# Supplementary material for: Natural family-free genomic distance
Source: Algorithms Mol Biol. 2021 May 10;16:4. doi: 10.1186/s13015-021-00183-8 (PMC8111734; doi:10.1186/s13015-021-00183-8)
Supplement: Supplementary file 2 — Additional file 2. Lists of inferred gene matchings for each pairwise comparison of Drosophila genomes and homolog gene sets (gene families) for D. melanogaster, D. simulans and D. yakuba defined by FlyBase (release FB2020 04) with gene identifiers converted to NCBI identifiers. [file 13015_2021_183_MOESM2_ESM.ods]

## Sheet: README
This file contains gene families and gene matchings defined by FFDCJID computations for the complete genomes of Drosophilas with cutting threshold 0.3. In order to have all genome data under the same standards, all genome data was downloaded from NCBI. However, FlyBase provides to NCBI only D. melanogaster, simulans and yakuba genomes and curates gene families only for those three species. The fi…

## Sheet: Gene families
Families for D. melanogaster, simulans and yakuba. Each row contains (NCBI) locus tags of genes that are in the same family. Data obtained by processing FlyBase files and converting gene names given by FlyBase to NCBI locus tags.
Dmel_CG2186	Dyak_GE17863
Dmel_CG5119	Dyak_GE11925
Dmel_CG6816	Dyak_GE15501
Dmel_CG2982	Dyak_GE16340
Dmel_CG12609	Dyak_GE15493
Dmel_CG42302	Dyak_GE15496
Dmel_CG32599	Dyak_GE17130
Dmel_CG2595	Dsimw501_GD19928
Dmel_CG3739	Dsimw501_GD19287
Dmel_CG7694	Dsimw501_GD19234
Dmel_CG7937	Dsimw501_GD19430
Dmel_CG33767	Dsimw501_GD28607
Dmel_CG45428	Dsimw501_GD12053
Dmel_CG46026	Dsimw501_GD27283
Dsimw501_GD12006	Dyak_GE18202
Dsimw501_GD14317	Dyak_GE21832
Dmel_CG43249	Dsimw501_GD14618
Dmel_CG17683	Dsimw501_GD17698
Dmel_CG31477	Dsimw501_GD18671
Dsimw501_GD18682	Dyak_GE26024
Dsimw501_GD23930	Dyak_GE18688
Dmel_CG42649	Dsimw501_GD28285
Dmel_CG32454	Dsimw501_GD29462
Dsimw501_GD20690	Dyak_GE24653
Dmel_CG1894	Dmel_CG6741	Dyak_GE23789
Dmel_CG2041	Dsimw501_GD20268	Dyak_GE14515
Dmel_CG2052	Dyak_GE14516	Dyak_GE26123
Dmel_CG2202	Dmel_CG6093	Dyak_GE17862
Dmel_CG2530	Dsimw501_GD27873	Dyak_GE25313
Dmel_CG17907	Dmel_CG2893	Dyak_GE17953
Dmel_CG3986	Dsimw501_GD15807	Dyak_GE13748
Dmel_CG4986	Dsimw501_GD17508	Dyak_GE28106
Dmel_CG5580	Dyak_GE10796	Dyak_GE13919
Dmel_CG4356	Dmel_CG5796	Dyak_GE10782
Dmel_CG6531	Dyak_GE15508	Dyak_GE21448
Dmel_CG6540	Dmel_CG6844	Dyak_GE17741
Dmel_CG6873	Dsimw501_GD22605	Dyak_GE15494
Dmel_CG7203	Dyak_GE18337	Dyak_GE18382
Dmel_CG8160	Dyak_GE12245	Dyak_GE19038
Dmel_CG5124	Dmel_CG9411	Dyak_GE16112
Dmel_CG9434	Dyak_GE16769	Dyak_GE24753
Dmel_CG9614	Dyak_GE22505	Dyak_GE25491
Dmel_CG9675	Dyak_GE10635	Dyak_GE15650
Dmel_CG4405	Dsimw501_GD19894	Dyak_GE10489
Dmel_CG3047	Dsimw501_GD24184	Dyak_GE11259
Dmel_CG6081	Dyak_GE11357	Dyak_GE15460
Dmel_CG8201	Dyak_GE12057	Dyak_GE15364
Dmel_CG9080	Dyak_GE13042	Dyak_GE16930
Dmel_CG7363	Dsimw501_GD21507	Dyak_GE13528
Dmel_CG3166	Dmel_CG5398	Dyak_GE14309
Dmel_CG4969	Dsimw501_GD15019	Dyak_GE14461
Dmel_CG1710	Dyak_GE14548	Dyak_GE16620
Dmel_CG1495	Dsimw501_GD13427	Dyak_GE14549
Dmel_CG1504	Dsimw501_GD23828	Dyak_GE15359
Dmel_CG32031	Dmel_CG6696	Dyak_GE15503
Dmel_CG6632	Dyak_GE15505	Dyak_GE16998
Dmel_CG5912	Dmel_CG6617	Dyak_GE15506
Dmel_CG5711	Dmel_CG6606	Dyak_GE15507
Dmel_CG9203	Dsimw501_GD12969	Dyak_GE16043
Dmel_CG9503	Dsimw501_GD16504	Dyak_GE16081
Dmel_CG4645	Dmel_CG6875	Dyak_GE17032
Dmel_CG6551	Dsimw501_GD22205	Dyak_GE17742
Dmel_CG6578	Dyak_GE17743	Dyak_GE26150
Dmel_CG6585	Dsimw501_GD16337	Dyak_GE17744
Dmel_CG6652	Dmel_CG9703	Dyak_GE22175
Dmel_CG4032	Dmel_CG7811	Dyak_GE22200
Dmel_CG6695	Dyak_GE14447	Dyak_GE23504
Dmel_CG10422	Dmel_CG7709	Dyak_GE25182
Dmel_CG5055	Dmel_CG8176	Dyak_GE25958
Dmel_CG1034	Dmel_CG4420	Dyak_GE28120
Dmel_CG10279	Dyak_GE17114	Dyak_GE24123
Dmel_CG10388	Dsimw501_GD16691	Dyak_GE28520
Dmel_CG11081	Dsimw501_GD23647	Dyak_GE14494
Dmel_CG11092	Dmel_CG3644	Dyak_GE17112
Dmel_CG11095	Dsimw501_GD24037	Dyak_GE17111
Dmel_CG11111	Dyak_GE13133	Dyak_GE17108
Dmel_CG11873	Dsimw501_GD21254	Dyak_GE23832
Dmel_CG12672	Dmel_CG3096	Dyak_GE15559
Dmel_CG13190	Dmel_CG4934	Dyak_GE12388
Dmel_CG12205	Dmel_CG14598	Dyak_GE24931
Dmel_CG14877	Dyak_GE19006	Dyak_GE26349
Dmel_CG15322	Dsimw501_GD22289	Dyak_GE15889
Dmel_CG16873	Dsimw501_GD16963	Dyak_GE19016
Dmel_CG17724	Dmel_CG9242	Dyak_GE13394
Dmel_CG17632	Dmel_CG30114	Dyak_GE11937
Dmel_CG30424	Dsimw501_GD20789	Dyak_GE11395
Dmel_CG31125	Dyak_GE10783	Dyak_GE26360
Dmel_CG31126	Dyak_GE23505	Dyak_GE23888
Dmel_CG31268	Dyak_GE19366	Dyak_GE26462
Dmel_CG31548	Dyak_GE12346	Dyak_GE24152
Dmel_CG31550	Dsimw501_GD10849	Dyak_GE25473
Dmel_CG31688	Dsimw501_GD22724	Dyak_GE13309
Dmel_CG12230	Dmel_CG31792	Dyak_GE13218
Dmel_CG32506	Dyak_GE15667	Dyak_GE17885
Dmel_CG32626	Dyak_GE16134	Dyak_GE19975
Dmel_CG33461	Dyak_GE10413	Dyak_GE11729
Dmel_CG12066	Dmel_CG34303	Dyak_GE27565
Dmel_CG34418	Dyak_GE21504	Dyak_GE23398
Dmel_CG40451	Dyak_GE26394	Dyak_GE27853
Dmel_CG41284	Dmel_CG42598	Dyak_GE14655
Dmel_CG42301	Dmel_CG4881	Dyak_GE15497
Dmel_CG42314	Dyak_GE13562	Dyak_GE14517
Dmel_CG42332	Dsimw501_GD23318	Dyak_GE19280
Dmel_CG42350	Dyak_GE25528	Dyak_GE25557
Dmel_CG42402	Dsimw501_GD21913	Dyak_GE25390
Dmel_CG42464	Dmel_CG9553	Dyak_GE28691
Dmel_CG2945	Dmel_CG42643	Dyak_GE27710
Dmel_CG42748	Dyak_GE12944	Dyak_GE19418
Dmel_CG42774	Dsimw501_GD23345	Dyak_GE25728
Dmel_CG42847	Dmel_CG9012	Dyak_GE28570
Dmel_CG43137	Dmel_CG9554	Dyak_GE16781
Dmel_CG44163	Dyak_GE13694	Dyak_GE28765
Dmel_CG3035	Dmel_CG44142	Dmel_CG45080
Dmel_CG45784	Dyak_GE23640	Dyak_GE29080
Dmel_CG17197	Dyak_GE10668	Dyak_GE19367
Dmel_CG31097	Dyak_GE10714	Dyak_GE17054
Dmel_CG11330	Dmel_CG15065	Dyak_GE11953
Dmel_CG13194	Dmel_CG1708	Dyak_GE12376
Dmel_CG17597	Dmel_CG6519	Dyak_GE12703
Dmel_CG10034	Dsimw501_GD14124	Dyak_GE13257
Dmel_CG10243	Dmel_CG6524	Dyak_GE13620
Dmel_CG30274	Dsimw501_GD16904	Dyak_GE14027
Dmel_CG15459	Dyak_GE15351	Dyak_GE15787
Dmel_CG43347	Dmel_CG8669	Dyak_GE15384
Dmel_CG15306	Dmel_CG2714	Dyak_GE15400
Dmel_CG34449	Dsimw501_GD24613	Dyak_GE15451
Dmel_CG32540	Dsimw501_GD24731	Dyak_GE15490
Dmel_CG15040	Dyak_GE14055	Dyak_GE15509
Dmel_CG12410	Dmel_CG13003	Dyak_GE15637
Dmel_CG15671	Dmel_CG33979	Dyak_GE15744
Dmel_CG43901	Dsimw501_GD12771	Dyak_GE15896
Dmel_CG11063	Dyak_GE11834	Dyak_GE16135
Dmel_CG10997	Dsimw501_GD21896	Dyak_GE16136
Dmel_CG10996	Dmel_CG5893	Dyak_GE16137
Dmel_CG44835	Dmel_CG9745	Dyak_GE16387
Dmel_CG11085	Dyak_GE17019	Dyak_GE19869
Dmel_CG44424	Dyak_GE17040	Dyak_GE23352
Dmel_CG10697	Dmel_CG11103	Dyak_GE17109
Dmel_CG33174	Dsimw501_GD15243	Dyak_GE17110
Dmel_CG32580	Dsimw501_GD19895	Dyak_GE17247
Dmel_CG12645	Dsimw501_GD22942	Dyak_GE17832
Dmel_CG14023	Dsimw501_GD20856	Dyak_GE19004
Dmel_CG30377	Dsimw501_GD26001	Dyak_GE19155
Dmel_CG42344	Dyak_GE19282	Dyak_GE21407
Dmel_CG40411	Dsimw501_GD12869	Dyak_GE20224
Dmel_CG42256	Dsimw501_GD18934	Dyak_GE20438
Dmel_CG43439	Dsimw501_GD20570	Dyak_GE20452
Dmel_CG42799	Dmel_CG9908	Dyak_GE20470
Dmel_CG13285	Dyak_GE20555	Dyak_GE25135
Dmel_CG10443	Dmel_CG32268	Dyak_GE20688
Dmel_CG16992	Dyak_GE21624	Dyak_GE24465
Dmel_CG32081	Dyak_GE21778	Dyak_GE25505
Dmel_CG11282	Dmel_CG32498	Dyak_GE21958
Dmel_CG42382	Dsimw501_GD24721	Dyak_GE22489
Dmel_CG15563	Dyak_GE19804	Dyak_GE23326
Dmel_CG10091	Dmel_CG9885	Dyak_GE24528
Dmel_CG15807	Dyak_GE23858	Dyak_GE24537
Dmel_CG11768	Dmel_CG18361	Dyak_GE24827
Dmel_CG11694	Dyak_GE24857	Dyak_GE25375
Dmel_CG43748	Dyak_GE25477	Dyak_GE25758
Dmel_CG2711	Dmel_CG42777	Dyak_GE25730
Dmel_CG3929	Dmel_CG43782	Dyak_GE27361
Dmel_CG32855	Dmel_CG3331	Dyak_GE27630
Dmel_CG10604	Dmel_CG43774	Dyak_GE27636
Dmel_CG44325	Dsimw501_GD19011	Dyak_GE27687
Dmel_CG41128	Dyak_GE17158	Dyak_GE27926
Dmel_CG3525	Dmel_CG43175	Dyak_GE28129
Dmel_CG12526	Dmel_CG32346	Dyak_GE28293
Dmel_CG42705	Dsimw501_GD16657	Dyak_GE28444
Dmel_CG43124	Dyak_GE21715	Dyak_GE28759
Dmel_CG43114	Dyak_GE19426	Dyak_GE28773
Dmel_CG11732	Dmel_CG12676	Dyak_GE29025
Dmel_CG40410	Dmel_CG7673	Dyak_GE29115
Dmel_CG1676	Dmel_CG2345	Dsimw501_GD28616
Dmel_CG1763	Dmel_CG1873	Dsimw501_GD17032
Dmel_CG1888	Dsimw501_GD10071	Dsimw501_GD21631
Dmel_CG1924	Dsimw501_GD15001	Dsimw501_GD15935
Dmel_CG2175	Dmel_CG4051	Dsimw501_GD16144
Dmel_CG2505	Dsimw501_GD19941	Dyak_GE25269
Dmel_CG2647	Dsimw501_GD26889	Dyak_GE11987
Dmel_CG2862	Dmel_CG32180	Dsimw501_GD23182
Dmel_CG2887	Dsimw501_GD12358	Dsimw501_GD16032
Dmel_CG2944	Dsimw501_GD13571	Dsimw501_GD16681
Dmel_CG2961	Dsimw501_GD24651	Dyak_GE26304
Dmel_CG2962	Dsimw501_GD24654	Dsimw501_GD25898
Dmel_CG2981	Dsimw501_GD16679	Dyak_GE12021
Dmel_CG2993	Dsimw501_GD19457	Dsimw501_GD22899
Dmel_CG3109	Dsimw501_GD16576	Dyak_GE12366
Dmel_CG3136	Dsimw501_GD17476	Dyak_GE28486
Dmel_CG3410	Dsimw501_GD21264	Dsimw501_GD22727
Dmel_CG2328	Dmel_CG3585	Dsimw501_GD16202
Dmel_CG3632	Dsimw501_GD17261	Dsimw501_GD17273
Dmel_CG3679	Dmel_CG8994	Dsimw501_GD17274
Dmel_CG4181	Dsimw501_GD18815	Dsimw501_GD24533
Dmel_CG4803	Dsimw501_GD18431	Dyak_GE20121
Dmel_CG4898	Dsimw501_GD19006	Dyak_GE20265
Dmel_CG5737	Dsimw501_GD19394	Dyak_GE12558
Dmel_CG5810	Dsimw501_GD28337	Dyak_GE16870
Dmel_CG5803	Dmel_CG5837	Dsimw501_GD12071
Dmel_CG5841	Dsimw501_GD12522	Dyak_GE20030
Dmel_CG3763	Dmel_CG5872	Dsimw501_GD14886
Dmel_CG5927	Dsimw501_GD24666	Dyak_GE16905
Dmel_CG10917	Dmel_CG5942	Dsimw501_GD12525
Dmel_CG10002	Dmel_CG5953	Dsimw501_GD21909
Dmel_CG6114	Dsimw501_GD12530	Dyak_GE13341
Dmel_CG6146	Dsimw501_GD27752	Dsimw501_GD28856
Dmel_CG6169	Dsimw501_GD12535	Dyak_GE17919
Dmel_CG6597	Dsimw501_GD14870	Dyak_GE17843
Dmel_CG6687	Dsimw501_GD20377	Dyak_GE19316
Dmel_CG7131	Dsimw501_GD20185	Dyak_GE15262
Dmel_CG10033	Dmel_CG7133	Dsimw501_GD12076
Dmel_CG7139	Dsimw501_GD12077	Dsimw501_GD20803
Dmel_CG7298	Dsimw501_GD12213	Dsimw501_GD15951
Dmel_CG7306	Dsimw501_GD12214	Dyak_GE28688
Dmel_CG7423	Dsimw501_GD15607	Dyak_GE16532
Dmel_CG7485	Dsimw501_GD15016	Dyak_GE16278
Dmel_CG7567	Dsimw501_GD17731	Dsimw501_GD29151
Dmel_CG7764	Dsimw501_GD12553	Dsimw501_GD25618
Dmel_CG7815	Dsimw501_GD12564	Dsimw501_GD22718
Dmel_CG2047	Dmel_CG7838	Dsimw501_GD10345
Dmel_CG4059	Dmel_CG7881	Dsimw501_GD10346
Dmel_CG8219	Dsimw501_GD13948	Dyak_GE16729
Dmel_CG13396	Dmel_CG8234	Dsimw501_GD10808
Dmel_CG17697	Dmel_CG8310	Dsimw501_GD27626
Dmel_CG9057	Dsimw501_GD15823	Dsimw501_GD24052
Dmel_CG9279	Dsimw501_GD12274	Dyak_GE16143
Dmel_CG9092	Dmel_CG9299	Dsimw501_GD14810
Dmel_CG9300	Dsimw501_GD14812	Dyak_GE15487
Dmel_CG9993	Dsimw501_GD18335	Dsimw501_GD25247
Dmel_CG8424	Dsimw501_GD11160	Dsimw501_GD27401
Dmel_CG10060	Dmel_CG5549	Dsimw501_GD11799
Dmel_CG10545	Dmel_CG7204	Dsimw501_GD12116
Dmel_CG5069	Dmel_CG9206	Dsimw501_GD12117
Dmel_CG1152	Dmel_CG9391	Dsimw501_GD12132
Dmel_CG5047	Dsimw501_GD12179	Dsimw501_GD23558
Dmel_CG5219	Dsimw501_GD12186	Dsimw501_GD12596
Dmel_CG2204	Dmel_CG6480	Dsimw501_GD12203
Dmel_CG7290	Dsimw501_GD11812	Dsimw501_GD12212
Dmel_CG9472	Dsimw501_GD11164	Dsimw501_GD12280
Dmel_CG4233	Dmel_CG9619	Dsimw501_GD12288
Dmel_CG4784	Dsimw501_GD12478	Dyak_GE25734
Dmel_CG33133	Dmel_CG4899	Dsimw501_GD12481
Dmel_CG7804	Dsimw501_GD12565	Dyak_GE19930
Dmel_CG17610	Dmel_CG8628	Dsimw501_GD13994
Dmel_CG7999	Dsimw501_GD14060	Dsimw501_GD20889
Dmel_CG7266	Dsimw501_GD14549	Dyak_GE23652
Dmel_CG2718	Dmel_CG6025	Dsimw501_GD14586
Dmel_CG1743	Dmel_CG6017	Dsimw501_GD14587
Dmel_CG2692	Dmel_CG5904	Dsimw501_GD14588
Dmel_CG5284	Dsimw501_GD14595	Dyak_GE14464
Dmel_CG10045	Dmel_CG4933	Dsimw501_GD14632
Dmel_CG4680	Dsimw501_GD14639	Dyak_GE16945
Dmel_CG7930	Dsimw501_GD14691	Dyak_GE20765
Dmel_CG9670	Dsimw501_GD14799	Dsimw501_GD19363
Dmel_CG5683	Dsimw501_GD14959	Dsimw501_GD22610
Dmel_CG7428	Dmel_CG9911	Dsimw501_GD15757
Dmel_CG9095	Dsimw501_GD15819	Dyak_GE21750
Dmel_CG1950	Dsimw501_GD15118	Dsimw501_GD15942
Dmel_CG3713	Dsimw501_GD16454	Dsimw501_GD24067
Dmel_CG3001	Dmel_CG3456	Dsimw501_GD16596
Dmel_CG3598	Dsimw501_GD16625	Dyak_GE12255
Dmel_CG3095	Dmel_CG3107	Dsimw501_GD16680
Dmel_CG4960	Dmel_CG5499	Dsimw501_GD18168
Dmel_CG4381	Dsimw501_GD18816	Dsimw501_GD21788
Dmel_CG8773	Dsimw501_GD16026	Dsimw501_GD18895
Dmel_CG7693	Dsimw501_GD19233	Dyak_GE21640
Dmel_CG5730	Dsimw501_GD19393	Dsimw501_GD28673
Dmel_CG1031	Dmel_CG8937	Dsimw501_GD19469
Dmel_CG1112	Dmel_CG7756	Dsimw501_GD19475
Dmel_CG7056	Dsimw501_GD20010	Dyak_GE17597
Dmel_CG3593	Dmel_CG8542	Dsimw501_GD20011
Dmel_CG3637	Dsimw501_GD20012	Dsimw501_GD20440
Dmel_CG4000	Dsimw501_GD14173	Dsimw501_GD20044
Dmel_CG4413	Dmel_CG4463	Dsimw501_GD20084
Dmel_CG2528	Dsimw501_GD12933	Dsimw501_GD21623
Dmel_CG4466	Dmel_CG9573	Dsimw501_GD22367
Dmel_CG7025	Dsimw501_GD12932	Dsimw501_GD22481
Dmel_CG8002	Dsimw501_GD24462	Dyak_GE20829
Dmel_CG9914	Dsimw501_GD24495	Dyak_GE21251
Dmel_CG2682	Dsimw501_GD18326	Dsimw501_GD27618
Dmel_CG1242	Dmel_CG5334	Dsimw501_GD27884
Dmel_CG17117	Dmel_CG5516	Dsimw501_GD28985
Dmel_CG10101	Dsimw501_GD12197	Dsimw501_GD19935
Dmel_CG10395	Dmel_CG7176	Dsimw501_GD10370
Dmel_CG10417	Dsimw501_GD10360	Dyak_GE15645
Dmel_CG10459	Dsimw501_GD10677	Dsimw501_GD17629
Dmel_CG10465	Dsimw501_GD10363	Dsimw501_GD13325
Dmel_CG10603	Dsimw501_GD21802	Dyak_GE21966
Dmel_CG10667	Dmel_CG15009	Dsimw501_GD10243
Dmel_CG10160	Dmel_CG10755	Dsimw501_GD16594
Dmel_CG11133	Dsimw501_GD14880	Dsimw501_GD15061
Dmel_CG11404	Dmel_CG3504	Dsimw501_GD15033
Dmel_CG11413	Dmel_CG17835	Dsimw501_GD11870
Dmel_CG12538	Dsimw501_GD15252	Dsimw501_GD20492
Dmel_CG12567	Dsimw501_GD17399	Dsimw501_GD26898
Dmel_CG12824	Dsimw501_GD15357	Dyak_GE19218
Dmel_CG12974	Dsimw501_GD12128	Dyak_GE19337
Dmel_CG13048	Dsimw501_GD27526	Dyak_GE24495
Dmel_CG13061	Dmel_CG33956	Dsimw501_GD14621
Dmel_CG13228	Dmel_CG7210	Dsimw501_GD10774
Dmel_CG13358	Dmel_CG7765	Dsimw501_GD28311
Dmel_CG13359	Dsimw501_GD16457	Dsimw501_GD27435
Dmel_CG13641	Dsimw501_GD28269	Dyak_GE21018
Dmel_CG14049	Dsimw501_GD28130	Dyak_GE12286
Dmel_CG14327	Dsimw501_GD19174	Dyak_GE22389
Dmel_CG14420	Dsimw501_GD16626	Dsimw501_GD20733
Dmel_CG14570	Dmel_CG4761	Dsimw501_GD12093
Dmel_CG14642	Dsimw501_GD19695	Dyak_GE19628
Dmel_CG14785	Dmel_CG3340	Dsimw501_GD27043
Dmel_CG14795	Dmel_CG3228	Dsimw501_GD24634
Dmel_CG14797	Dmel_CG6189	Dsimw501_GD24722
Dmel_CG15208	Dmel_CG9659	Dsimw501_GD24785
Dmel_CG15369	Dsimw501_GD15995	Dsimw501_GD16941
Dmel_CG15522	Dmel_CG1666	Dsimw501_GD21483
Dmel_CG15635	Dsimw501_GD15876	Dsimw501_GD23292
Dmel_CG15892	Dsimw501_GD16198	Dyak_GE15932
Dmel_CG15896	Dsimw501_GD16793	Dsimw501_GD23376
Dmel_CG16772	Dsimw501_GD23375	Dsimw501_GD24237
Dmel_CG16836	Dsimw501_GD11367	Dyak_GE11416
Dmel_CG17026	Dsimw501_GD14582	Dyak_GE18685
Dmel_CG16880	Dmel_CG17159	Dsimw501_GD15471
Dmel_CG17162	Dsimw501_GD29368	Dyak_GE19032
Dmel_CG17163	Dmel_CG4180	Dsimw501_GD15472
Dmel_CG17168	Dsimw501_GD15469	Dsimw501_GD23996
Dmel_CG17344	Dsimw501_GD21956	Dsimw501_GD24183
Dmel_CG17380	Dsimw501_GD18383	Dyak_GE21122
Dmel_CG17489	Dsimw501_GD21942	Dsimw501_GD29172
Dmel_CG17493	Dsimw501_GD17706	Dsimw501_GD21943
Dmel_CG17494	Dmel_CG4148	Dsimw501_GD28019
Dmel_CG17612	Dsimw501_GD22716	Dyak_GE21343
Dmel_CG17684	Dsimw501_GD27273	Dyak_GE21420
Dmel_CG17715	Dmel_CG7664	Dsimw501_GD28795
Dmel_CG17797	Dmel_CG5818	Dsimw501_GD22408
Dmel_CG17991	Dsimw501_GD26796	Dyak_GE12678
Dmel_CG10449	Dmel_CG18001	Dsimw501_GD26957
Dmel_CG18140	Dsimw501_GD17715	Dsimw501_GD21780
Dmel_CG18301	Dsimw501_GD21777	Dsimw501_GD23714
Dmel_CG10561	Dmel_CG30083	Dsimw501_GD25600
Dmel_CG10084	Dmel_CG30103	Dsimw501_GD11275
Dmel_CG31193	Dsimw501_GD10925	Dsimw501_GD20023
Dmel_CG31508	Dsimw501_GD19383	Dsimw501_GD22996
Dmel_CG31601	Dmel_CG5504	Dsimw501_GD21622
Dmel_CG31680	Dsimw501_GD13429	Dsimw501_GD29251
Dmel_CG31747	Dmel_CG4195	Dsimw501_GD24101
Dmel_CG32133	Dsimw501_GD12455	Dsimw501_GD12637
Dmel_CG2507	Dmel_CG32283	Dsimw501_GD13752
Dmel_CG32433	Dsimw501_GD12169	Dyak_GE26235
Dmel_CG32457	Dsimw501_GD17954	Dyak_GE23340
Dmel_CG32462	Dmel_CG9484	Dsimw501_GD12052
Dmel_CG12755	Dmel_CG32507	Dsimw501_GD15522
Dmel_CG32595	Dsimw501_GD15843	Dyak_GE10570
Dmel_CG32602	Dsimw501_GD17169	Dyak_GE20113
Dmel_CG32647	Dsimw501_GD15917	Dsimw501_GD24358
Dmel_CG32656	Dsimw501_GD17064	Dsimw501_GD19533
Dmel_CG32712	Dsimw501_GD24010	Dsimw501_GD24571
Dmel_CG32810	Dsimw501_GD24718	Dyak_GE25472
Dmel_CG32814	Dsimw501_GD13136	Dsimw501_GD16440
Dmel_CG2684	Dmel_CG33290	Dsimw501_GD14972
Dmel_CG33320	Dmel_CG5481	Dsimw501_GD21677
Dmel_CG11770	Dmel_CG33346	Dsimw501_GD21377
Dmel_CG33474	Dmel_CG3839	Dsimw501_GD25984
Dmel_CG2559	Dmel_CG33492	Dsimw501_GD15325
Dmel_CG33632	Dsimw501_GD10896	Dsimw501_GD23056
Dmel_CG33680	Dsimw501_GD17868	Dyak_GE21052
Dmel_CG33766	Dsimw501_GD14358	Dsimw501_GD15036
Dmel_CG33784	Dsimw501_GD18668	Dyak_GE22467
Dmel_CG33926	Dsimw501_GD28904	Dyak_GE19201
Dmel_CG33933	Dsimw501_GD10169	Dsimw501_GD19335
Dmel_CG34219	Dsimw501_GD10128	Dyak_GE22993
Dmel_CG34305	Dsimw501_GD12667	Dsimw501_GD27837
Dmel_CG40127	Dsimw501_GD17680	Dyak_GE17788
Dmel_CG40160	Dsimw501_GD22614	Dyak_GE15664
Dmel_CG40439	Dmel_CG8342	Dsimw501_GD27686
Dmel_CG40470	Dmel_CG7622	Dsimw501_GD28678
Dmel_CG42480	Dmel_CG8922	Dsimw501_GD28201
Dmel_CG42482	Dmel_CG6104	Dsimw501_GD27721
Dmel_CG42524	Dsimw501_GD27599	Dyak_GE16802
Dmel_CG42592	Dsimw501_GD17630	Dsimw501_GD21261
Dmel_CG42597	Dsimw501_GD21621	Dyak_GE10368
Dmel_CG42630	Dsimw501_GD28014	Dyak_GE23418
Dmel_CG42656	Dsimw501_GD29257	Dyak_GE10649
Dmel_CG42716	Dsimw501_GD27715	Dyak_GE10648
Dmel_CG42776	Dsimw501_GD19420	Dsimw501_GD21262
Dmel_CG42832	Dmel_CG8361	Dsimw501_GD28440
Dmel_CG42866	Dsimw501_GD27291	Dyak_GE20522
Dmel_CG43079	Dsimw501_GD15064	Dsimw501_GD19688
Dmel_CG43094	Dmel_CG8118	Dsimw501_GD28682
Dmel_CG43131	Dsimw501_GD16184	Dsimw501_GD26949
Dmel_CG43156	Dmel_CG4965	Dsimw501_GD28952
Dmel_CG43165	Dsimw501_GD28555	Dyak_GE16862
Dmel_CG43182	Dmel_CG8923	Dsimw501_GD28727
Dmel_CG43222	Dsimw501_GD11646	Dsimw501_GD18281
Dmel_CG43273	Dsimw501_GD21134	Dyak_GE12053
Dmel_CG43290	Dsimw501_GD28958	Dyak_GE24490
Dmel_CG43296	Dsimw501_GD27503	Dyak_GE15657
Dmel_CG43336	Dmel_CG8337	Dsimw501_GD19034
Dmel_CG14548	Dmel_CG43355	Dsimw501_GD23777
Dmel_CG43799	Dsimw501_GD21257	Dsimw501_GD27268
Dmel_CG43843	Dsimw501_GD21258	Dsimw501_GD27617
Dmel_CG43920	Dsimw501_GD11565	Dsimw501_GD27672
Dmel_CG44094	Dsimw501_GD28820	Dyak_GE10549
Dmel_CG2184	Dmel_CG44242	Dsimw501_GD11171
Dmel_CG11680	Dmel_CG44257	Dsimw501_GD28916
Dmel_CG44261	Dsimw501_GD13090	Dsimw501_GD20799
Dmel_CG44286	Dsimw501_GD27664	Dyak_GE22040
Dmel_CG44314	Dsimw501_GD10837	Dyak_GE10975
Dmel_CG18740	Dmel_CG44403	Dsimw501_GD28910
Dmel_CG44406	Dsimw501_GD11854	Dsimw501_GD29519
Dmel_CG44433	Dsimw501_GD10956	Dsimw501_GD25367
Dmel_CG3060	Dmel_CG44476	Dsimw501_GD28750
Dmel_CG14251	Dmel_CG44477	Dsimw501_GD27826
Dmel_CG11308	Dmel_CG44569	Dsimw501_GD28769
Dmel_CG44622	Dmel_CG8982	Dsimw501_GD27025
Dmel_CG45066	Dsimw501_GD22627	Dsimw501_GD28380
Dmel_CG45079	Dsimw501_GD28266	Dyak_GE28661
Dmel_CG45089	Dsimw501_GD20757	Dsimw501_GD27306
Dmel_CG45095	Dsimw501_GD27271	Dyak_GE20898
Dmel_CG12047	Dmel_CG45101	Dsimw501_GD14277
Dmel_CG11156	Dmel_CG45116	Dsimw501_GD29116
Dmel_CG45413	Dsimw501_GD23543	Dsimw501_GD26843
Dmel_CG45603	Dsimw501_GD14056	Dsimw501_GD29464
Dmel_CG45690	Dmel_CG7347	Dsimw501_GD28167
Dmel_CR14798	Dsimw501_GD24723	Dyak_GE10090
Dmel_CR15345	Dsimw501_GD14006	Dsimw501_GD29402
Dmel_CR31526	Dsimw501_GD17774	Dsimw501_GD24674
Dmel_CG11211	Dsimw501_GD10332	Dyak_GE17135
Dmel_CG17250	Dmel_CG5670	Dsimw501_GD10348
Dmel_CG10250	Dmel_CG17510	Dsimw501_GD10356
Dmel_CG12408	Dmel_CG7831	Dsimw501_GD10357
Dmel_CG10129	Dmel_CG30441	Dsimw501_GD10361
Dmel_CG10396	Dsimw501_GD10269	Dsimw501_GD10371
Dmel_CG30438	Dsimw501_GD10375	Dyak_GE16494
Dmel_CG17508	Dsimw501_GD10376	Dyak_GE24802
Dmel_CG34211	Dmel_CG3966	Dsimw501_GD10393
Dmel_CG9347	Dsimw501_GD10724	Dyak_GE19348
Dsimw501_GD11316	Dyak_GE11899	Dyak_GE14491
Dmel_CG18108	Dsimw501_GD11363	Dsimw501_GD24127
Dmel_CG42284	Dsimw501_GD11706	Dyak_GE25107
Dsimw501_GD11825	Dyak_GE14359	Dyak_GE24972
Dmel_CG11614	Dmel_CG40045	Dsimw501_GD11958
Dmel_CG10564	Dsimw501_GD12142	Dsimw501_GD19274
Dmel_CG3779	Dsimw501_GD12178	Dyak_GE22393
Dsimw501_GD12180	Dyak_GE14830	Dyak_GE22394
Dmel_CG11796	Dsimw501_GD12185	Dyak_GE14966
Dsimw501_GD12199	Dyak_GE22414	Dyak_GE25438
Dmel_CG3029	Dsimw501_GD12443	Dyak_GE22190
Dmel_CG3134	Dmel_CG44836	Dsimw501_GD12472
Dmel_CG16807	Dsimw501_GD12476	Dsimw501_GD19307
Dmel_CG10901	Dmel_CG13042	Dsimw501_GD12488
Dmel_CG13046	Dsimw501_GD12494	Dsimw501_GD21995
Dmel_CG13047	Dsimw501_GD12495	Dyak_GE17448
Dsimw501_GD12741	Dsimw501_GD24377	Dyak_GE20139
Dsimw501_GD13072	Dyak_GE20425	Dyak_GE21959
Dsimw501_GD13073	Dyak_GE20384	Dyak_GE20426
Dmel_CG12493	Dsimw501_GD12124	Dsimw501_GD13235
Dmel_CG5109	Dsimw501_GD13533	Dyak_GE21040
Dmel_CG32475	Dsimw501_GD13543	Dsimw501_GD23446
Dsimw501_GD13583	Dyak_GE16251	Dyak_GE21109
Dmel_CG12212	Dsimw501_GD13645	Dyak_GE21185
Dmel_CG32266	Dsimw501_GD13778	Dyak_GE24430
Dsimw501_GD14084	Dyak_GE11610	Dyak_GE20733
Dmel_CG2150	Dmel_CG42455	Dsimw501_GD14229
Dmel_CG44362	Dsimw501_GD14303	Dyak_GE11980
Dmel_CG4001	Dsimw501_GD14502	Dyak_GE22027
Dmel_CG16979	Dmel_CG8251	Dsimw501_GD14556
Dmel_CG17035	Dsimw501_GD14577	Dyak_GE22586
Dmel_CG17029	Dsimw501_GD14583	Dyak_GE16257
Dmel_CG17028	Dsimw501_GD10512	Dsimw501_GD14584
Dmel_CG17027	Dsimw501_GD14585	Dyak_GE18929
Dmel_CG14075	Dsimw501_GD10467	Dsimw501_GD14785
Dmel_CG14087	Dmel_CG6622	Dsimw501_GD14800
Dmel_CG14098	Dmel_CG1954	Dsimw501_GD14811
Dmel_CG14185	Dmel_CG9183	Dsimw501_GD14853
Dmel_CG14561	Dsimw501_GD15018	Dsimw501_GD16595
Dmel_CG11401	Dmel_CG3978	Dsimw501_GD15034
Dmel_CG40191	Dsimw501_GD15142	Dsimw501_GD18389
Dmel_CG17977	Dsimw501_GD14871	Dsimw501_GD15295
Dsimw501_GD15358	Dsimw501_GD29048	Dyak_GE19149
Dmel_CG17167	Dsimw501_GD15468	Dsimw501_GD25595
Dsimw501_GD15475	Dsimw501_GD21106	Dyak_GE14514
Dmel_CG12233	Dsimw501_GD15579	Dyak_GE10512
Dmel_CG12217	Dmel_CG43076	Dsimw501_GD15815
Dmel_CG15891	Dsimw501_GD16197	Dyak_GE13949
Dmel_CG15579	Dmel_CG16784	Dsimw501_GD16303
Dmel_CG14787	Dsimw501_GD16421	Dyak_GE12435
Dmel_CG18531	Dmel_CG5939	Dsimw501_GD16560
Dmel_CG15200	Dsimw501_GD16367	Dsimw501_GD17008
Dmel_CG15721	Dsimw501_GD11572	Dsimw501_GD17093
Dmel_CG9755	Dsimw501_GD17239	Dyak_GE17218
Dmel_CG7904	Dsimw501_GD17368	Dyak_GE17689
Dmel_CG42323	Dsimw501_GD17394	Dyak_GE19119
Dmel_CG44425	Dsimw501_GD17400	Dyak_GE11861
Dsimw501_GD17480	Dsimw501_GD21863	Dyak_GE15890
Dmel_CG44426	Dsimw501_GD17505	Dyak_GE17287
Dsimw501_GD17522	Dyak_GE17853	Dyak_GE17912
Dmel_CG33484	Dsimw501_GD17605	Dyak_GE24771
Dmel_CG10516	Dsimw501_GD13815	Dsimw501_GD17641
Dmel_CG12437	Dmel_CG17678	Dsimw501_GD17672
Dmel_CG11427	Dmel_CG40129	Dsimw501_GD17695
Dmel_CG17490	Dmel_CG31293	Dsimw501_GD17705
Dmel_CG17540	Dsimw501_GD17712	Dsimw501_GD24222
Dmel_CG32102	Dsimw501_GD17924	Dsimw501_GD19254
Dmel_CG10888	Dsimw501_GD17960	Dyak_GE10474
Dmel_CG34291	Dmel_CG9668	Dsimw501_GD18136
Dmel_CG31139	Dmel_CG7230	Dsimw501_GD18425
Dsimw501_GD18521	Dyak_GE25192	Dyak_GE25854
Dmel_CG31406	Dsimw501_GD18113	Dsimw501_GD18689
Dmel_CG1569	Dsimw501_GD19013	Dyak_GE24298
Dsimw501_GD19132	Dyak_GE12726	Dyak_GE24604
Dmel_CG34139	Dsimw501_GD11208	Dsimw501_GD19341
Dmel_CG15685	Dsimw501_GD19349	Dyak_GE25464
Dmel_CG15503	Dsimw501_GD19425	Dyak_GE17292
Dmel_CG32945	Dsimw501_GD19669	Dyak_GE16780
Dmel_CG31561	Dsimw501_GD19859	Dsimw501_GD21356
Dmel_CG31421	Dmel_CG4125	Dsimw501_GD20035
Dmel_CG17199	Dmel_CG6097	Dsimw501_GD20077
Dsimw501_GD13615	Dsimw501_GD20094	Dyak_GE25106
Dmel_CG31235	Dsimw501_GD20180	Dyak_GE17894
Dsimw501_GD15838	Dsimw501_GD20546	Dyak_GE24491
Dsimw501_GD20671	Dyak_GE15679	Dyak_GE26082
Dmel_CG7642	Dsimw501_GD20873	Dyak_GE24852
Dsimw501_GD21075	Dyak_GE15810	Dyak_GE23458
Dmel_CG42235	Dsimw501_GD18786	Dsimw501_GD21250
Dsimw501_GD21277	Dsimw501_GD23778	Dyak_GE23664
Dmel_CG1891	Dsimw501_GD21419	Dyak_GE23837
Dmel_CG18672	Dmel_CG4316	Dsimw501_GD21569
Dsimw501_GD21914	Dyak_GE15368	Dyak_GE28727
Dsimw501_GD21967	Dyak_GE12496	Dyak_GE19412
Dmel_CG18420	Dsimw501_GD21985	Dyak_GE10548
Dsimw501_GD22040	Dyak_GE11427	Dyak_GE24755
Dmel_CG33121	Dsimw501_GD22457	Dyak_GE25827
Dmel_CG33196	Dsimw501_GD22701	Dyak_GE17227
Dmel_CG17436	Dmel_CG9999	Dsimw501_GD22816
Dsimw501_GD11824	Dsimw501_GD22904	Dyak_GE15544
Dmel_CG43321	Dsimw501_GD17560	Dsimw501_GD23444
Dmel_CG17104	Dsimw501_GD23723	Dyak_GE15371
Dsimw501_GD23869	Dsimw501_GD28084	Dyak_GE18620
Dmel_CG2621	Dmel_CG43376	Dsimw501_GD23918
Dmel_CG33648	Dsimw501_GD23965	Dyak_GE28595
Dmel_CG12348	Dmel_CG17018	Dsimw501_GD24356
Dmel_CG13209	Dmel_CG15882	Dsimw501_GD24466
Dmel_CG15042	Dsimw501_GD24474	Dyak_GE18252
Dmel_CG45060	Dsimw501_GD24557	Dyak_GE22018
Dsimw501_GD24655	Dyak_GE15414	Dyak_GE16446
Dmel_CG14421	Dsimw501_GD24740	Dyak_GE13751
Dmel_CG18102	Dmel_CG33670	Dsimw501_GD24883
Dmel_CG10531	Dsimw501_GD10771	Dsimw501_GD25228
Dmel_CG15127	Dsimw501_GD25009	Dsimw501_GD25310
Dmel_CG40228	Dmel_CG9949	Dsimw501_GD25376
Dmel_CG1641	Dmel_CG30458	Dsimw501_GD25488
Dmel_CG30023	Dmel_CG9936	Dsimw501_GD25902
Dmel_CG18028	Dsimw501_GD26811	Dyak_GE17264
Dmel_CG1417	Dmel_CG44532	Dsimw501_GD26861
Dmel_CG40298	Dsimw501_GD26890	Dyak_GE23506
Dmel_CG45676	Dsimw501_GD27083	Dyak_GE18262
Dmel_CG40049	Dsimw501_GD25314	Dsimw501_GD27128
Dmel_CG43071	Dsimw501_GD23013	Dsimw501_GD27130
Dmel_CG42759	Dsimw501_GD27231	Dyak_GE15753
Dmel_CG3956	Dmel_CG44521	Dsimw501_GD27253
Dmel_CG13069	Dmel_CG4528	Dsimw501_GD27260
Dmel_CG43797	Dsimw501_GD27282	Dyak_GE24470
Dmel_CG3836	Dmel_CG45064	Dsimw501_GD27327
Dmel_CG42479	Dsimw501_GD27358	Dyak_GE19124
Dmel_CG11793	Dmel_CG42460	Dsimw501_GD27386
Dmel_CG44259	Dmel_CG9224	Dsimw501_GD27441
Dmel_CG45063	Dsimw501_GD27446	Dyak_GE17921
Dmel_CG10076	Dmel_CG44102	Dsimw501_GD27557
Dmel_CG18031	Dsimw501_GD27572	Dyak_GE23416
Dmel_CG44435	Dsimw501_GD18959	Dsimw501_GD27605
Dmel_CG17665	Dsimw501_GD21329	Dsimw501_GD27614
Dmel_CG17484	Dmel_CG3158	Dsimw501_GD27655
Dmel_CG43248	Dsimw501_GD27815	Dyak_GE10592
Dmel_CG45081	Dsimw501_GD27828	Dyak_GE25511
Dmel_CG8049	Dsimw501_GD27854	Dyak_GE21356
Dmel_CG3992	Dmel_CG45544	Dsimw501_GD27863
Dmel_CG43088	Dsimw501_GD21496	Dsimw501_GD27927
Dmel_CG42474	Dsimw501_GD27946	Dyak_GE10851
Dmel_CG11597	Dsimw501_GD21498	Dsimw501_GD27970
Dmel_CG44355	Dsimw501_GD28048	Dyak_GE26316
Dmel_CG17170	Dsimw501_GD28079	Dyak_GE16476
Dmel_CG43312	Dsimw501_GD14642	Dsimw501_GD28102
Dmel_CG14792	Dsimw501_GD28117	Dyak_GE25011
Dmel_CG44439	Dmel_CG5753	Dsimw501_GD28187
Dmel_CG1395	Dmel_CG45546	Dsimw501_GD28192
Dmel_CG17514	Dmel_CG8592	Dsimw501_GD28194
Dmel_CG44815	Dsimw501_GD25444	Dsimw501_GD28240
Dmel_CG43931	Dsimw501_GD28272	Dyak_GE17900
Dmel_CG40080	Dmel_CG8573	Dsimw501_GD28364
Dmel_CG42607	Dmel_CG6222	Dsimw501_GD28391
Dmel_CG45122	Dsimw501_GD18892	Dsimw501_GD28392
Dmel_CG14464	Dsimw501_GD28501	Dyak_GE11133
Dmel_CG45073	Dsimw501_GD10632	Dsimw501_GD28551
Dmel_CG44290	Dsimw501_GD28202	Dsimw501_GD28751
Dmel_CG11502	Dmel_CG14234	Dsimw501_GD28759
Dmel_CG3429	Dmel_CG44869	Dsimw501_GD28838
Dmel_CG2212	Dmel_CG44270	Dsimw501_GD29016
Dmel_CG17486	Dsimw501_GD29038	Dyak_GE21677
Dmel_CG44954	Dsimw501_GD29086	Dyak_GE24032
Dmel_CG45218	Dsimw501_GD25175	Dsimw501_GD29177
Dmel_CG15742	Dmel_CG5785	Dsimw501_GD29206
Dmel_CG43254	Dsimw501_GD13821	Dsimw501_GD29332
Dmel_CG45099	Dmel_CG7925	Dsimw501_GD29353
Dmel_CG42391	Dsimw501_GD29386	Dyak_GE19007
Dmel_CG44174	Dsimw501_GD21125	Dsimw501_GD29413
Dmel_CG40196	Dsimw501_GD21550	Dsimw501_GD29417
Dmel_CG44428	Dsimw501_GD11601	Dsimw501_GD29534
Dmel_CG1389	Dmel_CG44438	Dsimw501_GD29582
Dmel_CG44956	Dsimw501_GD29595	Dyak_GE22208
Dmel_CG10128	Dsimw501_GD20652	Dyak_GE10103
Dsimw501_GD19796	Dyak_GE10140	Dyak_GE22460
Dsimw501_GD11976	Dsimw501_GD16742	Dyak_GE10149
Dsimw501_GD11560	Dsimw501_GD21012	Dyak_GE10366
Dsimw501_GD18150	Dyak_GE10646	Dyak_GE26229
Dsimw501_GD17578	Dsimw501_GD22037	Dyak_GE11405
Dmel_CG8651	Dsimw501_GD11149	Dyak_GE11742
Dsimw501_GD11325	Dyak_GE11907	Dyak_GE17577
Dsimw501_GD11521	Dsimw501_GD24333	Dyak_GE12120
Dsimw501_GD21748	Dyak_GE12644	Dyak_GE24088
Dsimw501_GD11667	Dsimw501_GD21596	Dyak_GE14182
Dsimw501_GD15794	Dyak_GE16036	Dyak_GE25413
Dsimw501_GD20767	Dsimw501_GD23836	Dyak_GE18587
Dsimw501_GD12080	Dyak_GE14397	Dyak_GE19515
Dsimw501_GD12602	Dyak_GE20004	Dyak_GE24779
Dsimw501_GD13171	Dyak_GE10520	Dyak_GE20528
Dsimw501_GD11573	Dsimw501_GD17563	Dyak_GE22089
Dsimw501_GD15014	Dsimw501_GD15378	Dyak_GE22600
Dsimw501_GD21105	Dyak_GE12696	Dyak_GE23492
Dsimw501_GD15188	Dyak_GE14255	Dyak_GE23725
Dsimw501_GD18392	Dyak_GE18276	Dyak_GE23968
Dsimw501_GD19598	Dsimw501_GD23696	Dyak_GE24154
Dmel_CG1501	Dsimw501_GD19968	Dyak_GE24967
Dmel_CG7171	Dsimw501_GD19635	Dyak_GE25302
Dsimw501_GD18643	Dsimw501_GD23030	Dyak_GE25981
Dsimw501_GD20394	Dyak_GE16988	Dyak_GE26423
Dmel_CG9819	Dmel_CG9842	Dyak_GE15960
Dmel_CG18259	Dmel_CG6961	Dyak_GE15488
Dmel_CG6298	Dyak_GE22139	Dyak_GE22140
Dmel_CG18859	Dmel_CG32825	Dyak_GE17343
Dmel_CG10993	Dmel_CG40813	Dmel_CG41562
Dmel_CG46282	Dmel_CG46283	Dyak_GE20836
Dmel_CG31274	Dmel_CG31447	Dyak_GE24595
Dmel_CG31704	Dyak_GE18543	Dyak_GE27778
Dmel_CG1014	Dsimw501_GD13620	Dyak_GE21156
Dmel_CG1021	Dsimw501_GD19546	Dyak_GE24100
Dmel_CG1024	Dsimw501_GD19547	Dyak_GE24101
Dmel_CG1044	Dsimw501_GD13693	Dyak_GE20325
Dmel_CG1049	Dsimw501_GD13623	Dyak_GE21159
Dmel_CG1063	Dsimw501_GD19791	Dyak_GE25474
Dmel_CG1076	Dsimw501_GD19837	Dyak_GE10180
Dmel_CG1081	Dsimw501_GD19794	Dyak_GE10138
Dmel_CG1084	Dsimw501_GD19724	Dyak_GE25412
Dmel_CG1090	Dsimw501_GD19720	Dyak_GE25410
Dmel_CG1098	Dsimw501_GD19817	Dyak_GE10161
Dmel_CG1100	Dsimw501_GD19821	Dyak_GE10165
Dmel_CG1101	Dsimw501_GD19510	Dyak_GE25821
Dmel_CG1102	Dsimw501_GD19715	Dyak_GE25404
Dmel_CG1107	Dsimw501_GD19706	Dyak_GE25395
Dmel_CG1108	Dsimw501_GD19474	Dyak_GE25783
Dmel_CG1115	Dsimw501_GD19768	Dyak_GE25454
Dmel_CG1116	Dsimw501_GD19766	Dyak_GE25453
Dmel_CG1119	Dsimw501_GD19753	Dyak_GE25440
Dmel_CG1124	Dsimw501_GD19757	Dyak_GE25446
Dmel_CG1131	Dsimw501_GD19481	Dyak_GE25791
Dmel_CG1132	Dsimw501_GD13797	Dyak_GE21395
Dmel_CG1133	Dsimw501_GD19752	Dyak_GE25438
Dmel_CG1134	Dsimw501_GD13798	Dyak_GE21396
Dmel_CG1135	Dsimw501_GD13805	Dyak_GE21404
Dmel_CG1138	Dsimw501_GD19542	Dyak_GE27992
Dmel_CG1142	Dsimw501_GD19482	Dyak_GE25792
Dmel_CG1143	Dsimw501_GD13700	Dyak_GE20331
Dmel_CG1147	Dsimw501_GD19843	Dyak_GE10184
Dmel_CG1150	Dsimw501_GD19846	Dyak_GE10187
Dmel_CG1151	Dsimw501_GD19848	Dyak_GE10189
Dmel_CG1158	Dsimw501_GD19775	Dyak_GE25459
Dmel_CG1169	Dsimw501_GD19861	Dyak_GE10206
Dmel_CG1200	Dsimw501_GD29544	Dyak_GE21120
Dmel_CG1210	Dsimw501_GD13545	Dyak_GE21053
Dmel_CG1213	Dsimw501_GD19830	Dyak_GE10174
Dmel_CG1214	Dsimw501_GD13615	Dyak_GE21150
Dmel_CG1216	Dsimw501_GD13551	Dyak_GE21061
Dmel_CG1221	Dsimw501_GD11006	Dyak_GE21073
Dmel_CG1228	Dsimw501_GD13561	Dyak_GE21082
Dmel_CG1232	Dsimw501_GD13821	Dyak_GE21421
Dmel_CG1250	Dsimw501_GD19806	Dyak_GE10151
Dmel_CG1259	Dsimw501_GD13823	Dyak_GE21424
Dmel_CG1263	Dsimw501_GD13692	Dyak_GE20324
Dmel_CG1264	Dsimw501_GD19533	Dyak_GE25839
Dmel_CG1279	Dsimw501_GD19473	Dyak_GE25782
Dmel_CG1288	Dsimw501_GD19496	Dyak_GE25807
Dmel_CG1291	Dsimw501_GD13727	Dyak_GE20359
Dmel_CG1309	Dsimw501_GD13828	Dyak_GE21430
Dmel_CG1311	Dsimw501_GD13831	Dyak_GE21434
Dmel_CG1316	Dsimw501_GD13832	Dyak_GE21435
Dmel_CG1320	Dsimw501_GD13394	Dyak_GE21711
Dmel_CG1331	Dsimw501_GD19531	Dyak_GE25838
Dmel_CG1333	Dsimw501_GD28835	Dyak_GE21418
Dmel_CG1343	Dsimw501_GD16964	Dyak_GE17808
Dmel_CG1360	Dsimw501_GD10236	Dyak_GE23794
Dmel_CG1361	Dsimw501_GD21507	Dyak_GE10865
Dmel_CG1371	Dsimw501_GD26007	Dyak_GE21797
Dmel_CG1374	Dsimw501_GD24333	Dyak_GE12928
Dmel_CG1378	Dsimw501_GD21550	Dyak_GE10907
Dmel_CG1386	Dsimw501_GD15999	Dyak_GE17313
Dmel_CG1387	Dsimw501_GD16894	Dyak_GE15778
Dmel_CG1394	Dsimw501_GD15998	Dyak_GE17312
Dmel_CG1399	Dsimw501_GD10228	Dyak_GE23706
Dmel_CG1403	Dsimw501_GD17531	Dyak_GE17923
Dmel_CG1409	Dsimw501_GD16862	Dyak_GE15737
Dmel_CG1411	Dsimw501_GD19795	Dyak_GE10139
Dmel_CG1421	Dsimw501_GD24336	Dyak_GE12929
Dmel_CG1424	Dsimw501_GD17537	Dyak_GE17927
Dmel_CG1427	Dsimw501_GD29559	Dyak_GE10142
Dmel_CG1430	Dsimw501_GD16865	Dyak_GE15743
Dmel_CG1438	Dsimw501_GD21551	Dyak_GE10910
Dmel_CG1467	Dsimw501_GD15538	Dyak_GE15352
Dmel_CG1480	Dsimw501_GD21562	Dyak_GE10921
Dmel_CG1483	Dsimw501_GD16184	Dyak_GE23288
Dmel_CG1484	Dsimw501_GD24888	Dyak_GE17919
Dmel_CG1487	Dsimw501_GD16195	Dyak_GE23289
Dmel_CG1490	Dsimw501_GD15945	Dyak_GE16726
Dmel_CG1499	Dsimw501_GD21582	Dyak_GE10945
Dmel_CG1503	Dsimw501_GD24436	Dyak_GE15316
Dmel_CG1505	Dsimw501_GD15951	Dyak_GE17578
Dmel_CG1506	Dsimw501_GD24328	Dyak_GE12923
Dmel_CG1507	Dsimw501_GD28136	Dyak_GE14552
Dmel_CG1512	Dsimw501_GD24329	Dyak_GE12924
Dmel_CG1513	Dsimw501_GD10040	Dyak_GE21951
Dmel_CG1514	Dsimw501_GD16870	Dyak_GE15746
Dmel_CG1520	Dsimw501_GD18015	Dyak_GE10492
Dmel_CG1523	Dsimw501_GD18016	Dyak_GE10493
Dmel_CG1537	Dsimw501_GD16003	Dyak_GE17324
Dmel_CG1539	Dsimw501_GD21531	Dyak_GE10889
Dmel_CG1542	Dsimw501_GD21564	Dyak_GE10923
Dmel_CG1546	Dsimw501_GD21523	Dyak_GE10884
Dmel_CG1554	Dsimw501_GD15986	Dyak_GE17292
Dmel_CG1559	Dsimw501_GD24645	Dyak_GE17585
Dmel_CG1567	Dsimw501_GD16007	Dyak_GE17331
Dmel_CG1572	Dsimw501_GD13927	Dyak_GE17293
Dmel_CG1575	Dsimw501_GD16877	Dyak_GE15759
Dmel_CG1578	Dsimw501_GD15968	Dyak_GE17596
Dmel_CG1594	Dsimw501_GD15992	Dyak_GE17301
Dmel_CG1598	Dsimw501_GD10240	Dyak_GE23838
Dmel_CG1600	Dsimw501_GD10242	Dyak_GE23849
Dmel_CG1602	Dsimw501_GD10244	Dyak_GE23882
Dmel_CG1603	Dsimw501_GD10245	Dyak_GE23893
Dmel_CG1605	Dsimw501_GD10246	Dyak_GE23904
Dmel_CG1609	Dsimw501_GD21576	Dyak_GE10941
Dmel_CG1616	Dsimw501_GD29100	Dyak_GE23926
Dmel_CG1619	Dsimw501_GD16026	Dyak_GE15386
Dmel_CG1621	Dsimw501_GD10250	Dyak_GE23948
Dmel_CG1622	Dsimw501_GD17111	Dyak_GE17058
Dmel_CG1625	Dsimw501_GD10050	Dyak_GE22050
Dmel_CG1628	Dsimw501_GD16025	Dyak_GE15385
Dmel_CG1632	Dsimw501_GD16890	Dyak_GE15774
Dmel_CG1635	Dsimw501_GD21587	Dyak_GE10948
Dmel_CG1639	Dsimw501_GD15995	Dyak_GE17304
Dmel_CG1651	Dsimw501_GD27865	Dyak_GE14529
Dmel_CG1652	Dsimw501_GD10684	Dyak_GE19302
Dmel_CG1656	Dsimw501_GD10685	Dyak_GE19303
Dmel_CG1660	Dsimw501_GD17121	Dyak_GE17072
Dmel_CG1662	Dsimw501_GD17122	Dyak_GE17073
Dmel_CG1663	Dsimw501_GD10687	Dyak_GE19305
Dmel_CG1664	Dsimw501_GD16011	Dyak_GE15368
Dmel_CG1665	Dsimw501_GD10688	Dyak_GE19306
Dmel_CG1667	Dsimw501_GD10689	Dyak_GE19307
Dmel_CG1675	Dsimw501_GD10692	Dyak_GE19310
Dmel_CG1677	Dsimw501_GD16158	Dyak_GE17532
Dmel_CG1681	Dsimw501_GD17126	Dyak_GE17075
Dmel_CG1683	Dsimw501_GD16014	Dyak_GE15372
Dmel_CG1688	Dsimw501_GD10053	Dyak_GE22083
Dmel_CG1690	Dsimw501_GD10054	Dyak_GE22094
Dmel_CG1691	Dsimw501_GD16012	Dyak_GE15370
Dmel_CG1692	Dsimw501_GD19688	Dyak_GE17883
Dmel_CG1696	Dsimw501_GD24432	Dyak_GE15304
Dmel_CG1703	Dsimw501_GD17036	Dyak_GE15656
Dmel_CG1725	Dsimw501_GD17020	Dyak_GE15932
Dmel_CG1738	Dsimw501_GD17014	Dyak_GE15924
Dmel_CG1740	Dsimw501_GD17509	Dyak_GE17902
Dmel_CG1745	Dsimw501_GD17023	Dyak_GE15937
Dmel_CG1750	Dsimw501_GD16480	Dyak_GE23322
Dmel_CG1753	Dsimw501_GD17507	Dyak_GE17904
Dmel_CG1759	Dsimw501_GD24280	Dyak_GE12346
Dmel_CG1762	Dsimw501_GD28212	Dyak_GE12889
Dmel_CG1765	Dsimw501_GD10334	Dyak_GE19426
Dmel_CG1768	Dsimw501_GD24279	Dyak_GE12345
Dmel_CG1771	Dsimw501_GD15896	Dyak_GE16168
Dmel_CG1774	Dsimw501_GD21589	Dyak_GE10951
Dmel_CG1785	Dsimw501_GD16915	Dyak_GE15801
Dmel_CG1786	Dsimw501_GD17061	Dyak_GE16492
Dmel_CG1787	Dsimw501_GD16914	Dyak_GE15800
Dmel_CG1789	Dsimw501_GD16916	Dyak_GE15802
Dmel_CG1793	Dsimw501_GD17845	Dyak_GE14504
Dmel_CG1794	Dsimw501_GD10058	Dyak_GE22137
Dmel_CG1800	Dsimw501_GD21592	Dyak_GE10954
Dmel_CG1810	Dsimw501_GD15855	Dyak_GE16118
Dmel_CG1812	Dsimw501_GD28672	Dyak_GE17888
Dmel_CG1814	Dsimw501_GD10664	Dyak_GE19287
Dmel_CG1817	Dsimw501_GD17038	Dyak_GE15658
Dmel_CG1818	Dsimw501_GD10665	Dyak_GE19288
Dmel_CG1827	Dsimw501_GD10667	Dyak_GE19290
Dmel_CG1828	Dsimw501_GD13429	Dyak_GE20905
Dmel_CG1829	Dsimw501_GD17497	Dyak_GE17892
Dmel_CG1838	Dsimw501_GD27601	Dyak_GE14505
Dmel_CG1854	Dsimw501_GD10268	Dyak_GE24158
Dmel_CG1856	Dsimw501_GD21596	Dyak_GE10957
Dmel_CG1859	Dsimw501_GD10270	Dyak_GE24180
Dmel_CG1866	Dsimw501_GD21371	Dyak_GE23785
Dmel_CG1869	Dsimw501_GD13359	Dyak_GE26461
Dmel_CG1889	Dsimw501_GD24781	Dyak_GE17819
Dmel_CG1895	Dsimw501_GD17051	Dyak_GE15669
Dmel_CG1896	Dsimw501_GD21601	Dyak_GE10963
Dmel_CG1897	Dsimw501_GD21441	Dyak_GE23858
Dmel_CG1898	Dsimw501_GD13431	Dyak_GE20906
Dmel_CG1906	Dsimw501_GD21442	Dyak_GE23859
Dmel_CG1910	Dsimw501_GD21602	Dyak_GE10964
Dmel_CG1911	Dsimw501_GD21449	Dyak_GE23867
Dmel_CG1912	Dsimw501_GD21450	Dyak_GE23868
Dmel_CG1916	Dsimw501_GD10659	Dyak_GE19281
Dmel_CG1919	Dsimw501_GD13434	Dyak_GE20909
Dmel_CG1921	Dsimw501_GD27551	Dyak_GE20686
Dmel_CG1934	Dsimw501_GD13325	Dyak_GE20682
Dmel_CG1937	Dsimw501_GD21603	Dyak_GE10965
Dmel_CG1938	Dsimw501_GD29029	Dyak_GE15915
Dmel_CG1939	Dsimw501_GD19908	Dyak_GE24899
Dmel_CG1943	Dsimw501_GD19907	Dyak_GE24898
Dmel_CG1956	Dsimw501_GD13432	Dyak_GE20907
Dmel_CG1960	Dsimw501_GD13423	Dyak_GE20898
Dmel_CG1963	Dsimw501_GD21455	Dyak_GE23874
Dmel_CG1966	Dsimw501_GD21605	Dyak_GE10967
Dmel_CG1968	Dsimw501_GD10648	Dyak_GE19269
Dmel_CG1970	Dsimw501_GD29195	Dyak_GE14510
Dmel_CG1972	Dsimw501_GD21460	Dyak_GE23879
Dmel_CG1973	Dsimw501_GD21461	Dyak_GE23880
Dmel_CG1976	Dsimw501_GD21608	Dyak_GE10970
Dmel_CG1983	Dsimw501_GD17245	Dyak_GE23404
Dmel_CG1988	Dsimw501_GD27699	Dyak_GE24896
Dmel_CG1989	Dsimw501_GD15888	Dyak_GE16160
Dmel_CG1994	Dsimw501_GD16096	Dyak_GE17433
Dmel_CG1998	Dsimw501_GD15886	Dyak_GE16159
Dmel_CG2006	Dsimw501_GD21437	Dyak_GE23852
Dmel_CG2028	Dsimw501_GD24797	Dyak_GE17024
Dmel_CG2034	Dsimw501_GD13669	Dyak_GE20307
Dmel_CG2054	Dsimw501_GD13442	Dyak_GE20919
Dmel_CG2056	Dsimw501_GD16107	Dyak_GE17443
Dmel_CG2070	Dsimw501_GD10499	Dyak_GE19139
Dmel_CG2072	Dsimw501_GD10086	Dyak_GE22401
Dmel_CG2075	Dsimw501_GD13362	Dyak_GE21675
Dmel_CG2091	Dsimw501_GD19585	Dyak_GE24141
Dmel_CG2093	Dsimw501_GD10492	Dyak_GE19134
Dmel_CG2096	Dsimw501_GD16975	Dyak_GE17843
Dmel_CG2100	Dsimw501_GD19587	Dyak_GE24143
Dmel_CG2101	Dsimw501_GD13710	Dyak_GE20339
Dmel_CG2108	Dsimw501_GD19590	Dyak_GE24146
Dmel_CG2114	Dsimw501_GD13718	Dyak_GE20350
Dmel_CG2124	Dsimw501_GD16979	Dyak_GE17849
Dmel_CG2125	Dsimw501_GD24828	Dyak_GE14531
Dmel_CG2127	Dsimw501_GD15275	Dyak_GE23064
Dmel_CG2128	Dsimw501_GD19615	Dyak_GE25277
Dmel_CG2139	Dsimw501_GD17068	Dyak_GE23386
Dmel_CG2140	Dsimw501_GD10488	Dyak_GE19131
Dmel_CG2147	Dsimw501_GD16888	Dyak_GE15772
Dmel_CG2151	Dsimw501_GD16889	Dyak_GE15773
Dmel_CG2158	Dsimw501_GD10543	Dyak_GE19178
Dmel_CG2160	Dsimw501_GD10544	Dyak_GE19179
Dmel_CG2161	Dsimw501_GD19600	Dyak_GE24156
Dmel_CG2163	Dsimw501_GD10545	Dyak_GE19180
Dmel_CG2168	Dsimw501_GD28493	Dyak_GE14530
Dmel_CG2179	Dsimw501_GD19591	Dyak_GE24148
Dmel_CG2182	Dsimw501_GD19592	Dyak_GE24149
Dmel_CG2183	Dsimw501_GD10547	Dyak_GE19182
Dmel_CG2200	Dsimw501_GD24804	Dyak_GE17042
Dmel_CG2201	Dsimw501_GD21635	Dyak_GE12985
Dmel_CG2206	Dsimw501_GD28487	Dyak_GE17494
Dmel_CG2207	Dsimw501_GD21634	Dyak_GE12984
Dmel_CG2210	Dsimw501_GD16337	Dyak_GE23305
Dmel_CG2211	Dsimw501_GD13482	Dyak_GE20966
Dmel_CG2219	Dsimw501_GD24390	Dyak_GE14526
Dmel_CG2221	Dsimw501_GD16040	Dyak_GE15399
Dmel_CG2227	Dsimw501_GD12017	Dyak_GE15402
Dmel_CG2238	Dsimw501_GD21631	Dyak_GE12982
Dmel_CG2241	Dsimw501_GD16958	Dyak_GE23375
Dmel_CG2244	Dsimw501_GD19594	Dyak_GE24151
Dmel_CG2247	Dsimw501_GD15983	Dyak_GE17610
Dmel_CG2249	Dsimw501_GD10709	Dyak_GE19330
Dmel_CG2258	Dsimw501_GD16130	Dyak_GE17483
Dmel_CG2263	Dsimw501_GD16126	Dyak_GE17477
Dmel_CG2286	Dsimw501_GD27646	Dyak_GE17466
Dmel_CG2291	Dsimw501_GD10176	Dyak_GE23188
Dmel_CG2302	Dsimw501_GD16120	Dyak_GE17461
Dmel_CG2304	Dsimw501_GD17753	Dyak_GE10451
Dmel_CG2330	Dsimw501_GD19877	Dyak_GE10223
Dmel_CG2331	Dsimw501_GD10706	Dyak_GE19324
Dmel_CG2346	Dsimw501_GD10699	Dyak_GE19316
Dmel_CG2368	Dsimw501_GD10745	Dyak_GE12825
Dmel_CG2374	Dsimw501_GD15337	Dyak_GE19102
Dmel_CG2397	Dsimw501_GD10575	Dyak_GE19209
Dmel_CG2448	Dsimw501_GD15979	Dyak_GE17606
Dmel_CG2453	Dsimw501_GD15899	Dyak_GE16170
Dmel_CG2471	Dsimw501_GD15956	Dyak_GE17583
Dmel_CG2478	Dsimw501_GD21691	Dyak_GE12582
Dmel_CG2493	Dsimw501_GD21700	Dyak_GE12590
Dmel_CG2533	Dsimw501_GD28354	Dyak_GE17288
Dmel_CG2543	Dsimw501_GD24795	Dyak_GE17018
Dmel_CG2555	Dsimw501_GD24794	Dyak_GE17016
Dmel_CG2577	Dsimw501_GD17076	Dyak_GE17004
Dmel_CG2614	Dsimw501_GD24273	Dyak_GE13319
Dmel_CG2615	Dsimw501_GD24274	Dyak_GE12340
Dmel_CG2617	Dsimw501_GD24275	Dyak_GE12341
Dmel_CG2637	Dsimw501_GD12040	Dyak_GE12343
Dmel_CG2656	Dsimw501_GD19916	Dyak_GE24908
Dmel_CG2662	Dsimw501_GD16615	Dyak_GE16273
Dmel_CG2663	Dsimw501_GD19620	Dyak_GE25285
Dmel_CG2666	Dsimw501_GD27435	Dyak_GE25288
Dmel_CG2671	Dsimw501_GD22996	Dyak_GE16527
Dmel_CG2691	Dsimw501_GD26790	Dyak_GE16148
Dmel_CG2698	Dsimw501_GD19962	Dyak_GE24959
Dmel_CG2702	Dsimw501_GD19964	Dyak_GE24961
Dmel_CG2706	Dsimw501_GD29151	Dyak_GE16277
Dmel_CG2708	Dsimw501_GD19966	Dyak_GE24964
Dmel_CG2709	Dsimw501_GD27328	Dyak_GE16279
Dmel_CG2713	Dsimw501_GD16356	Dyak_GE16923
Dmel_CG2727	Dsimw501_GD24900	Dyak_GE11390
Dmel_CG2736	Dsimw501_GD24901	Dyak_GE11391
Dmel_CG2762	Dsimw501_GD23030	Dyak_GE16880
Dmel_CG2781	Dsimw501_GD19443	Dyak_GE25754
Dmel_CG2789	Dsimw501_GD23032	Dyak_GE16902
Dmel_CG2791	Dsimw501_GD19444	Dyak_GE25755
Dmel_CG2811	Dsimw501_GD24907	Dyak_GE11400
Dmel_CG2818	Dsimw501_GD23248	Dyak_GE18251
Dmel_CG2827	Dsimw501_GD11811	Dyak_GE14343
Dmel_CG2835	Dsimw501_GD11812	Dyak_GE14344
Dmel_CG2841	Dsimw501_GD16367	Dyak_GE16951
Dmel_CG2848	Dsimw501_GD23178	Dyak_GE18178
Dmel_CG2849	Dsimw501_GD16321	Dyak_GE16885
Dmel_CG2857	Dsimw501_GD29121	Dyak_GE11403
Dmel_CG2872	Dsimw501_GD16646	Dyak_GE16306
Dmel_CG2875	Dsimw501_GD11637	Dyak_GE16887
Dmel_CG2889	Dsimw501_GD16976	Dyak_GE17846
Dmel_CG2901	Dsimw501_GD16655	Dyak_GE16314
Dmel_CG2904	Dsimw501_GD16657	Dyak_GE16315
Dmel_CG2917	Dsimw501_GD24914	Dyak_GE11410
Dmel_CG2921	Dsimw501_GD25148	Dyak_GE13653
Dmel_CG2932	Dsimw501_GD16275	Dyak_GE16834
Dmel_CG2934	Dsimw501_GD16660	Dyak_GE16319
Dmel_CG2938	Dsimw501_GD16317	Dyak_GE16879
Dmel_CG2955	Dsimw501_GD23272	Dyak_GE18273
Dmel_CG2960	Dsimw501_GD12014	Dyak_GE18276
Dmel_CG2968	Dsimw501_GD24697	Dyak_GE17838
Dmel_CG2973	Dsimw501_GD23185	Dyak_GE18183
Dmel_CG2975	Dsimw501_GD23186	Dyak_GE18184
Dmel_CG2976	Dsimw501_GD22689	Dyak_GE14673
Dmel_CG2977	Dsimw501_GD16170	Dyak_GE17551
Dmel_CG2988	Dsimw501_GD18937	Dyak_GE26304
Dmel_CG2995	Dsimw501_GD16494	Dyak_GE16600
Dmel_CG2998	Dsimw501_GD16052	Dyak_GE17798
Dmel_CG3004	Dsimw501_GD16055	Dyak_GE15442
Dmel_CG3009	Dsimw501_GD24599	Dyak_GE16841
Dmel_CG3011	Dsimw501_GD16224	Dyak_GE15684
Dmel_CG3014	Dsimw501_GD19459	Dyak_GE25769
Dmel_CG3017	Dsimw501_GD11815	Dyak_GE14349
Dmel_CG3018	Dsimw501_GD22953	Dyak_GE16073
Dmel_CG3019	Dsimw501_GD28202	Dyak_GE16658
Dmel_CG3027	Dsimw501_GD19466	Dyak_GE25776
Dmel_CG3032	Dsimw501_GD16168	Dyak_GE17548
Dmel_CG3034	Dsimw501_GD22347	Dyak_GE16647
Dmel_CG3036	Dsimw501_GD23308	Dyak_GE18317
Dmel_CG3039	Dsimw501_GD16171	Dyak_GE17553
Dmel_CG3044	Dsimw501_GD29143	Dyak_GE16439
Dmel_CG3050	Dsimw501_GD18941	Dyak_GE24214
Dmel_CG3052	Dsimw501_GD16284	Dyak_GE16844
Dmel_CG3054	Dsimw501_GD23283	Dyak_GE18285
Dmel_CG3056	Dsimw501_GD16553	Dyak_GE16683
Dmel_CG3057	Dsimw501_GD22804	Dyak_GE15031
Dmel_CG3058	Dsimw501_GD23285	Dyak_GE18287
Dmel_CG3068	Dsimw501_GD18792	Dyak_GE26150
Dmel_CG3073	Dsimw501_GD16377	Dyak_GE16959
Dmel_CG3074	Dsimw501_GD25141	Dyak_GE11695
Dmel_CG3081	Dsimw501_GD16286	Dyak_GE16846
Dmel_CG3082	Dsimw501_GD11735	Dyak_GE14258
Dmel_CG3083	Dsimw501_GD22792	Dyak_GE14982
Dmel_CG3085	Dsimw501_GD11736	Dyak_GE14259
Dmel_CG3086	Dsimw501_GD16235	Dyak_GE16789
Dmel_CG3090	Dsimw501_GD15457	Dyak_GE14354
Dmel_CG3092	Dsimw501_GD11745	Dyak_GE14270
Dmel_CG3093	Dsimw501_GD24721	Dyak_GE16701
Dmel_CG3108	Dsimw501_GD16230	Dyak_GE16785
Dmel_CG3135	Dsimw501_GD16182	Dyak_GE16446
Dmel_CG3152	Dsimw501_GD10320	Dyak_GE24676
Dmel_CG3157	Dsimw501_GD23196	Dyak_GE18195
Dmel_CG3162	Dsimw501_GD25073	Dyak_GE11595
Dmel_CG3163	Dsimw501_GD28955	Dyak_GE14362
Dmel_CG3172	Dsimw501_GD18947	Dyak_GE24220
Dmel_CG3181	Dsimw501_GD22790	Dyak_GE14974
Dmel_CG3182	Dsimw501_GD11824	Dyak_GE14365
Dmel_CG3186	Dsimw501_GD11829	Dyak_GE14367
Dmel_CG3187	Dsimw501_GD16246	Dyak_GE16799
Dmel_CG3189	Dsimw501_GD10316	Dyak_GE24643
Dmel_CG3193	Dsimw501_GD24613	Dyak_GE16963
Dmel_CG3194	Dsimw501_GD10315	Dyak_GE24632
Dmel_CG3198	Dsimw501_GD16187	Dyak_GE16456
Dmel_CG3208	Dsimw501_GD16254	Dyak_GE16808
Dmel_CG3209	Dsimw501_GD11832	Dyak_GE14370
Dmel_CG3216	Dsimw501_GD25238	Dyak_GE13756
Dmel_CG3217	Dsimw501_GD13512	Dyak_GE20999
Dmel_CG3218	Dsimw501_GD16603	Dyak_GE28688
Dmel_CG3219	Dsimw501_GD25079	Dyak_GE11601
Dmel_CG3221	Dsimw501_GD25237	Dyak_GE13755
Dmel_CG3226	Dsimw501_GD16188	Dyak_GE16458
Dmel_CG3231	Dsimw501_GD27448	Dyak_GE14378
Dmel_CG3234	Dsimw501_GD22753	Dyak_GE14857
Dmel_CG3242	Dsimw501_GD22744	Dyak_GE14841
Dmel_CG3244	Dsimw501_GD22691	Dyak_GE14680
Dmel_CG3246	Dsimw501_GD22756	Dyak_GE14872
Dmel_CG3248	Dsimw501_GD22758	Dyak_GE14875
Dmel_CG3254	Dsimw501_GD22759	Dyak_GE14879
Dmel_CG3257	Dsimw501_GD15465	Dyak_GE14381
Dmel_CG3267	Dsimw501_GD10422	Dyak_GE19074
Dmel_CG3268	Dsimw501_GD10421	Dyak_GE19073
Dmel_CG3271	Dsimw501_GD10418	Dyak_GE19068
Dmel_CG3273	Dsimw501_GD10414	Dyak_GE19064
Dmel_CG3279	Dsimw501_GD13516	Dyak_GE21004
Dmel_CG3281	Dsimw501_GD20620	Dyak_GE24568
Dmel_CG3283	Dsimw501_GD10425	Dyak_GE19076
Dmel_CG3294	Dsimw501_GD23299	Dyak_GE18306
Dmel_CG3295	Dsimw501_GD25234	Dyak_GE13752
Dmel_CG3297	Dsimw501_GD14516	Dyak_GE22040
Dmel_CG3298	Dsimw501_GD25997	Dyak_GE21666
Dmel_CG3299	Dsimw501_GD27324	Dyak_GE16966
Dmel_CG3303	Dsimw501_GD27486	Dyak_GE24349
Dmel_CG3307	Dsimw501_GD18956	Dyak_GE24231
Dmel_CG3309	Dsimw501_GD16264	Dyak_GE16817
Dmel_CG3313	Dsimw501_GD20610	Dyak_GE24558
Dmel_CG3328	Dsimw501_GD11838	Dyak_GE14386
Dmel_CG3330	Dsimw501_GD18080	Dyak_GE10564
Dmel_CG3338	Dsimw501_GD22715	Dyak_GE14748
Dmel_CG3347	Dsimw501_GD23216	Dyak_GE18218
Dmel_CG3352	Dsimw501_GD22718	Dyak_GE14764
Dmel_CG3355	Dsimw501_GD23293	Dyak_GE18301
Dmel_CG3361	Dsimw501_GD15128	Dyak_GE10569
Dmel_CG3373	Dsimw501_GD27287	Dyak_GE23732
Dmel_CG3380	Dsimw501_GD15208	Dyak_GE11687
Dmel_CG3382	Dsimw501_GD15209	Dyak_GE11689
Dmel_CG3386	Dsimw501_GD13520	Dyak_GE21008
Dmel_CG3394	Dsimw501_GD11850	Dyak_GE14396
Dmel_CG3396	Dsimw501_GD14513	Dyak_GE22037
Dmel_CG3399	Dsimw501_GD22724	Dyak_GE14785
Dmel_CG3400	Dsimw501_GD28450	Dyak_GE15846
Dmel_CG3401	Dsimw501_GD28531	Dyak_GE14397
Dmel_CG3409	Dsimw501_GD10310	Dyak_GE24576
Dmel_CG3412	Dsimw501_GD20006	Dyak_GE25013
Dmel_CG3415	Dsimw501_GD29376	Dyak_GE17252
Dmel_CG3416	Dsimw501_GD11854	Dyak_GE14400
Dmel_CG3422	Dsimw501_GD26895	Dyak_GE17253
Dmel_CG3431	Dsimw501_GD12919	Dyak_GE21236
Dmel_CG3440	Dsimw501_GD23446	Dyak_GE14297
Dmel_CG3441	Dsimw501_GD11917	Dyak_GE14463
Dmel_CG3450	Dsimw501_GD10297	Dyak_GE24432
Dmel_CG3454	Dsimw501_GD10721	Dyak_GE19346
Dmel_CG3466	Dsimw501_GD16592	Dyak_GE16242
Dmel_CG3469	Dsimw501_GD23309	Dyak_GE11266
Dmel_CG3474	Dsimw501_GD22005	Dyak_GE24995
Dmel_CG3476	Dsimw501_GD23447	Dyak_GE14308
Dmel_CG3479	Dsimw501_GD21995	Dyak_GE24875
Dmel_CG3480	Dsimw501_GD24729	Dyak_GE16223
Dmel_CG3492	Dsimw501_GD11858	Dyak_GE14405
Dmel_CG3495	Dsimw501_GD25098	Dyak_GE11625
Dmel_CG3496	Dsimw501_GD25058	Dyak_GE11577
Dmel_CG3500	Dsimw501_GD25059	Dyak_GE11578
Dmel_CG3505	Dsimw501_GD18970	Dyak_GE24249
Dmel_CG3510	Dsimw501_GD15503	Dyak_GE11834
Dmel_CG3511	Dsimw501_GD11875	Dyak_GE14421
Dmel_CG3523	Dsimw501_GD23207	Dyak_GE18210
Dmel_CG3526	Dsimw501_GD24739	Dyak_GE16285
Dmel_CG3532	Dsimw501_GD18796	Dyak_GE26155
Dmel_CG3540	Dsimw501_GD16387	Dyak_GE16972
Dmel_CG3541	Dsimw501_GD11878	Dyak_GE14423
Dmel_CG3544	Dsimw501_GD23045	Dyak_GE17067
Dmel_CG3548	Dsimw501_GD11880	Dyak_GE14425
Dmel_CG3556	Dsimw501_GD16692	Dyak_GE16347
Dmel_CG3581	Dsimw501_GD20118	Dyak_GE25133
Dmel_CG3597	Dsimw501_GD22840	Dyak_GE15120
Dmel_CG3608	Dsimw501_GD11885	Dyak_GE14431
Dmel_CG3610	Dsimw501_GD18979	Dyak_GE24259
Dmel_CG3613	Dsimw501_GD25130	Dyak_GE11680
Dmel_CG3619	Dsimw501_GD20120	Dyak_GE25135
Dmel_CG3622	Dsimw501_GD11705	Dyak_GE14024
Dmel_CG3624	Dsimw501_GD25132	Dyak_GE11682
Dmel_CG3626	Dsimw501_GD16688	Dyak_GE16342
Dmel_CG3629	Dsimw501_GD11901	Dyak_GE14447
Dmel_CG3630	Dsimw501_GD16590	Dyak_GE16240
Dmel_CG3633	Dsimw501_GD25129	Dyak_GE11679
Dmel_CG3647	Dsimw501_GD23996	Dyak_GE20891
Dmel_CG3650	Dsimw501_GD11903	Dyak_GE14448
Dmel_CG3651	Dsimw501_GD24347	Dyak_GE12941
Dmel_CG3656	Dsimw501_GD16388	Dyak_GE16973
Dmel_CG3658	Dsimw501_GD16439	Dyak_GE16547
Dmel_CG3662	Dsimw501_GD27934	Dyak_GE17121
Dmel_CG3665	Dsimw501_GD16310	Dyak_GE16870
Dmel_CG3666	Dsimw501_GD11174	Dyak_GE11768
Dmel_CG3668	Dsimw501_GD11717	Dyak_GE14241
Dmel_CG3695	Dsimw501_GD11721	Dyak_GE14246
Dmel_CG3696	Dsimw501_GD22978	Dyak_GE16349
Dmel_CG3697	Dsimw501_GD16302	Dyak_GE16862
Dmel_CG3704	Dsimw501_GD16449	Dyak_GE16556
Dmel_CG3705	Dsimw501_GD10671	Dyak_GE20838
Dmel_CG3709	Dsimw501_GD22981	Dyak_GE16383
Dmel_CG3711	Dsimw501_GD16450	Dyak_GE16559
Dmel_CG3714	Dsimw501_GD11991	Dyak_GE14765
Dmel_CG3726	Dsimw501_GD16767	Dyak_GE17563
Dmel_CG3730	Dsimw501_GD11176	Dyak_GE11771
Dmel_CG3734	Dsimw501_GD19284	Dyak_GE25599
Dmel_CG3740	Dsimw501_GD24633	Dyak_GE16519
Dmel_CG3743	Dsimw501_GD14182	Dyak_GE20840
Dmel_CG3752	Dsimw501_GD23600	Dyak_GE18837
Dmel_CG3756	Dsimw501_GD23312	Dyak_GE11271
Dmel_CG3758	Dsimw501_GD24004	Dyak_GE20968
Dmel_CG3762	Dsimw501_GD23860	Dyak_GE18610
Dmel_CG3764	Dsimw501_GD12434	Dyak_GE22177
Dmel_CG3773	Dsimw501_GD19279	Dyak_GE25591
Dmel_CG3774	Dsimw501_GD16786	Dyak_GE16733
Dmel_CG3775	Dsimw501_GD17088	Dyak_GE17029
Dmel_CG3781	Dsimw501_GD16790	Dyak_GE16739
Dmel_CG3788	Dsimw501_GD25095	Dyak_GE11621
Dmel_CG3790	Dsimw501_GD25806	Dyak_GE13414
Dmel_CG3792	Dsimw501_GD23315	Dyak_GE11282
Dmel_CG3796	Dsimw501_GD27873	Dyak_GE16609
Dmel_CG3797	Dsimw501_GD12307	Dyak_GE22527
Dmel_CG3798	Dsimw501_GD25804	Dyak_GE13412
Dmel_CG3801	Dsimw501_GD12308	Dyak_GE22528
Dmel_CG3803	Dsimw501_GD24990	Dyak_GE11508
Dmel_CG3810	Dsimw501_GD16401	Dyak_GE16995
Dmel_CG3811	Dsimw501_GD23610	Dyak_GE18849
Dmel_CG3814	Dsimw501_GD25805	Dyak_GE13413
Dmel_CG3818	Dsimw501_GD23612	Dyak_GE18851
Dmel_CG3823	Dsimw501_GD14567	Dyak_GE16743
Dmel_CG3825	Dsimw501_GD24987	Dyak_GE11502
Dmel_CG3829	Dsimw501_GD11915	Dyak_GE14460
Dmel_CG3831	Dsimw501_GD25094	Dyak_GE11620
Dmel_CG3838	Dsimw501_GD12392	Dyak_GE18854
Dmel_CG3845	Dsimw501_GD10930	Dyak_GE12504
Dmel_CG3848	Dsimw501_GD16408	Dyak_GE16999
Dmel_CG3849	Dsimw501_GD12448	Dyak_GE22195
Dmel_CG3856	Dsimw501_GD20042	Dyak_GE25047
Dmel_CG3861	Dsimw501_GD28696	Dyak_GE16750
Dmel_CG3862	Dsimw501_GD28344	Dyak_GE15898
Dmel_CG3870	Dsimw501_GD25040	Dyak_GE11561
Dmel_CG3871	Dsimw501_GD12161	Dyak_GE22381
Dmel_CG3874	Dsimw501_GD12404	Dyak_GE22149
Dmel_CG3876	Dsimw501_GD22939	Dyak_GE15909
Dmel_CG3883	Dsimw501_GD22941	Dyak_GE15931
Dmel_CG3906	Dsimw501_GD25041	Dyak_GE11562
Dmel_CG3910	Dsimw501_GD18660	Dyak_GE26003
Dmel_CG3922	Dsimw501_GD12925	Dyak_GE21243
Dmel_CG3924	Dsimw501_GD24979	Dyak_GE11494
Dmel_CG3925	Dsimw501_GD18661	Dyak_GE26004
Dmel_CG3926	Dsimw501_GD16801	Dyak_GE16753
Dmel_CG3934	Dsimw501_GD18663	Dyak_GE26006
Dmel_CG3935	Dsimw501_GD23020	Dyak_GE16769
Dmel_CG3940	Dsimw501_GD18670	Dyak_GE26013
Dmel_CG3942	Dsimw501_GD18806	Dyak_GE26167
Dmel_CG3945	Dsimw501_GD27502	Dyak_GE22551
Dmel_CG3967	Dsimw501_GD12926	Dyak_GE21245
Dmel_CG3972	Dsimw501_GD24639	Dyak_GE16587
Dmel_CG3979	Dsimw501_GD12325	Dyak_GE22053
Dmel_CG3982	Dsimw501_GD27102	Dyak_GE27379
Dmel_CG3991	Dsimw501_GD25789	Dyak_GE13397
Dmel_CG3995	Dsimw501_GD20256	Dyak_GE26112
Dmel_CG3998	Dsimw501_GD23626	Dyak_GE18866
Dmel_CG4003	Dsimw501_GD18681	Dyak_GE26023
Dmel_CG4013	Dsimw501_GD15920	Dyak_GE16202
Dmel_CG4015	Dsimw501_GD16341	Dyak_GE16905
Dmel_CG4016	Dsimw501_GD10944	Dyak_GE12518
Dmel_CG4020	Dsimw501_GD16765	Dyak_GE17559
Dmel_CG4033	Dsimw501_GD23021	Dyak_GE16780
Dmel_CG4035	Dsimw501_GD12928	Dyak_GE21247
Dmel_CG4038	Dsimw501_GD25225	Dyak_GE13743
Dmel_CG4039	Dsimw501_GD16811	Dyak_GE16763
Dmel_CG4060	Dsimw501_GD20247	Dyak_GE24178
Dmel_CG4069	Dsimw501_GD12706	Dyak_GE20107
Dmel_CG4071	Dsimw501_GD11680	Dyak_GE14000
Dmel_CG4078	Dsimw501_GD16747	Dyak_GE16425
Dmel_CG4080	Dsimw501_GD12929	Dyak_GE21248
Dmel_CG4082	Dsimw501_GD18709	Dyak_GE26049
Dmel_CG4086	Dsimw501_GD12454	Dyak_GE22204
Dmel_CG4087	Dsimw501_GD23023	Dyak_GE16802
Dmel_CG4088	Dsimw501_GD25784	Dyak_GE13391
Dmel_CG4091	Dsimw501_GD25023	Dyak_GE11543
Dmel_CG4095	Dsimw501_GD29135	Dyak_GE16765
Dmel_CG4097	Dsimw501_GD12455	Dyak_GE22205
Dmel_CG4101	Dsimw501_GD14652	Dyak_GE19866
Dmel_CG4108	Dsimw501_GD12332	Dyak_GE22062
Dmel_CG4111	Dsimw501_GD16739	Dyak_GE16415
Dmel_CG4115	Dsimw501_GD18814	Dyak_GE26172
Dmel_CG4123	Dsimw501_GD12462	Dyak_GE22212
Dmel_CG4128	Dsimw501_GD22333	Dyak_GE10292
Dmel_CG4133	Dsimw501_GD23028	Dyak_GE16858
Dmel_CG4139	Dsimw501_GD17049	Dyak_GE15665
Dmel_CG4140	Dsimw501_GD21977	Dyak_GE24743
Dmel_CG4145	Dsimw501_GD23318	Dyak_GE11300
Dmel_CG4151	Dsimw501_GD16735	Dyak_GE16409
Dmel_CG4158	Dsimw501_GD21956	Dyak_GE19402
Dmel_CG4159	Dsimw501_GD20050	Dyak_GE25055
Dmel_CG4161	Dsimw501_GD24006	Dyak_GE20990
Dmel_CG4163	Dsimw501_GD24048	Dyak_GE21420
Dmel_CG4166	Dsimw501_GD12336	Dyak_GE22066
Dmel_CG4168	Dsimw501_GD21969	Dyak_GE19414
Dmel_CG4169	Dsimw501_GD14647	Dyak_GE19862
Dmel_CG4182	Dsimw501_GD23989	Dyak_GE20803
Dmel_CG4190	Dsimw501_GD12934	Dyak_GE21251
Dmel_CG4208	Dsimw501_GD16724	Dyak_GE16396
Dmel_CG4218	Dsimw501_GD22001	Dyak_GE24951
Dmel_CG4220	Dsimw501_GD11969	Dyak_GE25015
Dmel_CG4225	Dsimw501_GD20321	Dyak_GE26354
Dmel_CG4229	Dsimw501_GD14643	Dyak_GE19859
Dmel_CG4241	Dsimw501_GD20059	Dyak_GE25066
Dmel_CG4247	Dsimw501_GD18996	Dyak_GE24280
Dmel_CG4249	Dsimw501_GD24050	Dyak_GE21442
Dmel_CG4254	Dsimw501_GD24977	Dyak_GE11491
Dmel_CG4257	Dsimw501_GD20060	Dyak_GE25067
Dmel_CG4258	Dsimw501_GD22935	Dyak_GE15854
Dmel_CG4265	Dsimw501_GD22865	Dyak_GE15202
Dmel_CG4269	Dsimw501_GD27584	Dyak_GE13997
Dmel_CG4271	Dsimw501_GD23144	Dyak_GE18095
Dmel_CG4272	Dsimw501_GD23148	Dyak_GE18137
Dmel_CG4274	Dsimw501_GD24052	Dyak_GE21464
Dmel_CG4279	Dsimw501_GD25220	Dyak_GE13737
Dmel_CG4290	Dsimw501_GD24618	Dyak_GE16985
Dmel_CG4293	Dsimw501_GD16474	Dyak_GE16580
Dmel_CG4294	Dsimw501_GD25122	Dyak_GE11859
Dmel_CG4299	Dsimw501_GD19001	Dyak_GE24285
Dmel_CG4303	Dsimw501_GD15903	Dyak_GE16174
Dmel_CG4307	Dsimw501_GD19002	Dyak_GE24286
Dmel_CG4319	Dsimw501_GD12346	Dyak_GE22077
Dmel_CG4322	Dsimw501_GD26931	Dyak_GE16986
Dmel_CG4328	Dsimw501_GD12730	Dyak_GE20130
Dmel_CG4330	Dsimw501_GD17102	Dyak_GE17047
Dmel_CG4336	Dsimw501_GD16220	Dyak_GE15679
Dmel_CG4338	Dsimw501_GD19004	Dyak_GE24288
Dmel_CG4349	Dsimw501_GD15908	Dyak_GE16178
Dmel_CG4353	Dsimw501_GD15909	Dyak_GE16180
Dmel_CG4362	Dsimw501_GD28897	Dyak_GE25081
Dmel_CG4364	Dsimw501_GD22342	Dyak_GE10391
Dmel_CG4373	Dsimw501_GD25113	Dyak_GE11847
Dmel_CG4374	Dsimw501_GD18382	Dyak_GE23956
Dmel_CG4375	Dsimw501_GD22934	Dyak_GE28026
Dmel_CG4376	Dsimw501_GD28856	Dyak_GE16989
Dmel_CG4385	Dsimw501_GD22931	Dyak_GE15810
Dmel_CG4390	Dsimw501_GD20081	Dyak_GE25088
Dmel_CG4396	Dsimw501_GD17091	Dyak_GE17033
Dmel_CG4399	Dsimw501_GD16582	Dyak_GE16228
Dmel_CG4400	Dsimw501_GD24527	Dyak_GE16189
Dmel_CG4402	Dsimw501_GD25167	Dyak_GE13677
Dmel_CG4404	Dsimw501_GD24528	Dyak_GE16190
Dmel_CG4406	Dsimw501_GD16397	Dyak_GE16991
Dmel_CG4409	Dsimw501_GD11193	Dyak_GE11792
Dmel_CG4422	Dsimw501_GD22354	Dyak_GE10500
Dmel_CG4428	Dsimw501_GD23066	Dyak_GE17286
Dmel_CG4433	Dsimw501_GD20086	Dyak_GE25096
Dmel_CG4434	Dsimw501_GD18391	Dyak_GE23967
Dmel_CG4438	Dsimw501_GD22357	Dyak_GE10533
Dmel_CG4439	Dsimw501_GD11201	Dyak_GE11799
Dmel_CG4444	Dsimw501_GD25124	Dyak_GE11861
Dmel_CG4447	Dsimw501_GD29620	Dyak_GE20827
Dmel_CG4456	Dsimw501_GD27709	Dyak_GE20829
Dmel_CG4459	Dsimw501_GD20089	Dyak_GE25099
Dmel_CG4461	Dsimw501_GD14175	Dyak_GE20831
Dmel_CG4462	Dsimw501_GD20090	Dyak_GE25100
Dmel_CG4468	Dsimw501_GD20092	Dyak_GE25102
Dmel_CG4471	Dsimw501_GD10278	Dyak_GE24257
Dmel_CG4476	Dsimw501_GD14159	Dyak_GE20810
Dmel_CG4477	Dsimw501_GD14161	Dyak_GE20812
Dmel_CG4483	Dsimw501_GD12938	Dyak_GE21257
Dmel_CG4484	Dsimw501_GD28627	Dyak_GE21258
Dmel_CG4496	Dsimw501_GD22510	Dyak_GE18374
Dmel_CG4497	Dsimw501_GD22509	Dyak_GE18373
Dmel_CG4501	Dsimw501_GD23948	Dyak_GE19019
Dmel_CG4502	Dsimw501_GD22508	Dyak_GE18372
Dmel_CG4520	Dsimw501_GD19040	Dyak_GE24330
Dmel_CG4525	Dsimw501_GD19043	Dyak_GE24333
Dmel_CG4532	Dsimw501_GD29598	Dyak_GE16773
Dmel_CG4536	Dsimw501_GD28937	Dyak_GE16774
Dmel_CG4550	Dsimw501_GD20095	Dyak_GE25107
Dmel_CG4552	Dsimw501_GD23069	Dyak_GE17319
Dmel_CG4553	Dsimw501_GD18196	Dyak_GE10694
Dmel_CG4560	Dsimw501_GD19052	Dyak_GE24343
Dmel_CG4563	Dsimw501_GD24951	Dyak_GE11456
Dmel_CG4567	Dsimw501_GD22506	Dyak_GE18370
Dmel_CG4569	Dsimw501_GD24946	Dyak_GE11446
Dmel_CG4580	Dsimw501_GD24059	Dyak_GE13111
Dmel_CG4581	Dsimw501_GD25003	Dyak_GE11519
Dmel_CG4584	Dsimw501_GD23751	Dyak_GE18505
Dmel_CG4585	Dsimw501_GD25004	Dyak_GE11520
Dmel_CG4587	Dsimw501_GD21946	Dyak_GE19394
Dmel_CG4596	Dsimw501_GD18722	Dyak_GE26060
Dmel_CG4600	Dsimw501_GD23636	Dyak_GE18877
Dmel_CG4603	Dsimw501_GD13876	Dyak_GE21481
Dmel_CG4606	Dsimw501_GD19050	Dyak_GE24341
Dmel_CG4607	Dsimw501_GD16832	Dyak_GE15702
Dmel_CG4608	Dsimw501_GD20101	Dyak_GE25113
Dmel_CG4610	Dsimw501_GD11675	Dyak_GE13994
Dmel_CG4618	Dsimw501_GD13878	Dyak_GE21483
Dmel_CG4619	Dsimw501_GD23642	Dyak_GE18883
Dmel_CG4620	Dsimw501_GD18402	Dyak_GE23979
Dmel_CG4624	Dsimw501_GD18401	Dyak_GE23978
Dmel_CG4633	Dsimw501_GD13880	Dyak_GE21485
Dmel_CG4634	Dsimw501_GD24942	Dyak_GE11442
Dmel_CG4637	Dsimw501_GD18403	Dyak_GE23980
Dmel_CG4653	Dsimw501_GD17298	Dyak_GE17612
Dmel_CG4656	Dsimw501_GD18406	Dyak_GE23984
Dmel_CG4660	Dsimw501_GD16215	Dyak_GE16485
Dmel_CG4663	Dsimw501_GD25777	Dyak_GE13380
Dmel_CG4677	Dsimw501_GD18414	Dyak_GE23994
Dmel_CG4681	Dsimw501_GD24939	Dyak_GE11437
Dmel_CG4683	Dsimw501_GD18726	Dyak_GE26063
Dmel_CG4685	Dsimw501_GD18186	Dyak_GE10681
Dmel_CG4690	Dsimw501_GD16218	Dyak_GE16487
Dmel_CG4699	Dsimw501_GD19048	Dyak_GE24339
Dmel_CG4703	Dsimw501_GD19319	Dyak_GE25631
Dmel_CG4720	Dsimw501_GD19320	Dyak_GE25632
Dmel_CG4722	Dsimw501_GD23647	Dyak_GE18888
Dmel_CG4726	Dsimw501_GD23071	Dyak_GE17341
Dmel_CG4730	Dsimw501_GD18182	Dyak_GE10678
Dmel_CG4734	Dsimw501_GD25769	Dyak_GE13371
Dmel_CG4735	Dsimw501_GD25009	Dyak_GE11527
Dmel_CG4741	Dsimw501_GD24935	Dyak_GE11433
Dmel_CG4744	Dsimw501_GD26921	Dyak_GE13366
Dmel_CG4751	Dsimw501_GD23765	Dyak_GE18516
Dmel_CG4752	Dsimw501_GD11673	Dyak_GE13992
Dmel_CG4753	Dsimw501_GD12475	Dyak_GE22557
Dmel_CG4756	Dsimw501_GD28580	Dyak_GE17624
Dmel_CG4766	Dsimw501_GD16222	Dyak_GE15682
Dmel_CG4771	Dsimw501_GD18427	Dyak_GE24008
Dmel_CG4775	Dsimw501_GD23075	Dyak_GE17374
Dmel_CG4779	Dsimw501_GD23768	Dyak_GE18517
Dmel_CG4780	Dsimw501_GD13885	Dyak_GE21490
Dmel_CG4781	Dsimw501_GD24932	Dyak_GE11431
Dmel_CG4786	Dsimw501_GD12177	Dyak_GE28380
Dmel_CG4789	Dsimw501_GD17309	Dyak_GE17627
Dmel_CG4790	Dsimw501_GD16223	Dyak_GE15683
Dmel_CG4792	Dsimw501_GD18429	Dyak_GE24009
Dmel_CG4799	Dsimw501_GD23655	Dyak_GE18896
Dmel_CG4804	Dsimw501_GD23656	Dyak_GE18897
Dmel_CG4805	Dsimw501_GD17312	Dyak_GE17629
Dmel_CG4806	Dsimw501_GD24928	Dyak_GE11426
Dmel_CG4815	Dsimw501_GD18039	Dyak_GE10519
Dmel_CG4817	Dsimw501_GD25013	Dyak_GE11532
Dmel_CG4820	Dsimw501_GD18738	Dyak_GE26078
Dmel_CG4840	Dsimw501_GD10966	Dyak_GE12543
Dmel_CG4846	Dsimw501_GD24038	Dyak_GE21310
Dmel_CG4852	Dsimw501_GD13889	Dyak_GE21494
Dmel_CG4860	Dsimw501_GD20592	Dyak_GE24541
Dmel_CG4865	Dsimw501_GD16671	Dyak_GE16332
Dmel_CG4869	Dsimw501_GD15076	Dyak_GE10520
Dmel_CG4875	Dsimw501_GD17317	Dyak_GE17632
Dmel_CG4878	Dsimw501_GD11284	Dyak_GE11867
Dmel_CG4879	Dsimw501_GD12613	Dyak_GE20014
Dmel_CG4880	Dsimw501_GD17318	Dyak_GE17633
Dmel_CG4894	Dsimw501_GD24041	Dyak_GE21343
Dmel_CG4905	Dsimw501_GD11204	Dyak_GE11802
Dmel_CG4910	Dsimw501_GD18435	Dyak_GE24016
Dmel_CG4912	Dsimw501_GD23666	Dyak_GE18908
Dmel_CG4917	Dsimw501_GD18439	Dyak_GE24017
Dmel_CG4918	Dsimw501_GD11208	Dyak_GE11806
Dmel_CG4920	Dsimw501_GD19011	Dyak_GE24296
Dmel_CG4922	Dsimw501_GD23778	Dyak_GE18526
Dmel_CG4927	Dsimw501_GD11206	Dyak_GE11804
Dmel_CG4930	Dsimw501_GD24044	Dyak_GE21376
Dmel_CG4936	Dsimw501_GD19334	Dyak_GE25644
Dmel_CG4937	Dsimw501_GD17324	Dyak_GE17636
Dmel_CG4943	Dsimw501_GD11296	Dyak_GE11881
Dmel_CG4946	Dsimw501_GD23671	Dyak_GE18913
Dmel_CG4952	Dsimw501_GD21910	Dyak_GE12814
Dmel_CG4953	Dsimw501_GD23672	Dyak_GE18914
Dmel_CG4957	Dsimw501_GD29397	Dyak_GE18915
Dmel_CG4962	Dsimw501_GD12491	Dyak_GE22569
Dmel_CG4963	Dsimw501_GD18046	Dyak_GE10527
Dmel_CG4968	Dsimw501_GD23674	Dyak_GE18919
Dmel_CG4970	Dsimw501_GD23780	Dyak_GE18528
Dmel_CG4973	Dsimw501_GD19337	Dyak_GE25648
Dmel_CG4977	Dsimw501_GD23783	Dyak_GE18532
Dmel_CG4983	Dsimw501_GD23784	Dyak_GE18533
Dmel_CG5002	Dsimw501_GD11313	Dyak_GE11896
Dmel_CG5004	Dsimw501_GD17329	Dyak_GE17644
Dmel_CG5008	Dsimw501_GD14138	Dyak_GE20789
Dmel_CG5012	Dsimw501_GD14139	Dyak_GE20790
Dmel_CG5014	Dsimw501_GD16666	Dyak_GE16322
Dmel_CG5017	Dsimw501_GD21354	Dyak_GE23767
Dmel_CG5018	Dsimw501_GD12505	Dyak_GE22581
Dmel_CG5020	Dsimw501_GD24107	Dyak_GE12790
Dmel_CG5021	Dsimw501_GD14141	Dyak_GE20793
Dmel_CG5023	Dsimw501_GD19339	Dyak_GE25653
Dmel_CG5029	Dsimw501_GD23679	Dyak_GE18924
Dmel_CG5032	Dsimw501_GD11317	Dyak_GE11900
Dmel_CG5033	Dsimw501_GD11318	Dyak_GE11901
Dmel_CG5039	Dsimw501_GD21231	Dyak_GE23615
Dmel_CG5052	Dsimw501_GD23684	Dyak_GE18929
Dmel_CG5053	Dsimw501_GD21229	Dyak_GE23613
Dmel_CG5062	Dsimw501_GD24597	Dyak_GE16824
Dmel_CG5064	Dsimw501_GD14144	Dyak_GE20795
Dmel_CG5072	Dsimw501_GD11207	Dyak_GE11805
Dmel_CG5075	Dsimw501_GD23861	Dyak_GE18611
Dmel_CG5076	Dsimw501_GD11328	Dyak_GE11911
Dmel_CG5078	Dsimw501_GD14896	Dyak_GE19692
Dmel_CG5084	Dsimw501_GD11331	Dyak_GE11913
Dmel_CG5098	Dsimw501_GD11336	Dyak_GE11920
Dmel_CG5108	Dsimw501_GD23690	Dyak_GE18935
Dmel_CG5123	Dsimw501_GD12350	Dyak_GE22086
Dmel_CG5127	Dsimw501_GD21217	Dyak_GE23601
Dmel_CG5130	Dsimw501_GD12181	Dyak_GE22395
Dmel_CG5133	Dsimw501_GD14149	Dyak_GE20800
Dmel_CG5140	Dsimw501_GD11347	Dyak_GE11933
Dmel_CG5144	Dsimw501_GD14150	Dyak_GE20801
Dmel_CG5155	Dsimw501_GD23466	Dyak_GE14502
Dmel_CG5161	Dsimw501_GD12512	Dyak_GE22585
Dmel_CG5165	Dsimw501_GD27676	Dyak_GE22586
Dmel_CG5166	Dsimw501_GD19023	Dyak_GE24310
Dmel_CG5167	Dsimw501_GD18827	Dyak_GE26188
Dmel_CG5175	Dsimw501_GD19137	Dyak_GE24608
Dmel_CG5177	Dsimw501_GD23469	Dyak_GE14524
Dmel_CG5179	Dsimw501_GD25120	Dyak_GE11856
Dmel_CG5181	Dsimw501_GD22496	Dyak_GE18360
Dmel_CG5182	Dsimw501_GD23865	Dyak_GE18616
Dmel_CG5183	Dsimw501_GD23700	Dyak_GE18943
Dmel_CG5184	Dsimw501_GD19136	Dyak_GE24607
Dmel_CG5189	Dsimw501_GD11385	Dyak_GE11972
Dmel_CG5198	Dsimw501_GD23703	Dyak_GE18946
Dmel_CG5201	Dsimw501_GD19135	Dyak_GE24606
Dmel_CG5205	Dsimw501_GD19029	Dyak_GE24317
Dmel_CG5206	Dsimw501_GD19361	Dyak_GE25673
Dmel_CG5208	Dsimw501_GD29599	Dyak_GE24605
Dmel_CG5213	Dsimw501_GD19030	Dyak_GE24318
Dmel_CG5216	Dsimw501_GD23867	Dyak_GE18618
Dmel_CG5224	Dsimw501_GD11388	Dyak_GE11975
Dmel_CG5237	Dsimw501_GD20123	Dyak_GE25142
Dmel_CG5246	Dsimw501_GD19144	Dyak_GE10112
Dmel_CG5248	Dsimw501_GD15086	Dyak_GE24020
Dmel_CG5252	Dsimw501_GD18752	Dyak_GE26093
Dmel_CG5254	Dsimw501_GD16525	Dyak_GE16633
Dmel_CG5255	Dsimw501_GD19145	Dyak_GE10113
Dmel_CG5261	Dsimw501_GD23472	Dyak_GE14551
Dmel_CG5264	Dsimw501_GD18444	Dyak_GE24022
Dmel_CG5268	Dsimw501_GD19059	Dyak_GE24352
Dmel_CG5270	Dsimw501_GD18753	Dyak_GE26094
Dmel_CG5271	Dsimw501_GD23696	Dyak_GE18939
Dmel_CG5272	Dsimw501_GD12596	Dyak_GE19999
Dmel_CG5276	Dsimw501_GD18755	Dyak_GE26097
Dmel_CG5277	Dsimw501_GD23695	Dyak_GE18938
Dmel_CG5278	Dsimw501_GD18447	Dyak_GE24026
Dmel_CG5292	Dsimw501_GD27223	Dyak_GE10118
Dmel_CG5295	Dsimw501_GD12598	Dyak_GE20001
Dmel_CG5303	Dsimw501_GD11646	Dyak_GE12243
Dmel_CG5308	Dsimw501_GD18758	Dyak_GE26101
Dmel_CG5315	Dsimw501_GD18448	Dyak_GE24027
Dmel_CG5320	Dsimw501_GD18335	Dyak_GE10843
Dmel_CG5321	Dsimw501_GD17176	Dyak_GE17150
Dmel_CG5323	Dsimw501_GD11396	Dyak_GE11983
Dmel_CG5326	Dsimw501_GD18449	Dyak_GE24028
Dmel_CG5327	Dsimw501_GD11397	Dyak_GE11984
Dmel_CG5336	Dsimw501_GD23817	Dyak_GE18571
Dmel_CG5337	Dsimw501_GD22256	Dyak_GE25921
Dmel_CG5341	Dsimw501_GD11399	Dyak_GE11986
Dmel_CG5344	Dsimw501_GD18765	Dyak_GE24183
Dmel_CG5347	Dsimw501_GD28206	Dyak_GE17153
Dmel_CG5355	Dsimw501_GD22260	Dyak_GE25965
Dmel_CG5363	Dsimw501_GD22264	Dyak_GE26009
Dmel_CG5374	Dsimw501_GD18453	Dyak_GE24032
Dmel_CG5375	Dsimw501_GD22271	Dyak_GE26075
Dmel_CG5388	Dsimw501_GD18471	Dyak_GE24051
Dmel_CG5389	Dsimw501_GD27295	Dyak_GE22293
Dmel_CG5390	Dsimw501_GD22278	Dyak_GE26141
Dmel_CG5395	Dsimw501_GD22279	Dyak_GE26152
Dmel_CG5400	Dsimw501_GD20231	Dyak_GE25269
Dmel_CG5405	Dsimw501_GD18329	Dyak_GE10836
Dmel_CG5408	Dsimw501_GD12194	Dyak_GE22407
Dmel_CG5417	Dsimw501_GD19359	Dyak_GE25671
Dmel_CG5422	Dsimw501_GD28169	Dyak_GE10834
Dmel_CG5427	Dsimw501_GD22119	Dyak_GE12272
Dmel_CG5429	Dsimw501_GD18327	Dyak_GE10833
Dmel_CG5430	Dsimw501_GD23094	Dyak_GE17539
Dmel_CG5436	Dsimw501_GD18326	Dyak_GE10832
Dmel_CG5441	Dsimw501_GD21279	Dyak_GE23667
Dmel_CG5444	Dsimw501_GD28808	Dyak_GE19522
Dmel_CG5446	Dsimw501_GD22122	Dyak_GE12304
Dmel_CG5451	Dsimw501_GD20141	Dyak_GE25160
Dmel_CG5452	Dsimw501_GD19261	Dyak_GE25572
Dmel_CG5455	Dsimw501_GD21288	Dyak_GE23675
Dmel_CG5458	Dsimw501_GD23870	Dyak_GE18622
Dmel_CG5469	Dsimw501_GD25372	Dyak_GE13896
Dmel_CG5475	Dsimw501_GD18318	Dyak_GE10824
Dmel_CG5478	Dsimw501_GD20316	Dyak_GE26346
Dmel_CG5482	Dsimw501_GD25378	Dyak_GE13900
Dmel_CG5485	Dsimw501_GD12361	Dyak_GE22101
Dmel_CG5492	Dsimw501_GD12362	Dyak_GE22102
Dmel_CG5494	Dsimw501_GD19366	Dyak_GE27597
Dmel_CG5495	Dsimw501_GD13898	Dyak_GE21506
Dmel_CG5515	Dsimw501_GD18314	Dyak_GE10819
Dmel_CG5526	Dsimw501_GD24116	Dyak_GE12798
Dmel_CG5529	Dsimw501_GD15668	Dyak_GE17664
Dmel_CG5535	Dsimw501_GD12366	Dyak_GE22107
Dmel_CG5547	Dsimw501_GD23872	Dyak_GE18624
Dmel_CG5554	Dsimw501_GD11801	Dyak_GE14330
Dmel_CG5555	Dsimw501_GD20128	Dyak_GE25146
Dmel_CG5559	Dsimw501_GD12033	Dyak_GE12800
Dmel_CG5565	Dsimw501_GD22912	Dyak_GE15633
Dmel_CG5567	Dsimw501_GD12368	Dyak_GE22109
Dmel_CG5569	Dsimw501_GD11803	Dyak_GE14332
Dmel_CG5576	Dsimw501_GD25393	Dyak_GE13913
Dmel_CG5588	Dsimw501_GD21343	Dyak_GE23748
Dmel_CG5592	Dsimw501_GD13909	Dyak_GE21519
Dmel_CG5595	Dsimw501_GD18065	Dyak_GE10548
Dmel_CG5596	Dsimw501_GD18066	Dyak_GE10549
Dmel_CG5604	Dsimw501_GD22285	Dyak_GE26196
Dmel_CG5611	Dsimw501_GD18069	Dyak_GE10552
Dmel_CG5618	Dsimw501_GD14877	Dyak_GE19668
Dmel_CG5621	Dsimw501_GD19386	Dyak_GE25697
Dmel_CG5625	Dsimw501_GD11652	Dyak_GE14166
Dmel_CG5637	Dsimw501_GD19274	Dyak_GE25585
Dmel_CG5638	Dsimw501_GD12743	Dyak_GE20143
Dmel_CG5639	Dsimw501_GD18072	Dyak_GE10556
Dmel_CG5646	Dsimw501_GD18074	Dyak_GE10558
Dmel_CG5653	Dsimw501_GD12952	Dyak_GE21272
Dmel_CG5655	Dsimw501_GD22286	Dyak_GE26241
Dmel_CG5656	Dsimw501_GD12118	Dyak_GE22333
Dmel_CG5657	Dsimw501_GD20569	Dyak_GE24519
Dmel_CG5658	Dsimw501_GD18075	Dyak_GE10559
Dmel_CG5659	Dsimw501_GD27673	Dyak_GE15551
Dmel_CG5663	Dsimw501_GD20570	Dyak_GE24520
Dmel_CG5687	Dsimw501_GD13424	Dyak_GE20899
Dmel_CG5688	Dsimw501_GD12755	Dyak_GE20154
Dmel_CG5695	Dsimw501_GD18306	Dyak_GE10813
Dmel_CG5701	Dsimw501_GD14882	Dyak_GE19673
Dmel_CG5703	Dsimw501_GD15675	Dyak_GE17674
Dmel_CG5706	Dsimw501_GD18307	Dyak_GE10814
Dmel_CG5722	Dsimw501_GD22294	Dyak_GE26328
Dmel_CG5723	Dsimw501_GD12069	Dyak_GE19509
Dmel_CG5726	Dsimw501_GD25409	Dyak_GE13927
Dmel_CG5734	Dsimw501_GD22297	Dyak_GE26362
Dmel_CG5738	Dsimw501_GD25412	Dyak_GE13931
Dmel_CG5742	Dsimw501_GD25413	Dyak_GE13932
Dmel_CG5745	Dsimw501_GD19395	Dyak_GE25705
Dmel_CG5747	Dsimw501_GD12956	Dyak_GE21275
Dmel_CG5757	Dsimw501_GD25418	Dyak_GE13938
Dmel_CG5758	Dsimw501_GD24131	Dyak_GE13181
Dmel_CG5780	Dsimw501_GD22104	Dyak_GE12119
Dmel_CG5783	Dsimw501_GD24134	Dyak_GE13184
Dmel_CG5784	Dsimw501_GD25433	Dyak_GE13954
Dmel_CG5787	Dsimw501_GD22099	Dyak_GE12066
Dmel_CG5788	Dsimw501_GD25436	Dyak_GE13957
Dmel_CG5791	Dsimw501_GD15173	Dyak_GE10268
Dmel_CG5792	Dsimw501_GD22098	Dyak_GE12055
Dmel_CG5804	Dsimw501_GD12963	Dyak_GE21283
Dmel_CG5807	Dsimw501_GD18269	Dyak_GE10774
Dmel_CG5811	Dsimw501_GD21321	Dyak_GE23708
Dmel_CG5815	Dsimw501_GD21327	Dyak_GE23716
Dmel_CG5820	Dsimw501_GD11658	Dyak_GE14172
Dmel_CG5827	Dsimw501_GD12023	Dyak_GE11334
Dmel_CG5830	Dsimw501_GD12523	Dyak_GE27561
Dmel_CG5835	Dsimw501_GD20132	Dyak_GE25150
Dmel_CG5840	Dsimw501_GD19166	Dyak_GE25476
Dmel_CG5844	Dsimw501_GD18835	Dyak_GE26195
Dmel_CG5847	Dsimw501_GD14884	Dyak_GE19679
Dmel_CG5849	Dsimw501_GD20891	Dyak_GE10234
Dmel_CG5855	Dsimw501_GD21921	Dyak_GE19367
Dmel_CG5859	Dsimw501_GD11223	Dyak_GE11824
Dmel_CG5860	Dsimw501_GD19154	Dyak_GE10128
Dmel_CG5866	Dsimw501_GD19157	Dyak_GE10131
Dmel_CG5880	Dsimw501_GD21328	Dyak_GE23718
Dmel_CG5885	Dsimw501_GD22325	Dyak_GE10193
Dmel_CG5892	Dsimw501_GD19409	Dyak_GE25719
Dmel_CG5906	Dsimw501_GD17579	Dyak_GE20165
Dmel_CG5913	Dsimw501_GD21242	Dyak_GE23627
Dmel_CG5915	Dsimw501_GD21052	Dyak_GE23436
Dmel_CG5924	Dsimw501_GD22331	Dyak_GE10270
Dmel_CG5928	Dsimw501_GD16782	Dyak_GE16731
Dmel_CG5931	Dsimw501_GD12528	Dyak_GE19803
Dmel_CG5934	Dsimw501_GD15135	Dyak_GE23729
Dmel_CG5935	Dsimw501_GD11224	Dyak_GE11825
Dmel_CG5940	Dsimw501_GD12771	Dyak_GE20173
Dmel_CG5941	Dsimw501_GD16778	Dyak_GE17573
Dmel_CG5948	Dsimw501_GD21244	Dyak_GE23628
Dmel_CG5954	Dsimw501_GD15078	Dyak_GE10570
Dmel_CG5958	Dsimw501_GD22495	Dyak_GE18359
Dmel_CG5959	Dsimw501_GD21245	Dyak_GE23630
Dmel_CG5964	Dsimw501_GD12775	Dyak_GE20179
Dmel_CG5968	Dsimw501_GD21908	Dyak_GE13178
Dmel_CG5970	Dsimw501_GD25757	Dyak_GE13359
Dmel_CG5976	Dsimw501_GD14891	Dyak_GE19688
Dmel_CG5977	Dsimw501_GD21056	Dyak_GE23439
Dmel_CG5988	Dsimw501_GD15650	Dyak_GE15548
Dmel_CG5989	Dsimw501_GD12974	Dyak_GE21293
Dmel_CG5991	Dsimw501_GD21059	Dyak_GE23441
Dmel_CG5992	Dsimw501_GD12381	Dyak_GE22124
Dmel_CG5993	Dsimw501_GD15648	Dyak_GE15539
Dmel_CG5996	Dsimw501_GD11966	Dyak_GE13177
Dmel_CG5998	Dsimw501_GD12382	Dyak_GE22125
Dmel_CG6000	Dsimw501_GD21060	Dyak_GE23442
Dmel_CG6004	Dsimw501_GD12778	Dyak_GE20182
Dmel_CG6015	Dsimw501_GD18480	Dyak_GE24061
Dmel_CG6022	Dsimw501_GD18482	Dyak_GE24063
Dmel_CG6028	Dsimw501_GD18483	Dyak_GE24064
Dmel_CG6030	Dsimw501_GD19270	Dyak_GE25580
Dmel_CG6038	Dsimw501_GD12781	Dyak_GE20185
Dmel_CG6053	Dsimw501_GD12783	Dyak_GE20187
Dmel_CG6058	Dsimw501_GD18141	Dyak_GE10635
Dmel_CG6061	Dsimw501_GD10970	Dyak_GE12548
Dmel_CG6066	Dsimw501_GD18093	Dyak_GE10585
Dmel_CG6071	Dsimw501_GD17580	Dyak_GE20192
Dmel_CG6074	Dsimw501_GD18095	Dyak_GE10587
Dmel_CG6083	Dsimw501_GD12788	Dyak_GE20194
Dmel_CG6084	Dsimw501_GD12789	Dyak_GE20195
Dmel_CG6113	Dsimw501_GD28358	Dyak_GE18469
Dmel_CG6118	Dsimw501_GD20349	Dyak_GE26375
Dmel_CG6120	Dsimw501_GD18161	Dyak_GE10657
Dmel_CG6123	Dsimw501_GD15646	Dyak_GE15537
Dmel_CG6125	Dsimw501_GD15099	Dyak_GE26376
Dmel_CG6126	Dsimw501_GD20304	Dyak_GE26331
Dmel_CG6128	Dsimw501_GD28281	Dyak_GE29125
Dmel_CG6134	Dsimw501_GD18098	Dyak_GE10592
Dmel_CG6136	Dsimw501_GD20351	Dyak_GE26378
Dmel_CG6138	Dsimw501_GD29502	Dyak_GE18472
Dmel_CG6141	Dsimw501_GD22204	Dyak_GE13088
Dmel_CG6153	Dsimw501_GD23848	Dyak_GE18597
Dmel_CG6157	Dsimw501_GD17206	Dyak_GE17179
Dmel_CG6159	Dsimw501_GD21067	Dyak_GE23449
Dmel_CG6167	Dsimw501_GD23849	Dyak_GE18598
Dmel_CG6168	Dsimw501_GD12810	Dyak_GE20221
Dmel_CG6171	Dsimw501_GD20355	Dyak_GE26382
Dmel_CG6176	Dsimw501_GD23710	Dyak_GE18465
Dmel_CG6182	Dsimw501_GD21071	Dyak_GE23453
Dmel_CG6185	Dsimw501_GD12812	Dyak_GE20226
Dmel_CG6186	Dsimw501_GD24854	Dyak_GE17726
Dmel_CG6187	Dsimw501_GD23709	Dyak_GE18464
Dmel_CG6188	Dsimw501_GD18854	Dyak_GE26214
Dmel_CG6202	Dsimw501_GD20359	Dyak_GE26387
Dmel_CG6205	Dsimw501_GD15644	Dyak_GE15535
Dmel_CG6206	Dsimw501_GD23708	Dyak_GE28334
Dmel_CG6215	Dsimw501_GD14574	Dyak_GE22279
Dmel_CG6216	Dsimw501_GD12817	Dyak_GE20231
Dmel_CG6217	Dsimw501_GD20733	Dyak_GE24703
Dmel_CG6218	Dsimw501_GD20360	Dyak_GE26388
Dmel_CG6224	Dsimw501_GD14575	Dyak_GE22281
Dmel_CG6225	Dsimw501_GD28901	Dyak_GE26212
Dmel_CG6226	Dsimw501_GD20361	Dyak_GE26389
Dmel_CG6227	Dsimw501_GD17208	Dyak_GE17181
Dmel_CG6234	Dsimw501_GD18852	Dyak_GE26211
Dmel_CG6235	Dsimw501_GD20732	Dyak_GE24702
Dmel_CG6236	Dsimw501_GD20362	Dyak_GE26390
Dmel_CG6238	Dsimw501_GD18249	Dyak_GE10755
Dmel_CG6240	Dsimw501_GD20110	Dyak_GE25123
Dmel_CG6241	Dsimw501_GD20731	Dyak_GE24701
Dmel_CG6262	Dsimw501_GD11189	Dyak_GE11788
Dmel_CG6272	Dsimw501_GD12828	Dyak_GE20240
Dmel_CG6284	Dsimw501_GD20725	Dyak_GE24693
Dmel_CG6290	Dsimw501_GD17395	Dyak_GE17728
Dmel_CG6292	Dsimw501_GD12396	Dyak_GE22136
Dmel_CG6295	Dsimw501_GD18105	Dyak_GE10600
Dmel_CG6296	Dsimw501_GD18106	Dyak_GE10601
Dmel_CG6297	Dsimw501_GD12830	Dyak_GE20242
Dmel_CG6308	Dsimw501_GD24820	Dyak_GE17190
Dmel_CG6312	Dsimw501_GD26833	Dyak_GE24689
Dmel_CG6323	Dsimw501_GD18109	Dyak_GE10605
Dmel_CG6329	Dsimw501_GD10986	Dyak_GE12564
Dmel_CG6330	Dsimw501_GD18110	Dyak_GE10606
Dmel_CG6331	Dsimw501_GD21083	Dyak_GE23464
Dmel_CG6332	Dsimw501_GD20913	Dyak_GE10260
Dmel_CG6338	Dsimw501_GD18111	Dyak_GE10607
Dmel_CG6339	Dsimw501_GD11670	Dyak_GE14184
Dmel_CG6340	Dsimw501_GD17213	Dyak_GE17192
Dmel_CG6348	Dsimw501_GD18113	Dyak_GE10608
Dmel_CG6359	Dsimw501_GD18845	Dyak_GE26205
Dmel_CG6363	Dsimw501_GD20365	Dyak_GE26393
Dmel_CG6369	Dsimw501_GD18246	Dyak_GE10749
Dmel_CG6380	Dsimw501_GD21878	Dyak_GE13145
Dmel_CG6383	Dsimw501_GD21088	Dyak_GE23470
Dmel_CG6385	Dsimw501_GD25443	Dyak_GE13964
Dmel_CG6391	Dsimw501_GD17584	Dyak_GE20253
Dmel_CG6401	Dsimw501_GD25445	Dyak_GE13967
Dmel_CG6409	Dsimw501_GD28366	Dyak_GE20257
Dmel_CG6418	Dsimw501_GD17585	Dyak_GE20258
Dmel_CG6420	Dsimw501_GD18121	Dyak_GE10616
Dmel_CG6422	Dsimw501_GD18245	Dyak_GE10748
Dmel_CG6424	Dsimw501_GD25448	Dyak_GE13970
Dmel_CG6425	Dsimw501_GD18122	Dyak_GE10617
Dmel_CG6428	Dsimw501_GD17975	Dyak_GE16877
Dmel_CG6439	Dsimw501_GD18486	Dyak_GE24066
Dmel_CG6441	Dsimw501_GD23475	Dyak_GE14575
Dmel_CG6444	Dsimw501_GD23729	Dyak_GE18485
Dmel_CG6454	Dsimw501_GD21093	Dyak_GE23475
Dmel_CG6463	Dsimw501_GD12852	Dyak_GE20262
Dmel_CG6464	Dsimw501_GD22176	Dyak_GE12872
Dmel_CG6467	Dsimw501_GD13922	Dyak_GE21528
Dmel_CG6472	Dsimw501_GD11231	Dyak_GE11832
Dmel_CG6486	Dsimw501_GD14117	Dyak_GE20764
Dmel_CG6490	Dsimw501_GD18134	Dyak_GE10629
Dmel_CG6492	Dsimw501_GD14942	Dyak_GE17690
Dmel_CG6495	Dsimw501_GD23731	Dyak_GE18487
Dmel_CG6496	Dsimw501_GD18135	Dyak_GE10630
Dmel_CG6497	Dsimw501_GD12421	Dyak_GE22167
Dmel_CG6501	Dsimw501_GD25465	Dyak_GE13986
Dmel_CG6504	Dsimw501_GD23835	Dyak_GE18586
Dmel_CG6506	Dsimw501_GD27302	Dyak_GE17691
Dmel_CG6509	Dsimw501_GD22171	Dyak_GE12850
Dmel_CG6513	Dsimw501_GD12636	Dyak_GE20034
Dmel_CG6515	Dsimw501_GD20709	Dyak_GE24673
Dmel_CG6518	Dsimw501_GD11232	Dyak_GE11833
Dmel_CG6523	Dsimw501_GD23891	Dyak_GE18647
Dmel_CG6541	Dsimw501_GD22165	Dyak_GE12785
Dmel_CG6546	Dsimw501_GD25481	Dyak_GE14195
Dmel_CG6549	Dsimw501_GD21865	Dyak_GE13130
Dmel_CG6560	Dsimw501_GD18491	Dyak_GE24074
Dmel_CG6563	Dsimw501_GD20372	Dyak_GE26400
Dmel_CG6565	Dsimw501_GD23894	Dyak_GE18650
Dmel_CG6569	Dsimw501_GD18496	Dyak_GE24079
Dmel_CG6583	Dsimw501_GD22126	Dyak_GE12369
Dmel_CG6588	Dsimw501_GD19117	Dyak_GE24584
Dmel_CG6607	Dsimw501_GD15182	Dyak_GE23495
Dmel_CG6610	Dsimw501_GD13931	Dyak_GE21536
Dmel_CG6611	Dsimw501_GD12869	Dyak_GE20279
Dmel_CG6613	Dsimw501_GD11643	Dyak_GE12240
Dmel_CG6618	Dsimw501_GD22129	Dyak_GE12413
Dmel_CG6619	Dsimw501_GD13933	Dyak_GE21537
Dmel_CG6620	Dsimw501_GD22216	Dyak_GE13219
Dmel_CG6621	Dsimw501_GD20689	Dyak_GE24652
Dmel_CG6634	Dsimw501_GD23341	Dyak_GE25417
Dmel_CG6637	Dsimw501_GD20899	Dyak_GE10244
Dmel_CG6638	Dsimw501_GD12977	Dyak_GE21295
Dmel_CG6641	Dsimw501_GD22489	Dyak_GE18353
Dmel_CG6646	Dsimw501_GD25730	Dyak_GE13330
Dmel_CG6654	Dsimw501_GD20376	Dyak_GE26404
Dmel_CG6656	Dsimw501_GD20904	Dyak_GE10249
Dmel_CG6662	Dsimw501_GD12978	Dyak_GE21296
Dmel_CG6664	Dsimw501_GD12432	Dyak_GE22176
Dmel_CG6665	Dsimw501_GD11236	Dyak_GE11633
Dmel_CG6674	Dsimw501_GD12879	Dyak_GE20287
Dmel_CG6675	Dsimw501_GD24346	Dyak_GE12969
Dmel_CG6683	Dsimw501_GD12981	Dyak_GE21300
Dmel_CG6684	Dsimw501_GD20677	Dyak_GE24638
Dmel_CG6688	Dsimw501_GD20994	Dyak_GE10344
Dmel_CG6694	Dsimw501_GD12982	Dyak_GE21301
Dmel_CG6698	Dsimw501_GD11647	Dyak_GE12244
Dmel_CG6713	Dsimw501_GD22223	Dyak_GE13295
Dmel_CG6715	Dsimw501_GD20664	Dyak_GE24627
Dmel_CG6728	Dsimw501_GD26867	Dyak_GE24624
Dmel_CG6730	Dsimw501_GD23477	Dyak_GE14582
Dmel_CG6734	Dsimw501_GD22143	Dyak_GE12533
Dmel_CG6737	Dsimw501_GD22230	Dyak_GE13384
Dmel_CG6744	Dsimw501_GD20659	Dyak_GE24622
Dmel_CG6745	Dsimw501_GD14097	Dyak_GE20745
Dmel_CG6752	Dsimw501_GD20379	Dyak_GE26408
Dmel_CG6753	Dsimw501_GD20554	Dyak_GE24500
Dmel_CG6755	Dsimw501_GD21008	Dyak_GE10362
Dmel_CG6763	Dsimw501_GD21011	Dyak_GE10365
Dmel_CG6779	Dsimw501_GD21014	Dyak_GE10368
Dmel_CG6781	Dsimw501_GD14100	Dyak_GE20749
Dmel_CG6788	Dsimw501_GD17373	Dyak_GE17696
Dmel_CG6792	Dsimw501_GD22137	Dyak_GE12479
Dmel_CG6793	Dsimw501_GD14352	Dyak_GE21877
Dmel_CG6806	Dsimw501_GD14358	Dyak_GE21884
Dmel_CG6811	Dsimw501_GD14361	Dyak_GE21888
Dmel_CG6812	Dsimw501_GD14786	Dyak_GE19584
Dmel_CG6813	Dsimw501_GD20651	Dyak_GE10102
Dmel_CG6815	Dsimw501_GD20302	Dyak_GE26327
Dmel_CG6817	Dsimw501_GD14101	Dyak_GE20750
Dmel_CG6818	Dsimw501_GD14787	Dyak_GE19586
Dmel_CG6821	Dsimw501_GD13544	Dyak_GE21052
Dmel_CG6822	Dsimw501_GD14102	Dyak_GE20751
Dmel_CG6852	Dsimw501_GD14776	Dyak_GE19570
Dmel_CG6863	Dsimw501_GD21124	Dyak_GE23509
Dmel_CG6866	Dsimw501_GD23896	Dyak_GE18652
Dmel_CG6867	Dsimw501_GD17379	Dyak_GE17702
Dmel_CG6868	Dsimw501_GD21125	Dyak_GE23510
Dmel_CG6871	Dsimw501_GD14770	Dyak_GE19975
Dmel_CG6874	Dsimw501_GD14769	Dyak_GE19974
Dmel_CG6878	Dsimw501_GD14530	Dyak_GE22228
Dmel_CG6884	Dsimw501_GD14767	Dyak_GE19972
Dmel_CG6885	Dsimw501_GD14766	Dyak_GE19971
Dmel_CG6896	Dsimw501_GD14760	Dyak_GE19964
Dmel_CG6897	Dsimw501_GD14759	Dyak_GE19963
Dmel_CG6905	Dsimw501_GD25709	Dyak_GE21025
Dmel_CG6907	Dsimw501_GD23347	Dyak_GE25450
Dmel_CG6908	Dsimw501_GD20643	Dyak_GE10095
Dmel_CG6910	Dsimw501_GD14365	Dyak_GE21891
Dmel_CG6928	Dsimw501_GD14351	Dyak_GE21876
Dmel_CG6930	Dsimw501_GD20637	Dyak_GE10087
Dmel_CG6938	Dsimw501_GD14349	Dyak_GE21872
Dmel_CG6939	Dsimw501_GD20634	Dyak_GE10084
Dmel_CG6944	Dsimw501_GD28792	Dyak_GE25472
Dmel_CG6949	Dsimw501_GD20969	Dyak_GE10319
Dmel_CG6950	Dsimw501_GD20629	Dyak_GE10079
Dmel_CG6957	Dsimw501_GD23349	Dyak_GE25482
Dmel_CG6958	Dsimw501_GD20975	Dyak_GE10323
Dmel_CG6963	Dsimw501_GD19086	Dyak_GE24384
Dmel_CG6965	Dsimw501_GD20625	Dyak_GE10076
Dmel_CG6966	Dsimw501_GD20385	Dyak_GE26414
Dmel_CG6967	Dsimw501_GD11245	Dyak_GE11643
Dmel_CG6969	Dsimw501_GD20977	Dyak_GE10324
Dmel_CG6983	Dsimw501_GD12988	Dyak_GE21304
Dmel_CG6985	Dsimw501_GD20981	Dyak_GE10330
Dmel_CG6986	Dsimw501_GD24745	Dyak_GE16363
Dmel_CG6988	Dsimw501_GD12572	Dyak_GE19977
Dmel_CG6995	Dsimw501_GD21133	Dyak_GE23518
Dmel_CG32706	Dmel_CG6999	Dsimw501_GD27063
Dmel_CG7002	Dsimw501_GD14459	Dyak_GE21983
Dmel_CG7005	Dsimw501_GD21136	Dyak_GE23521
Dmel_CG7008	Dsimw501_GD25717	Dyak_GE21033
Dmel_CG7010	Dsimw501_GD16702	Dyak_GE16361
Dmel_CG7018	Dsimw501_GD13937	Dyak_GE21541
Dmel_CG7020	Dsimw501_GD25718	Dyak_GE21035
Dmel_CG7021	Dsimw501_GD21140	Dyak_GE23525
Dmel_CG7023	Dsimw501_GD20983	Dyak_GE10332
Dmel_CG7026	Dsimw501_GD20392	Dyak_GE26421
Dmel_CG7036	Dsimw501_GD13535	Dyak_GE21042
Dmel_CG7039	Dsimw501_GD24773	Dyak_GE15819
Dmel_CG7044	Dsimw501_GD20008	Dyak_GE25018
Dmel_CG7048	Dsimw501_GD20958	Dyak_GE10307
Dmel_CG7049	Dsimw501_GD13538	Dyak_GE21047
Dmel_CG7050	Dsimw501_GD20957	Dyak_GE10306
Dmel_CG7053	Dsimw501_GD28388	Dyak_GE28396
Dmel_CG7058	Dsimw501_GD17407	Dyak_GE17749
Dmel_CG7062	Dsimw501_GD14074	Dyak_GE20724
Dmel_CG7066	Dsimw501_GD14076	Dyak_GE20727
Dmel_CG7068	Dsimw501_GD26795	Dyak_GE14597
Dmel_CG7069	Dsimw501_GD20940	Dyak_GE10290
Dmel_CG7070	Dsimw501_GD20939	Dyak_GE10289
Dmel_CG7073	Dsimw501_GD20936	Dyak_GE10286
Dmel_CG7075	Dsimw501_GD23482	Dyak_GE14601
Dmel_CG7080	Dsimw501_GD20932	Dyak_GE10280
Dmel_CG7101	Dsimw501_GD17411	Dyak_GE17752
Dmel_CG7107	Dsimw501_GD15881	Dyak_GE16153
Dmel_CG7110	Dsimw501_GD23898	Dyak_GE18654
Dmel_CG7113	Dsimw501_GD17383	Dyak_GE17707
Dmel_CG7123	Dsimw501_GD23490	Dyak_GE14631
Dmel_CG7125	Dsimw501_GD20181	Dyak_GE25210
Dmel_CG7127	Dsimw501_GD28816	Dyak_GE20741
Dmel_CG7130	Dsimw501_GD12075	Dyak_GE19512
Dmel_CG7134	Dsimw501_GD22466	Dyak_GE18332
Dmel_CG7135	Dsimw501_GD24685	Dyak_GE17710
Dmel_CG7140	Dsimw501_GD12078	Dyak_GE19513
Dmel_CG7145	Dsimw501_GD17558	Dyak_GE19517
Dmel_CG7147	Dsimw501_GD15481	Dyak_GE18670
Dmel_CG7154	Dsimw501_GD23488	Dyak_GE14624
Dmel_CG7156	Dsimw501_GD20192	Dyak_GE25226
Dmel_CG7161	Dsimw501_GD12991	Dyak_GE21307
Dmel_CG7163	Dsimw501_GD28144	Dyak_GE21309
Dmel_CG7168	Dsimw501_GD20193	Dyak_GE25227
Dmel_CG7169	Dsimw501_GD12102	Dyak_GE22309
Dmel_CG7175	Dsimw501_GD20194	Dyak_GE25228
Dmel_CG7178	Dsimw501_GD24482	Dyak_GE15552
Dmel_CG7180	Dsimw501_GD27495	Dyak_GE27758
Dmel_CG7183	Dsimw501_GD20196	Dyak_GE25229
Dmel_CG7186	Dsimw501_GD12112	Dyak_GE22325
Dmel_CG7189	Dsimw501_GD13002	Dyak_GE21317
Dmel_CG7192	Dsimw501_GD24483	Dyak_GE15553
Dmel_CG7202	Dsimw501_GD12115	Dyak_GE22328
Dmel_CG7206	Dsimw501_GD15653	Dyak_GE15554
Dmel_CG7213	Dsimw501_GD13008	Dyak_GE21323
Dmel_CG7218	Dsimw501_GD27994	Dyak_GE28247
Dmel_CG7221	Dsimw501_GD22451	Dyak_GE11246
Dmel_CG7225	Dsimw501_GD11437	Dyak_GE12027
Dmel_CG7236	Dsimw501_GD23357	Dyak_GE25570
Dmel_CG7238	Dsimw501_GD23359	Dyak_GE25592
Dmel_CG7250	Dsimw501_GD14538	Dyak_GE22235
Dmel_CG7255	Dsimw501_GD14536	Dyak_GE22234
Dmel_CG7259	Dsimw501_GD14535	Dyak_GE22233
Dmel_CG7269	Dsimw501_GD11981	Dyak_GE18993
Dmel_CG7276	Dsimw501_GD26911	Dyak_GE22239
Dmel_CG7277	Dsimw501_GD22648	Dyak_GE18996
Dmel_CG7280	Dsimw501_GD15611	Dyak_GE15486
Dmel_CG7281	Dsimw501_GD20395	Dyak_GE26424
Dmel_CG7285	Dsimw501_GD14751	Dyak_GE19956
Dmel_CG7293	Dsimw501_GD14330	Dyak_GE21849
Dmel_CG7295	Dsimw501_GD23118	Dyak_GE17769
Dmel_CG7297	Dsimw501_GD14569	Dyak_GE22271
Dmel_CG7300	Dsimw501_GD22236	Dyak_GE13439
Dmel_CG7309	Dsimw501_GD22211	Dyak_GE13176
Dmel_CG7314	Dsimw501_GD14324	Dyak_GE21842
Dmel_CG7322	Dsimw501_GD24467	Dyak_GE15485
Dmel_CG7325	Dsimw501_GD14566	Dyak_GE22268
Dmel_CG7327	Dsimw501_GD14565	Dyak_GE22267
Dmel_CG7329	Dsimw501_GD22241	Dyak_GE13495
Dmel_CG7330	Dsimw501_GD14748	Dyak_GE19951
Dmel_CG7331	Dsimw501_GD18541	Dyak_GE25875
Dmel_CG7334	Dsimw501_GD14321	Dyak_GE21838
Dmel_CG7340	Dsimw501_GD20533	Dyak_GE24479
Dmel_CG7342	Dsimw501_GD19298	Dyak_GE25611
Dmel_CG7354	Dsimw501_GD28342	Dyak_GE19942
Dmel_CG7356	Dsimw501_GD23497	Dyak_GE18725
Dmel_CG7358	Dsimw501_GD28480	Dyak_GE15483
Dmel_CG7359	Dsimw501_GD16531	Dyak_GE16642
Dmel_CG7360	Dsimw501_GD19304	Dyak_GE25616
Dmel_CG7362	Dsimw501_GD27201	Dyak_GE27722
Dmel_CG7366	Dsimw501_GD13009	Dyak_GE21327
Dmel_CG7369	Dsimw501_GD15050	Dyak_GE22636
Dmel_CG7370	Dsimw501_GD28251	Dyak_GE19791
Dmel_CG7371	Dsimw501_GD22649	Dyak_GE18997
Dmel_CG7375	Dsimw501_GD13010	Dyak_GE21328
Dmel_CG7376	Dsimw501_GD13945	Dyak_GE21549
Dmel_CG7378	Dsimw501_GD17418	Dyak_GE17764
Dmel_CG7380	Dsimw501_GD23498	Dyak_GE18728
Dmel_CG7383	Dsimw501_GD15001	Dyak_GE19793
Dmel_CG7385	Dsimw501_GD12224	Dyak_GE22436
Dmel_CG7390	Dsimw501_GD20401	Dyak_GE26429
Dmel_CG7395	Dsimw501_GD12228	Dyak_GE22441
Dmel_CG7405	Dsimw501_GD15002	Dyak_GE19794
Dmel_CG7407	Dsimw501_GD15003	Dyak_GE22588
Dmel_CG7409	Dsimw501_GD14033	Dyak_GE21638
Dmel_CG7411	Dsimw501_GD19307	Dyak_GE25619
Dmel_CG7413	Dsimw501_GD16459	Dyak_GE16567
Dmel_CG7415	Dsimw501_GD18539	Dyak_GE25873
Dmel_CG7420	Dsimw501_GD22907	Dyak_GE15577
Dmel_CG7429	Dsimw501_GD23500	Dyak_GE18730
Dmel_CG7432	Dsimw501_GD19308	Dyak_GE25620
Dmel_CG7434	Dsimw501_GD27014	Dyak_GE16569
Dmel_CG7436	Dsimw501_GD13014	Dyak_GE20367
Dmel_CG7438	Dsimw501_GD22248	Dyak_GE13561
Dmel_CG7441	Dsimw501_GD14730	Dyak_GE19932
Dmel_CG7442	Dsimw501_GD15009	Dyak_GE22593
Dmel_CG7447	Dsimw501_GD13841	Dyak_GE21444
Dmel_CG7450	Dsimw501_GD14552	Dyak_GE22248
Dmel_CG7454	Dsimw501_GD15380	Dyak_GE25869
Dmel_CG7456	Dsimw501_GD22250	Dyak_GE13582
Dmel_CG7458	Dsimw501_GD15012	Dyak_GE22596
Dmel_CG7460	Dsimw501_GD27560	Dyak_GE27806
Dmel_CG7461	Dsimw501_GD11444	Dyak_GE12038
Dmel_CG7465	Dsimw501_GD29025	Dyak_GE28972
Dmel_CG7467	Dsimw501_GD20218	Dyak_GE25253
Dmel_CG7492	Dsimw501_GD13041	Dyak_GE20397
Dmel_CG7499	Dsimw501_GD13869	Dyak_GE21473
Dmel_CG7512	Dsimw501_GD17635	Dyak_GE21821
Dmel_CG7524	Dsimw501_GD13245	Dyak_GE20600
Dmel_CG7525	Dsimw501_GD13248	Dyak_GE20603
Dmel_CG7529	Dsimw501_GD14965	Dyak_GE19762
Dmel_CG7536	Dsimw501_GD24484	Dyak_GE15556
Dmel_CG7540	Dsimw501_GD14966	Dyak_GE19763
Dmel_CG7549	Dsimw501_GD18525	Dyak_GE25858
Dmel_CG7564	Dsimw501_GD14714	Dyak_GE19919
Dmel_CG7568	Dsimw501_GD17720	Dyak_GE10447
Dmel_CG7574	Dsimw501_GD13025	Dyak_GE20378
Dmel_CG7576	Dsimw501_GD25963	Dyak_GE13081
Dmel_CG7577	Dsimw501_GD17702	Dyak_GE10443
Dmel_CG7578	Dsimw501_GD23923	Dyak_GE18681
Dmel_CG7580	Dsimw501_GD14709	Dyak_GE19914
Dmel_CG7581	Dsimw501_GD17697	Dyak_GE10441
Dmel_CG7582	Dsimw501_GD17691	Dyak_GE10440
Dmel_CG7586	Dsimw501_GD22442	Dyak_GE11194
Dmel_CG7590	Dsimw501_GD14299	Dyak_GE21804
Dmel_CG7592	Dsimw501_GD17685	Dyak_GE10437
Dmel_CG7593	Dsimw501_GD17683	Dyak_GE10433
Dmel_CG7595	Dsimw501_GD21973	Dyak_GE19418
Dmel_CG7598	Dsimw501_GD21458	Dyak_GE23877
Dmel_CG7601	Dsimw501_GD17678	Dyak_GE10432
Dmel_CG7606	Dsimw501_GD27564	Dyak_GE27491
Dmel_CG7609	Dsimw501_GD17676	Dyak_GE10431
Dmel_CG7611	Dsimw501_GD14968	Dyak_GE19765
Dmel_CG7615	Dsimw501_GD17671	Dyak_GE10429
Dmel_CG7620	Dsimw501_GD18874	Dyak_GE26235
Dmel_CG7626	Dsimw501_GD11454	Dyak_GE12049
Dmel_CG7629	Dsimw501_GD19176	Dyak_GE25488
Dmel_CG7632	Dsimw501_GD14950	Dyak_GE19742
Dmel_CG7634	Dsimw501_GD14973	Dyak_GE19772
Dmel_CG7635	Dsimw501_GD17429	Dyak_GE17776
Dmel_CG7636	Dsimw501_GD14286	Dyak_GE21791
Dmel_CG7637	Dsimw501_GD25957	Dyak_GE13075
Dmel_CG7638	Dsimw501_GD14285	Dyak_GE21790
Dmel_CG7646	Dsimw501_GD14846	Dyak_GE19641
Dmel_CG7653	Dsimw501_GD21935	Dyak_GE19382
Dmel_CG7654	Dsimw501_GD14848	Dyak_GE19643
Dmel_CG7655	Dsimw501_GD19182	Dyak_GE25492
Dmel_CG7668	Dsimw501_GD14849	Dyak_GE28489
Dmel_CG7671	Dsimw501_GD19227	Dyak_GE25534
Dmel_CG7686	Dsimw501_GD25950	Dyak_GE13069
Dmel_CG7704	Dsimw501_GD25948	Dyak_GE13065
Dmel_CG7705	Dsimw501_GD20156	Dyak_GE25183
Dmel_CG7706	Dsimw501_GD19243	Dyak_GE25554
Dmel_CG7712	Dsimw501_GD15256	Dyak_GE13063
Dmel_CG7717	Dsimw501_GD20154	Dyak_GE25175
Dmel_CG7724	Dsimw501_GD14693	Dyak_GE19901
Dmel_CG7725	Dsimw501_GD14692	Dyak_GE19900
Dmel_CG7728	Dsimw501_GD14685	Dyak_GE19894
Dmel_CG7729	Dsimw501_GD14686	Dyak_GE19895
Dmel_CG7734	Dsimw501_GD10771	Dyak_GE12857
Dmel_CG7739	Dsimw501_GD12554	Dyak_GE19839
Dmel_CG7740	Dsimw501_GD13357	Dyak_GE21669
Dmel_CG7741	Dsimw501_GD10788	Dyak_GE12876
Dmel_CG7745	Dsimw501_GD10789	Dyak_GE12877
Dmel_CG7747	Dsimw501_GD15224	Dyak_GE14073
Dmel_CG7748	Dsimw501_GD18237	Dyak_GE10744
Dmel_CG7753	Dsimw501_GD11457	Dyak_GE12053
Dmel_CG7758	Dsimw501_GD12129	Dyak_GE22349
Dmel_CG7769	Dsimw501_GD18880	Dyak_GE26244
Dmel_CG7773	Dsimw501_GD25553	Dyak_GE14080
Dmel_CG7785	Dsimw501_GD19195	Dyak_GE25506
Dmel_CG7786	Dsimw501_GD15226	Dyak_GE14085
Dmel_CG7791	Dsimw501_GD10350	Dyak_GE19442
Dmel_CG7795	Dsimw501_GD22420	Dyak_GE11052
Dmel_CG7798	Dsimw501_GD25558	Dyak_GE14087
Dmel_CG7800	Dsimw501_GD18519	Dyak_GE25852
Dmel_CG7807	Dsimw501_GD14977	Dyak_GE19777
Dmel_CG7810	Dsimw501_GD22421	Dyak_GE11055
[truncated: 10,902 more rows]
[truncated: 26 more columns]

## Sheet: melanogaster_busckii.ffdcjid
D. melanogaster	D. busckii
Dmel_CG17636	LOC108605818
Dmel_CG40494	LOC108606814
Dmel_CG17707	LOC108604972
Dmel_CG17131	LOC108605953
Dmel_CG3038	LOC108605871
Dmel_CG2995	LOC108606471
Dmel_CG42376	LOC108606475
Dmel_CG2945	LOC108606473
Dmel_CG13377	LOC108605729
Dmel_CG13375	LOC108606973
Dmel_CG3777	LOC108607066
Dmel_CG3757	LOC108605484
Dmel_CG3796	LOC108605019
Dmel_CG3827	LOC108606146
Dmel_CG3839	LOC108606192
Dmel_CG13374	LOC108605018
Dmel_CG3258	LOC108605016
Dmel_CG3972	LOC108606941
Dmel_CG3923	LOC108607037
Dmel_CG3176	LOC108605290
Dmel_CG18273	LOC108605247
Dmel_CG3156	LOC108605582
Dmel_CG17896	LOC108605495
Dmel_CG17778	LOC108606050
Dmel_CG4122	LOC108606601
Dmel_CG18104	LOC108606396
Dmel_CG4293	LOC108606395
Dmel_CG7727	LOC108606618
Dmel_CG6172	LOC108607133
Dmel_CG13366	LOC108607025
Dmel_CG13365	LOC108606136
Dmel_CG17828	LOC108605919
Dmel_CG13369	LOC108606224
Dmel_CG13364	LOC108606226
Dmel_CG17829	LOC108605491
Dmel_CG7622	LOC108605492
Dmel_CG16982	LOC108605238
Dmel_CG16983	LOC108605636
Dmel_CG5227	LOC108606655
Dmel_CG5254	LOC108606619
Dmel_CG5273	LOC108606775
Dmel_CG7434	LOC108606776
Dmel_CG16785	LOC108605256
Dmel_CG12311	LOC108605841
Dmel_CG13360	LOC108606170
Dmel_CG7359	LOC108605726
Dmel_CG43867	LOC108606493
Dmel_CG3711	LOC108606766
Dmel_CG3034	LOC108606768
Dmel_CG3708	LOC108606767
Dmel_CG3706	LOC108605701
Dmel_CG32815	LOC108606957
Dmel_CG3704	LOC108605873
Dmel_CG3026	LOC108604924
Dmel_CG3703	LOC108606621
Dmel_CG3699	LOC108606623
Dmel_CG3690	LOC108606622
Dmel_CG3021	LOC108606525
Dmel_CG3658	LOC108606523
Dmel_CG33082	LOC108604925
Dmel_CG14630	LOC108606524
Dmel_CG3019	LOC108606522
Dmel_CG42259	LOC108606135
Dmel_CG14629	LOC108605718
Dmel_CG3655	LOC108605534
Dmel_CG32859	LOC108605805
Dmel_CG11378	LOC108605836
Dmel_CG11384	LOC108605754
Dmel_CG11379	LOC108606074
Dmel_CG14627	LOC108605007
Dmel_CG14626	LOC108605005
Dmel_CG11380	LOC108605733
Dmel_CG32812	LOC108606019
Dmel_CG14622	LOC108606569
Dmel_CG11411	LOC108604948
Dmel_CG11409	LOC108604949
Dmel_CG11412	LOC108605509
Dmel_CG11418	LOC108606887
Dmel_CG14770	LOC108606738
Dmel_CG3056	LOC108606751
Dmel_CG3051	LOC108606935
Dmel_CG3719	LOC108606936
Dmel_CG32813	LOC108604934
Dmel_CG11448	LOC108607259
Dmel_CG14788	LOC108605677
Dmel_CG14789	LOC108607101
Dmel_CG14777	LOC108606405
Dmel_CG32808	LOC108606409
Dmel_CG14778	LOC108606406
Dmel_CG14779	LOC108606404
Dmel_CG14780	LOC108606035
Dmel_CG14791	LOC108606963
Dmel_CG14792	LOC108606854
Dmel_CG33513	LOC108606480
Dmel_CG14795	LOC108606483
Dmel_CG32810	LOC108606482
Dmel_CG11491	LOC108606257
Dmel_CG3093	LOC108606289
Dmel_CG3740	LOC108606294
Dmel_CG3095	LOC108606291
Dmel_CG32809	LOC108606288
Dmel_CG12598	LOC108606872
Dmel_CG42666	LOC108604975
Dmel_CG14812	LOC108606154
Dmel_CG14813	LOC108605574
Dmel_CG14802	LOC108606508
Dmel_CG14815	LOC108606505
Dmel_CG14803	LOC108606504
Dmel_CG14816	LOC108606507
Dmel_CG14804	LOC108605426
Dmel_CG14817	LOC108605446
Dmel_CG14805	LOC108605149
Dmel_CG14818	LOC108605192
Dmel_CG3109	LOC108606810
Dmel_CG11579	LOC108606809
Dmel_CG32803	LOC108606863
Dmel_CG32801	LOC108605341
Dmel_CG3810	LOC108605565
Dmel_CG3480	LOC108606440
Dmel_CG3806	LOC108605633
Dmel_CG3573	LOC108607188
Dmel_CG11596	LOC108605272
Dmel_CG43934	LOC108606818
Dmel_CG4406	LOC108606499
Dmel_CG4376	LOC108606398
Dmel_CG4380	LOC108606399
Dmel_CG4325	LOC108606132
Dmel_CG4322	LOC108606688
Dmel_CG4313	LOC108606689
Dmel_CG4290	LOC108606653
Dmel_CG4199	LOC108605425
Dmel_CG4061	LOC108605279
Dmel_CG4045	LOC108605285
Dmel_CG4025	LOC108605287
Dmel_CG16903	LOC108605268
Dmel_CG3981	LOC108606841
Dmel_CG3954	LOC108605052
Dmel_CG3835	LOC108605589
Dmel_CG3724	LOC108606400
Dmel_CG3717	LOC108606401
Dmel_CG3707	LOC108606333
Dmel_CG3656	LOC108606666
Dmel_CG3630	LOC108606506
Dmel_CG3621	LOC108605673
Dmel_CG3540	LOC108594985
Dmel_CG3466	LOC108606769
Dmel_CG10755	LOC108606770
Dmel_CG3461	LOC108605215
Dmel_CG3460	LOC108605210
Dmel_CG17776	LOC108606708
Dmel_CG3456	LOC108606885
Dmel_CG33548	LOC108606568
Dmel_CG3299	LOC108606566
Dmel_CG3206	LOC108605352
Dmel_CG3193	LOC108605423
Dmel_CG3191	LOC108605436
Dmel_CG3091	LOC108605435
Dmel_CG3078	LOC108605422
Dmel_CG3073	LOC108605429
Dmel_CG3071	LOC108605427
Dmel_CG2924	LOC108605431
Dmel_CG2918	LOC108605419
Dmel_CG2845	LOC108606732
Dmel_CG14048	LOC108606734
Dmel_CG13758	LOC108607272
Dmel_CG8310	LOC108605782
Dmel_CG13759	LOC108605596
Dmel_CG13760	LOC108605594
Dmel_CG17437	LOC108605746
Dmel_CG9659	LOC108607102
Dmel_CG8590	LOC108605403
Dmel_CG9900	LOC108607115
Dmel_CG13761	LOC108607116
Dmel_CG8636	LOC108606999
Dmel_CG10742	LOC108606338
Dmel_CG9904	LOC108605709
Dmel_CG13762	LOC108604452
Dmel_CG10260	LOC108606721
Dmel_CG2621	LOC108606312
Dmel_CG2655	LOC108605679
Dmel_CG2647	LOC108606230
Dmel_CG2650	LOC108605989
Dmel_CG2658	LOC108607219
Dmel_CG2675	LOC108605464
Dmel_CG2677	LOC108605465
Dmel_CG2680	LOC108605466
Dmel_CG2681	LOC108605457
Dmel_CG2685	LOC108605458
Dmel_CG2714	LOC108607028
Dmel_CG2715	LOC108605903
Dmel_CG32795	LOC108607257
Dmel_CG2759	LOC108605559
Dmel_CG12498	LOC108605962
Dmel_CG3603	LOC108606912
Dmel_CG4125	LOC108605502
Dmel_CG3653	LOC108606873
Dmel_CG3936	LOC108606575
Dmel_CG18508	LOC108605098
Dmel_CG12206	LOC108607226
Dmel_CG10804	LOC108607128
Dmel_CG14270	LOC108606639
Dmel_CG10803	LOC108605779
Dmel_CG14271	LOC108607169
Dmel_CG32791	LOC108604935
Dmel_CG32792	LOC108605335
Dmel_CG2875	LOC108605905
Dmel_CG2872	LOC108605093
Dmel_CG13317	LOC108600756
Dmel_CG2849	LOC108605749
Dmel_CG32789	LOC108606824
Dmel_CG44123	LOC108604937
Dmel_CG2901	LOC108606501
Dmel_CG2904	LOC108606500
Dmel_CG44402	LOC108605629
Dmel_CG2930	LOC108607176
Dmel_CG2934	LOC108605500
Dmel_CG15239	LOC108605651
Dmel_CG6358	LOC108605932
Dmel_CG4934	LOC108605852
Dmel_CG4944	LOC108607058
Dmel_CG6133	LOC108605601
Dmel_CG6121	LOC108605676
Dmel_CG32775	LOC108605704
Dmel_CG3665	LOC108606304
Dmel_CG3697	LOC108605687
Dmel_CG2982	LOC108607181
Dmel_CG3712	LOC108607182
Dmel_CG3620	LOC108606330
Dmel_CG3626	LOC108607191
Dmel_CG11427	LOC108606433
Dmel_CG3564	LOC108605183
Dmel_CG3568	LOC108605808
Dmel_CG17592	LOC108605732
Dmel_CG15912	LOC108605228
Dmel_CG11436	LOC108605211
Dmel_CG3527	LOC108605672
Dmel_CG11444	LOC108605811
Dmel_CG3346	LOC108605727
Dmel_CG3081	LOC108607104
Dmel_CG3062	LOC108605360
Dmel_CG3052	LOC108606180
Dmel_CG7038	LOC108605693
Dmel_CG3024	LOC108605692
Dmel_CG7035	LOC108606723
Dmel_CG3009	LOC108605647
Dmel_CG3000	LOC108605540
Dmel_CG6998	LOC108594303
Dmel_CG7010	LOC108606945
Dmel_CG7024	LOC108605537
Dmel_CG6986	LOC108606806
Dmel_CG6927	LOC108606137
Dmel_CG32772	LOC108605522
Dmel_CG4041	LOC108607056
Dmel_CG6903	LOC108605611
Dmel_CG3319	LOC108605929
Dmel_CG4528	LOC108605680
Dmel_CG3315	LOC108605681
Dmel_CG4193	LOC108606139
Dmel_CG4206	LOC108605602
Dmel_CG3309	LOC108607276
Dmel_CG4208	LOC108606842
Dmel_CG4209	LOC108605777
Dmel_CG10706	LOC108606267
Dmel_CG3252	LOC108604953
Dmel_CG3249	LOC108606858
Dmel_CG3208	LOC108605775
Dmel_CG3201	LOC108605525
Dmel_CG32763	LOC108607100
Dmel_CG42492	LOC108607006
Dmel_CG42265	LOC108605363
Dmel_CG3187	LOC108605917
Dmel_CG3129	LOC108606552
Dmel_CG4111	LOC108606553
Dmel_CG3171	LOC108606550
Dmel_CG15779	LOC108605394
Dmel_CG3160	LOC108607062
Dmel_CG12410	LOC108605864
Dmel_CG3149	LOC108605459
Dmel_CG4096	LOC108606725
Dmel_CG33080	LOC108606726
Dmel_CG32758	LOC108607142
Dmel_CG3125	LOC108606510
Dmel_CG4078	LOC108605095
Dmel_CG15772	LOC108606812
Dmel_CG15929	LOC108606813
Dmel_CG15771	LOC108605523
Dmel_CG3086	LOC108605511
Dmel_CG3033	LOC108606445
Dmel_CG3025	LOC108606444
Dmel_CG16721	LOC108606346
Dmel_CG4027	LOC108606266
Dmel_CG4020	LOC108605750
Dmel_CG12236	LOC108606422
Dmel_CG3011	LOC108606423
Dmel_CG4790	LOC108605055
Dmel_CG14447	LOC108607061
Dmel_CG5966	LOC108607235
Dmel_CG4766	LOC108605691
Dmel_CG4746	LOC108605747
Dmel_CG5941	LOC108606011
Dmel_CG5937	LOC108606991
Dmel_CG5921	LOC108606846
Dmel_CG5928	LOC108606168
Dmel_CG4690	LOC108605560
Dmel_CG4666	LOC108605561
Dmel_CG4660	LOC108605803
Dmel_CG5905	LOC108605549
Dmel_CG15899	LOC108606420
Dmel_CG32750	LOC108605613
Dmel_CG32751	LOC108605914
Dmel_CG3774	LOC108605033
Dmel_CG3595	LOC108605856
Dmel_CG14446	LOC108607065
Dmel_CG14445	LOC108605800
Dmel_CG3585	LOC108606411
Dmel_CG3780	LOC108606412
Dmel_CG3576	LOC108605513
Dmel_CG12225	LOC108606771
Dmel_CG3566	LOC108606691
Dmel_CG32744	LOC108606690
Dmel_CG3458	LOC108607255
Dmel_CG15897	LOC108605218
Dmel_CG3455	LOC108605216
Dmel_CG15896	LOC108607044
Dmel_CG15892	LOC108607045
Dmel_CG15891	LOC108607098
Dmel_CG3815	LOC108607095
Dmel_CG42240	LOC108605289
Dmel_CG3842	LOC108605273
Dmel_CG3847	LOC108605176
Dmel_CG3446	LOC108605189
Dmel_CG3861	LOC108605153
Dmel_CG3869	LOC108605141
Dmel_CG12217	LOC108605171
Dmel_CG3926	LOC108605670
Dmel_CG3314	LOC108605310
Dmel_CG3929	LOC108605300
Dmel_CG10695	LOC108606509
Dmel_CG14444	LOC108605420
Dmel_CG3973	LOC108605417
Dmel_CG3226	LOC108605441
Dmel_CG32742	LOC108605421
Dmel_CG3224	LOC108605442
Dmel_CG3977	LOC108607040
Dmel_CG3198	LOC108607072
Dmel_CG4039	LOC108607137
Dmel_CG3192	LOC108607138
Dmel_CG4094	LOC108606979
Dmel_CG4095	LOC108606980
Dmel_CG4523	LOC108607083
Dmel_CG3168	LOC108606758
Dmel_CG3135	LOC108605154
Dmel_CG42328	LOC108605195
Dmel_CG4532	LOC108605250
Dmel_CG4536	LOC108605249
Dmel_CG3075	LOC108605293
Dmel_CG4542	LOC108605111
Dmel_CG4547	LOC108605197
Dmel_CG32743	LOC108605131
Dmel_CG14435	LOC108605172
Dmel_CG4557	LOC108605138
Dmel_CG3044	LOC108605159
Dmel_CG4558	LOC108606574
Dmel_CG14434	LOC108605075
Dmel_CG43736	LOC108606484
Dmel_CG4586	LOC108606919
Dmel_CG3040	LOC108606920
Dmel_CG3039	LOC108606892
Dmel_CG14430	LOC108606893
Dmel_CG2977	LOC108605689
Dmel_CG4590	LOC108605548
Dmel_CG3035	LOC108607007
Dmel_CG32736	LOC108607009
Dmel_CG42308	LOC108607010
Dmel_CG3032	LOC108607008
Dmel_CG4593	LOC108605981
Dmel_CG12541	LOC108605748
Dmel_CG4607	LOC108607252
Dmel_CG43770	LOC108605276
Dmel_CG4615	LOC108607281
Dmel_CG4617	LOC108605938
Dmel_CG8300	LOC108605996
Dmel_CG4626	LOC108605544
Dmel_CG1643	LOC108605600
Dmel_CG2079	LOC108607236
Dmel_CG18155	LOC108605710
Dmel_CG32721	LOC108603549
Dmel_CG12155	LOC108605650
Dmel_CG12151	LOC108607088
Dmel_CG12156	LOC108607089
Dmel_CG12157	LOC108607242
Dmel_CG1402	LOC108605848
Dmel_CG10920	LOC108606014
Dmel_CG1409	LOC108606036
Dmel_CG15326	LOC108605373
Dmel_CG10932	LOC108605663
Dmel_CG17256	LOC108605868
Dmel_CG18624	LOC108606930
Dmel_CG45089	LOC108606931
Dmel_CG1422	LOC108605517
Dmel_CG10944	LOC108605591
Dmel_CG1430	LOC108605842
Dmel_CG10946	LOC108605966
Dmel_CG1444	LOC108605593
Dmel_CG1514	LOC108607170
Dmel_CG15329	LOC108605014
Dmel_CG1515	LOC108606969
Dmel_CG10777	LOC108607021
Dmel_CG10778	LOC108605949
Dmel_CG1524	LOC108605794
Dmel_CG1527	LOC108605866
Dmel_CG42593	LOC108606328
Dmel_CG2212	LOC108606950
Dmel_CG32858	LOC108607049
Dmel_CG1543	LOC108605577
Dmel_CG1560	LOC108606573
Dmel_CG2253	LOC108607117
Dmel_CG1571	LOC108606585
Dmel_CG2256	LOC108605015
Dmel_CG2257	LOC108605666
Dmel_CG2258	LOC108607038
Dmel_CG2259	LOC108607043
Dmel_CG1575	LOC108606743
Dmel_CG2260	LOC108606744
Dmel_CG15335	LOC108606746
Dmel_CG2116	LOC108606745
Dmel_CG10958	LOC108607280
Dmel_CG2120	LOC108605021
Dmel_CG2262	LOC108606845
Dmel_CG2263	LOC108607220
Dmel_CG2129	LOC108605939
Dmel_CG15336	LOC108605695
Dmel_CG10959	LOC108605694
Dmel_CG10763	LOC108605854
Dmel_CG18262	LOC108605838
Dmel_CG10961	LOC108605813
Dmel_CG1583	LOC108606966
Dmel_CG2147	LOC108606779
Dmel_CG10964	LOC108606778
Dmel_CG2151	LOC108606777
Dmel_CG2286	LOC108607127
Dmel_CG1632	LOC108605449
Dmel_CG15343	LOC108605468
Dmel_CG1636	LOC108605462
Dmel_CG2302	LOC108605452
Dmel_CG32712	LOC108606156
Dmel_CG12125	LOC108605660
Dmel_CG1440	LOC108606695
Dmel_CG12123	LOC108606696
Dmel_CG1474	LOC108605514
Dmel_CG12117	LOC108605515
Dmel_CG12116	LOC108605816
Dmel_CG33962	LOC108606169
Dmel_CG15350	LOC108606179
Dmel_CG15351	LOC108605844
Dmel_CG1478	LOC108605121
Dmel_CG11213	LOC108605957
Dmel_CG12743	LOC108605122
Dmel_CG33181	LOC108606644
Dmel_CG12113	LOC108605527
Dmel_CG11265	LOC108606275
Dmel_CG12111	LOC108606274
Dmel_CG2056	LOC108605740
Dmel_CG12065	LOC108607024
Dmel_CG12081	LOC108605614
Dmel_CG12659	LOC108605615
Dmel_CG11284	LOC108605284
Dmel_CG12108	LOC108605282
Dmel_CG11294	LOC108605283
Dmel_CG1787	LOC108605262
Dmel_CG2004	LOC108605661
Dmel_CG1785	LOC108607020
Dmel_CG1994	LOC108607019
Dmel_CG1789	LOC108606000
Dmel_CG11354	LOC108607165
Dmel_CG12075	LOC108607120
Dmel_CG10701	LOC108606952
Dmel_CG1885	LOC108605809
Dmel_CG10648	LOC108607161
Dmel_CG1871	LOC108605828
Dmel_CG10962	LOC108606201
Dmel_CG12662	LOC108606202
Dmel_CG42667	LOC108606200
Dmel_CG10970	LOC108606167
Dmel_CG44325	LOC108607200
Dmel_CG7246	LOC108607198
Dmel_CG7041	LOC108606302
Dmel_CG32707	LOC108606297
Dmel_CG32708	LOC108606357
Dmel_CG7033	LOC108605550
Dmel_CG7766	LOC108606675
Dmel_CG8264	LOC108607105
Dmel_CG7039	LOC108606062
Dmel_CG9113	LOC108606468
Dmel_CG12664	LOC108606469
Dmel_CG8989	LOC108606718
Dmel_CG9022	LOC108605155
Dmel_CG15367	LOC108605683
Dmel_CG9034	LOC108605684
Dmel_CG9060	LOC108606988
Dmel_CG12056	LOC108605988
Dmel_CG12106	LOC108605635
Dmel_CG12118	LOC108605634
Dmel_CG2194	LOC108606784
Dmel_CG12119	LOC108606785
Dmel_CG12120	LOC108607151
Dmel_CG12127	LOC108606595
Dmel_CG15793	LOC108607064
Dmel_CG17754	LOC108606944
Dmel_CG15797	LOC108605637
Dmel_CG17446	LOC108606836
Dmel_CG16892	LOC108606638
Dmel_CG12132	LOC108606637
Dmel_CG1689	LOC108605361
Dmel_CG12135	LOC108605951
Dmel_CG12149	LOC108605246
Dmel_CG34449	LOC108606646
Dmel_CG17252	LOC108605847
Dmel_CG42611	LOC108605396
Dmel_CG32700	LOC108605880
Dmel_CG34026	LOC108596074
Dmel_CG32701	LOC108606947
Dmel_CG2998	LOC108606949
Dmel_CG32702	LOC108605040
Dmel_CG32699	LOC108607205
Dmel_CG3001	LOC108606975
Dmel_CG3002	LOC108606850
Dmel_CG3004	LOC108606853
Dmel_CG12141	LOC108606298
Dmel_CG42797	LOC108606616
Dmel_CG32697	LOC108607039
Dmel_CG3106	LOC108605564
Dmel_CG15319	LOC108606692
Dmel_CG1343	LOC108607245
Dmel_CG1354	LOC108606470
Dmel_CG32698	LOC108604959
Dmel_CG2045	LOC108605508
Dmel_CG9691	LOC108605859
Dmel_CG15249	LOC108606063
Dmel_CG1986	LOC108605027
Dmel_CG1780	LOC108607135
Dmel_CG1791	LOC108607261
Dmel_CG1889	LOC108607262
Dmel_CG43386	LOC108606007
Dmel_CG15252	LOC108604958
Dmel_CG2979	LOC108605372
Dmel_CG2985	LOC108605371
Dmel_CG2972	LOC108606679
Dmel_CG2974	LOC108606682
Dmel_CG15309	LOC108605557
Dmel_CG12643	LOC108606122
Dmel_CG42275	LOC108606664
Dmel_CG32679	LOC108605767
Dmel_CG17841	LOC108605476
Dmel_CG2222	LOC108605480
Dmel_CG2096	LOC108605475
Dmel_CG32683	LOC108605826
Dmel_CG15302	LOC108605366
Dmel_CG15304	LOC108606059
Dmel_CG2889	LOC108605147
Dmel_CG2887	LOC108605168
Dmel_CG2890	LOC108606856
Dmel_CG32687	LOC108606857
Dmel_CG34414	LOC108606463
Dmel_CG32678	LOC108606072
Dmel_CG1799	LOC108607125
Dmel_CG11556	LOC108607269
Dmel_CG32675	LOC108607244
Dmel_CG32672	LOC108605524
Dmel_CG1826	LOC108606998
Dmel_CG15211	LOC108606225
Dmel_CG1683	LOC108606223
Dmel_CG16944	LOC117134647
Dmel_CG1691	LOC108606750
Dmel_CG1664	LOC108606448
Dmel_CG17333	LOC108606452
Dmel_CG2202	LOC108605581
Dmel_CG1637	LOC108606752
Dmel_CG1615	LOC108607275
Dmel_CG1582	LOC108606665
Dmel_CG43901	LOC108605395
Dmel_CG2155	LOC108605783
Dmel_CG2145	LOC108605569
Dmel_CG1567	LOC108605065
Dmel_CG42339	LOC108606955
Dmel_CG11160	LOC108606954
Dmel_CG1552	LOC108605925
Dmel_CG1545	LOC108606069
Dmel_CG1537	LOC108605923
Dmel_CG15203	LOC108605877
Dmel_CG18085	LOC117134892
Dmel_CG2081	LOC108605482
Dmel_CG2076	LOC108605477
Dmel_CG2061	LOC108605479
Dmel_CG42249	LOC108605045
Dmel_CG12101	LOC117134921
Dmel_CG16916	LOC108605214
Dmel_CG2522	LOC108605206
Dmel_CG1453	LOC108606953
Dmel_CG18292	LOC108605853
Dmel_CG32667	LOC108606126
Dmel_CG15199	LOC108606185
Dmel_CG15202	LOC117134893
Dmel_CG15201	LOC117134898
Dmel_CG1404	LOC117134897
Dmel_CG1908	LOC108605531
Dmel_CG1397	LOC108606563
Dmel_CG1938	LOC108606561
Dmel_CG1386	LOC108606562
Dmel_CG44422	LOC108606347
Dmel_CG34143	LOC108605120
Dmel_CG1641	LOC108605118
Dmel_CG1639	LOC108606821
Dmel_CG1657	LOC108606820
Dmel_CG11759	LOC108605253
Dmel_CG34348	LOC108606781
Dmel_CG1597	LOC108606472
Dmel_CG18361	LOC108605551
Dmel_CG11750	LOC108606134
Dmel_CG1594	LOC108607053
Dmel_CG1728	LOC108605766
Dmel_CG32664	LOC108605337
Dmel_CG17867	LOC108605338
Dmel_CG1743	LOC108606045
Dmel_CG11727	LOC108606489
Dmel_CG1747	LOC108606490
Dmel_CG43155	LOC108605958
Dmel_CG11715	LOC108606670
Dmel_CG1749	LOC108605493
Dmel_CG1751	LOC108607145
Dmel_CG32666	LOC108606426
Dmel_CG1572	LOC108605974
Dmel_CG11709	LOC108605815
Dmel_CG1554	LOC108606572
Dmel_CG11699	LOC108605971
Dmel_CG11696	LOC108606705
Dmel_CG15191	LOC108606707
Dmel_CG1697	LOC108607258
Dmel_CG15220	LOC108595867
Dmel_CG1817	LOC108605072
Dmel_CG2371	LOC108605229
Dmel_CG1830	LOC108605213
Dmel_CG2444	LOC108605237
Dmel_CG2448	LOC108605207
Dmel_CG2446	LOC108605208
Dmel_CG1837	LOC108605625
Dmel_CG1841	LOC108605639
Dmel_CG15221	LOC108606882
Dmel_CG9369	LOC108606993
Dmel_CG9355	LOC108605056
Dmel_CG4139	LOC108605057
Dmel_CG15224	LOC108606236
Dmel_CG4147	LOC108606235
Dmel_CG1578	LOC108606891
Dmel_CG1886	LOC108606926
Dmel_CG2025	LOC108607023
Dmel_CG1847	LOC108605785
Dmel_CG11802	LOC108605915
Dmel_CG15739	LOC108607029
Dmel_CG10352	LOC108605946
Dmel_CG10353	LOC108606981
Dmel_CG1844	LOC108606055
Dmel_CG2467	LOC108606859
Dmel_CG2471	LOC108605608
Dmel_CG10362	LOC108606902
Dmel_CG43368	LOC108606227
Dmel_CG1505	LOC108605369
Dmel_CG1502	LOC108605368
Dmel_CG18130	LOC108605641
Dmel_CG1500	LOC108607052
Dmel_CG1806	LOC108605712
Dmel_CG1492	LOC108606967
Dmel_CG1803	LOC108605533
Dmel_CG15736	LOC108606034
Dmel_CG15735	LOC108605759
Dmel_CG1796	LOC108605839
Dmel_CG1490	LOC108606799
Dmel_CG1924	LOC108604407
Dmel_CG42338	LOC108606238
Dmel_CG2577	LOC108605486
Dmel_CG1900	LOC108605175
Dmel_CG42258	LOC108605157
Dmel_CG2560	LOC108605177
Dmel_CG1848	LOC108605135
Dmel_CG1824	LOC108605143
Dmel_CG1463	LOC108607109
Dmel_CG2543	LOC108607108
Dmel_CG11085	LOC108606127
Dmel_CG15727	LOC108607216
Dmel_CG2540	LOC108607214
Dmel_CG17762	LOC108606413
Dmel_CG2028	LOC108605501
Dmel_CG3989	LOC108605212
Dmel_CG4647	LOC108606021
Dmel_CG4400	LOC108605624
Dmel_CG4645	LOC108605889
Dmel_CG4396	LOC108606865
Dmel_CG4395	LOC108605973
Dmel_CG4353	LOC108606719
Dmel_CG12244	LOC108606720
Dmel_CG2200	LOC108605986
Dmel_CG43313	LOC108606660
Dmel_CG42237	LOC108605822
Dmel_CG32638	LOC108605690
Dmel_CG15717	LOC108605823
Dmel_CG4330	LOC108605563
Dmel_CG32645	LOC108605034
Dmel_CG4332	LOC108605688
Dmel_CG4303	LOC108605705
Dmel_CG12096	LOC108607054
Dmel_CG34411	LOC108605035
Dmel_CG2453	LOC108606848
Dmel_CG44436	LOC108606757
Dmel_CG1591	LOC108606921
Dmel_CG1771	LOC108606565
Dmel_CG1618	LOC108607265
Dmel_CG1770	LOC108606640
Dmel_CG15743	LOC108606435
Dmel_CG15744	LOC108606584
Dmel_CG1764	LOC108606587
Dmel_CG1633	LOC108605232
Dmel_CG2033	LOC108605236
Dmel_CG15747	LOC108605219
Dmel_CG10617	LOC108605205
Dmel_CG15749	LOC108605071
Dmel_CG1640	LOC108606341
Dmel_CG1987	LOC108606860
Dmel_CG1660	LOC108606862
Dmel_CG1989	LOC108607180
Dmel_CG1662	LOC108605397
Dmel_CG1673	LOC108605510
Dmel_CG1681	LOC108606462
Dmel_CG1998	LOC108605163
Dmel_CG46311	LOC108605990
Dmel_CG32632	LOC108605599
Dmel_CG7107	LOC108606211
Dmel_CG11178	LOC108606217
Dmel_CG11176	LOC108605769
Dmel_CG2691	LOC108606780
Dmel_CG11172	LOC108606532
Dmel_CG12176	LOC108605653
Dmel_CG11164	LOC108597543
Dmel_CG15760	LOC108606461
Dmel_CG11162	LOC108605173
Dmel_CG11158	LOC108606376
Dmel_CG9940	LOC108606375
Dmel_CG44533	LOC108606374
Dmel_CG9941	LOC108607268
Dmel_CG11156	LOC108607194
Dmel_CG10986	LOC108607122
Dmel_CG10988	LOC108607034
Dmel_CG10990	LOC108606811
Dmel_CG11130	LOC108605945
Dmel_CG11129	LOC108605933
Dmel_CG11111	LOC108606590
Dmel_CG10992	LOC108606983
Dmel_CG11103	LOC108605682
Dmel_CG10996	LOC108606792
Dmel_CG33174	LOC108606791
Dmel_CG10997	LOC108606612
Dmel_CG11092	LOC108606610
Dmel_CG11063	LOC108606611
Dmel_CG32626	LOC108606307
Dmel_CG18319	LOC108602211
Dmel_CG1372	LOC108605378
Dmel_CG11590	LOC108606032
Dmel_CG32604	LOC108606516
Dmel_CG11674	LOC108606517
Dmel_CG15871	LOC108605860
Dmel_CG42271	LOC108606971
Dmel_CG1839	LOC108606627
Dmel_CG1434	LOC108606629
Dmel_CG1810	LOC108606628
Dmel_CG32599	LOC108606756
Dmel_CG1461	LOC108607248
Dmel_CG13404	LOC108607249
Dmel_CG1517	LOC108606866
Dmel_CG14414	LOC108605831
Dmel_CG14413	LOC108605832
Dmel_CG5310	LOC108606694
Dmel_CG9413	LOC108606693
Dmel_CG18657	LOC108605558
Dmel_CG5321	LOC108605117
Dmel_CG10521	LOC108605922
Dmel_CG15890	LOC108605618
Dmel_CG14411	LOC108607150
Dmel_CG32593	LOC108606250
Dmel_CG9009	LOC108607090
Dmel_CG10952	LOC108606576
Dmel_CG32592	LOC108605340
Dmel_CG5548	LOC108605643
Dmel_CG9053	LOC108605642
Dmel_CG9057	LOC108607146
Dmel_CG33177	LOC108607086
Dmel_CG33178	LOC108607085
Dmel_CG9065	LOC108607087
Dmel_CG15027	LOC108607084
Dmel_CG5599	LOC108605713
Dmel_CG5627	LOC108606478
Dmel_CG9081	LOC108606849
Dmel_CG33968	LOC108607190
Dmel_CG9091	LOC108605942
Dmel_CG9095	LOC108605616
Dmel_CG6146	LOC108606739
Dmel_CG6157	LOC108605884
Dmel_CG9114	LOC108605084
Dmel_CG6170	LOC108606740
Dmel_CG12608	LOC108606835
Dmel_CG6227	LOC108606834
Dmel_CG9151	LOC108606822
Dmel_CG9164	LOC108605771
Dmel_CG43395	LOC108606657
Dmel_CG9195	LOC108605579
Dmel_CG11654	LOC108606816
Dmel_CG11655	LOC108605662
Dmel_CG9198	LOC108606929
Dmel_CG6294	LOC108606434
Dmel_CG6299	LOC108606437
Dmel_CG15642	LOC108606438
Dmel_CG7872	LOC108605728
Dmel_CG9215	LOC108607111
Dmel_CG8097	LOC108607112
Dmel_CG9220	LOC108607011
Dmel_CG9224	LOC108606731
Dmel_CG8128	LOC108607195
Dmel_CG9240	LOC108607196
Dmel_CG9245	LOC108605955
Dmel_CG8134	LOC108605757
Dmel_CG9281	LOC108607228
Dmel_CG8198	LOC108606066
Dmel_CG11678	LOC108605894
Dmel_CG8206	LOC108607046
Dmel_CG8944	LOC108607282
Dmel_CG8231	LOC108605580
Dmel_CG8239	LOC108596667
Dmel_CG8948	LOC108606787
Dmel_CG8959	LOC108605299
Dmel_CG8962	LOC117134896
Dmel_CG8470	LOC117134909
Dmel_CG8497	LOC108606339
Dmel_CG9012	LOC108606615
Dmel_CG9020	LOC108606367
Dmel_CG8578	LOC108606368
Dmel_CG9032	LOC117134924
Dmel_CG15914	LOC117134922
Dmel_CG9045	LOC108607227
Dmel_CG10545	LOC108606369
Dmel_CG8893	LOC108597189
Dmel_CG16952	LOC108606946
Dmel_CG18102	LOC108606414
Dmel_CG8916	LOC108606387
Dmel_CG17336	LOC108606496
Dmel_CG33180	LOC108605485
Dmel_CG9126	LOC108606459
Dmel_CG42252	LOC108605365
Dmel_CG12697	LOC108606178
Dmel_CG9177	LOC108605303
Dmel_CG46312	LOC117134640
Dmel_CG8933	LOC108605649
Dmel_CG8939	LOC108606632
Dmel_CG9209	LOC108606631
Dmel_CG12507	LOC108606013
Dmel_CG13956	LOC108606672
Dmel_CG3422	LOC108606674
Dmel_CG3525	LOC108605151
Dmel_CG32576	LOC108605190
Dmel_CG3606	LOC108605161
Dmel_CG9911	LOC108605160
Dmel_CG3632	LOC108605134
Dmel_CG9914	LOC108607149
Dmel_CG9915	LOC108605543
Dmel_CG9916	LOC108604536
Dmel_CG9917	LOC108605519
Dmel_CG32579	LOC108604927
Dmel_CG3692	LOC108607002
Dmel_CG9919	LOC108607003
Dmel_CG9921	LOC108607005
Dmel_CG12223	LOC108605547
Dmel_CG4200	LOC108607184
Dmel_CG9998	LOC108607234
Dmel_CG32578	LOC108607233
Dmel_CG4211	LOC108606904
Dmel_CG18734	LOC108606702
Dmel_CG9992	LOC108605567
Dmel_CG4239	LOC108606556
Dmel_CG9984	LOC108606555
Dmel_CG9981	LOC108605004
Dmel_CG4301	LOC108606554
Dmel_CG4394	LOC108606592
Dmel_CG9968	LOC108606591
Dmel_CG9947	LOC108605699
Dmel_CG4420	LOC108605587
Dmel_CG9946	LOC108606905
Dmel_CG4429	LOC108606906
Dmel_CG9907	LOC108605487
Dmel_CG9901	LOC108607175
Dmel_CG9842	LOC108607069
Dmel_CG9819	LOC108606513
Dmel_CG13014	LOC108606436
Dmel_CG9802	LOC108607092
Dmel_CG4443	LOC108605703
Dmel_CG18582	LOC108607206
Dmel_CG9782	LOC108605588
Dmel_CG9774	LOC108606219
Dmel_CG4464	LOC108605235
Dmel_CG9742	LOC108605964
Dmel_CG18572	LOC108605541
Dmel_CG13011	LOC108606715
Dmel_CG9703	LOC108606711
Dmel_CG9699	LOC108605158
Dmel_CG9676	LOC108605061
Dmel_CG9675	LOC108606528
Dmel_CG9673	LOC108606527
Dmel_CG4653	LOC108606531
Dmel_CG9672	LOC108606529
Dmel_CG4678	LOC108606526
Dmel_CG9634	LOC108606371
Dmel_CG9623	LOC108606370
Dmel_CG4742	LOC108605180
Dmel_CG9609	LOC108605162
Dmel_CG4756	LOC108605698
Dmel_CG9606	LOC108598543
Dmel_CG4768	LOC108605768
Dmel_CG9132	LOC108605770
Dmel_CG4789	LOC108606594
Dmel_CG9125	LOC108606593
Dmel_CG13005	LOC108607063
Dmel_CG4805	LOC108605080
Dmel_CG4829	LOC108607139
Dmel_CG9104	LOC108606712
Dmel_CG4875	LOC108604946
Dmel_CG9099	LOC108606713
Dmel_CG4928	LOC108606652
Dmel_CG9089	LOC108606825
Dmel_CG13001	LOC108606826
Dmel_CG4937	LOC108606877
Dmel_CG9086	LOC108606596
Dmel_CG45002	LOC108606270
Dmel_CG4991	LOC108606354
Dmel_CG8936	LOC108606358
Dmel_CG33935	LOC108607059
Dmel_CG8922	LOC108607060
Dmel_CG12995	LOC108606896
Dmel_CG18258	LOC108604980
Dmel_CG5162	LOC108606895
Dmel_CG12994	LOC108607018
Dmel_CG5613	LOC108607017
Dmel_CG5675	LOC108606942
Dmel_CG8408	LOC108607253
Dmel_CG5800	LOC108605204
Dmel_CG32555	LOC108605201
Dmel_CG8211	LOC117134903
Dmel_CG5870	LOC117134950
Dmel_CG12990	LOC108606984
Dmel_CG32556	LOC108606492
Dmel_CG8188	LOC108607241
Dmel_CG5884	LOC108605720
Dmel_CG8173	LOC108605887
Dmel_CG6474	LOC108602438
Dmel_CG8142	LOC108602422
Dmel_CG6492	LOC108605607
Dmel_CG15814	LOC108605697
Dmel_CG6506	LOC108605849
Dmel_CG32554	LOC108605124
Dmel_CG32557	LOC108606324
Dmel_CG6762	LOC108606327
Dmel_CG7846	LOC108606325
Dmel_CG6769	LOC108606326
Dmel_CG42273	LOC108606323
Dmel_CG32495	LOC108605270
Dmel_CG7772	LOC108605291
Dmel_CG6842	LOC108605665
Dmel_CG6847	LOC108605407
Dmel_CG12348	LOC108606187
Dmel_CG6867	LOC108606186
Dmel_CG15373	LOC108607123
Dmel_CG7092	LOC108605391
Dmel_CG7536	LOC108606800
Dmel_CG7098	LOC108606801
Dmel_CG7122	LOC108605556
Dmel_CG7192	LOC108605755
Dmel_CG7128	LOC108605928
Dmel_CG7135	LOC108601682
Dmel_CG7178	LOC108606535
Dmel_CG5659	LOC108606706
Dmel_CG5907	LOC108606908
Dmel_CG15064	LOC108606162
Dmel_CG33639	LOC108607273
Dmel_CG5988	LOC108605358
Dmel_CG6106	LOC108606597
Dmel_CG6103	LOC108606598
Dmel_CG6205	LOC108605628
Dmel_CG6223	LOC108606352
Dmel_CG6186	LOC108606353
Dmel_CG32549	LOC108606749
Dmel_CG6394	LOC108602394
Dmel_CG6335	LOC108596321
Dmel_CG6531	LOC108605714
Dmel_CG6606	LOC108607027
Dmel_CG6540	LOC108605520
Dmel_CG6617	LOC108605521
Dmel_CG6632	LOC108605020
Dmel_CG6659	LOC108607162
Dmel_CG6551	LOC108607099
Dmel_CG6696	LOC108605320
Dmel_CG6578	LOC108605321
Dmel_CG32540	LOC108605597
Dmel_CG6891	LOC108606447
Dmel_CG18259	LOC108606446
Dmel_CG7058	LOC108605584
Dmel_CG42450	LOC108606606
Dmel_CG34422	LOC108606415
Dmel_CG7322	LOC108606419
Dmel_CG7288	LOC108606417
Dmel_CG32544	LOC108606465
Dmel_CG7326	LOC108606464
Dmel_CG34401	LOC108606467
Dmel_CG7332	LOC108605645
Dmel_CG7349	LOC108605804
Dmel_CG7378	LOC108605545
Dmel_CG7556	LOC108606300
Dmel_CG7635	LOC108606263
Dmel_CG7914	LOC108606264
Dmel_CG14194	LOC108606262
Dmel_CG7990	LOC108605001
Dmel_CG7889	LOC108605902
Dmel_CG7992	LOC108606383
Dmel_CG7890	LOC108606386
Dmel_CG8002	LOC108606843
Dmel_CG7893	LOC108606684
Dmel_CG32537	LOC108605280
Dmel_CG32536	LOC108605288
Dmel_CG8028	LOC108605269
Dmel_CG8034	LOC108605257
Dmel_CG8051	LOC108605264
Dmel_CG8062	LOC108605260
Dmel_CG32538	LOC117134931
Dmel_CG12199	LOC108606283
Dmel_CG32533	LOC108606607
Dmel_CG32531	LOC108606609
Dmel_CG12202	LOC108606608
Dmel_CG3291	LOC108606741
Dmel_CG12203	LOC108606742
Dmel_CG14199	LOC108606311
Dmel_CG3400	LOC108606309
Dmel_CG3917	LOC108607733
Dmel_CG12230	LOC108605424
Dmel_CG14217	LOC108605416
Dmel_CG14206	LOC108607168
Dmel_CG14220	LOC108607167
Dmel_CG14207	LOC108606214
Dmel_CG14208	LOC108606210
Dmel_CG14209	LOC108606209
Dmel_CG14210	LOC108606215
Dmel_CG12788	LOC108606213
Dmel_CG17767	LOC108606216
Dmel_CG14221	LOC108605985
Dmel_CG14222	LOC108605234
Dmel_CG14211	LOC108605220
Dmel_CG14212	LOC108605226
Dmel_CG14213	LOC108605225
Dmel_CG12237	LOC108605224
Dmel_CG14214	LOC108595920
Dmel_CG12235	LOC117134961
Dmel_CG12234	LOC117134959
Dmel_CG14223	LOC108606650
Dmel_CG14216	LOC108605909
Dmel_CG12529	LOC108606276
Dmel_CG14226	LOC108606982
Dmel_CG14224	LOC108607232
Dmel_CG14228	LOC108607153
Dmel_CG14229	LOC108606458
Dmel_CG12530	LOC108606457
Dmel_CG14231	LOC108605355
Dmel_CG14232	LOC108606456
Dmel_CG14230	LOC108605354
Dmel_CG14233	LOC108606455
Dmel_CG12531	LOC108607141
Dmel_CG12532	LOC108607068
Dmel_CG14234	LOC108605722
Dmel_CG14235	LOC108606805
Dmel_CG33931	LOC108606803
Dmel_CG33932	LOC108606804
Dmel_CG32528	LOC108605222
Dmel_CG12534	LOC108605231
Dmel_CG9572	LOC108607187
Dmel_CG9575	LOC108605619
Dmel_CG9577	LOC108606222
Dmel_CG9581	LOC108606220
Dmel_CG9578	LOC108605499
Dmel_CG9579	LOC108605498
Dmel_CG9580	LOC108606782
Dmel_CG17058	LOC108605719
Dmel_CG17068	LOC108605532
Dmel_CG17060	LOC108605496
Dmel_CG17065	LOC108605793
Dmel_CG17063	LOC108605843
Dmel_CG1504	LOC108605325
Dmel_CG11738	LOC108606987
Dmel_CG1467	LOC108606986
Dmel_CG11734	LOC117134953
Dmel_CG15458	LOC117134952
Dmel_CG11748	LOC108606903
Dmel_CG1670	LOC108606917
Dmel_CG15457	LOC108606916
Dmel_CG1668	LOC108606918
Dmel_CG32505	LOC108606915
Dmel_CG1676	LOC108607239
Dmel_CG15456	LOC108607240
Dmel_CG11710	LOC108605797
Dmel_CG1692	LOC108606654
Dmel_CG1695	LOC108607177
Dmel_CG32506	LOC108607136
Dmel_CG1702	LOC108605796
Dmel_CG1412	LOC108606620
Dmel_CG1812	LOC108605583
Dmel_CG18492	LOC108607070
Dmel_CG42267	LOC108605380
Dmel_CG34145	LOC108605969
Dmel_CG1829	LOC108607055
Dmel_CG34358	LOC108606320
Dmel_CG10998	LOC108607118
Dmel_CG1532	LOC108607119
Dmel_CG1529	LOC108606680
Dmel_CG1740	LOC108606683
Dmel_CG15449	LOC108606925
Dmel_CG1742	LOC108606923
Dmel_CG1753	LOC108601895
Dmel_CG1518	LOC108606259
Dmel_CG32513	LOC108606260
Dmel_CG1494	LOC108606107
Dmel_CG1718	LOC108604996
Dmel_CG1801	LOC108606106
Dmel_CG1489	LOC108606112
Dmel_CG33713	LOC108606113
Dmel_CG33714	LOC108606118
Dmel_CG1696	LOC108606114
Dmel_CG1486	LOC108605451
Dmel_CG1693	LOC108605450
Dmel_CG1484	LOC108606281
Dmel_CG17051	LOC108606491
Dmel_CG1685	LOC108605646
Dmel_CG1403	LOC108606317
Dmel_CG1410	LOC108606316
Dmel_CG1417	LOC108606315
Dmel_CG1666	LOC108605632
Dmel_CG1424	LOC108607074
Dmel_CG14476	LOC108607110
Dmel_CG17450	LOC108605664
Dmel_CG32500	LOC108605920
Dmel_CG17686	LOC108607067
Dmel_CG14621	LOC108607171
Dmel_CG14620	LOC108606392
Dmel_CG14614	LOC108606394
Dmel_CG14619	LOC108606391
Dmel_CG14613	LOC108605756
Dmel_CG12576	LOC108599233
Dmel_CG40486	LOC108605623
Dmel_CG40485	LOC108605622
Dmel_CG12473	LOC108606381
Dmel_CG12500	LOC108606382
Dmel_CG40305	LOC108606385
Dmel_CG17515	LOC108606968
Dmel_CG13865	LOC108605943
Dmel_CG2893	LOC108607204
Dmel_CG12061	LOC108605893
Dmel_CG17167	LOC108605723
Dmel_CG17163	LOC108605908
Dmel_CG17168	LOC108606761
Dmel_CG17172	LOC108606485
Dmel_CG2671	LOC108608469
Dmel_CG2657	LOC108606258
Dmel_CG11372	LOC108596325
Dmel_CG11374	LOC108600837
Dmel_CG11450	LOC108597489
Dmel_CG11376	LOC108608420
Dmel_CG11377	LOC108601137
Dmel_CG12178	LOC108596893
Dmel_CG2674	LOC108607809
Dmel_CG4822	LOC108596405
Dmel_CG3164	LOC108608504
Dmel_CG2718	LOC108594401
Dmel_CG31976	LOC108594697
Dmel_CG31975	LOC108603631
Dmel_CG31974	LOC108600703
Dmel_CG11454	LOC108594348
Dmel_CG42399	LOC108594720
Dmel_CG3709	LOC108608350
Dmel_CG11455	LOC108608352
Dmel_CG3436	LOC108608277
Dmel_CG33635	LOC108608278
Dmel_CG11488	LOC108608103
Dmel_CG11617	LOC108608101
Dmel_CG11490	LOC108608100
Dmel_CG3696	LOC108606728
Dmel_CG11606	LOC108603744
Dmel_CG3645	LOC108607936
Dmel_CG17075	LOC108607934
Dmel_CG3345	LOC108607935
Dmel_CG17078	LOC108608349
Dmel_CG11561	LOC108608276
Dmel_CG11601	LOC108599568
Dmel_CG3625	LOC108594284
Dmel_CG11592	LOC108594282
Dmel_CG11562	LOC108607746
Dmel_CG3582	LOC108607744
Dmel_CG4574	LOC108607536
Dmel_CG11907	LOC108607961
Dmel_CG3935	LOC108607962
Dmel_CG4213	LOC108608488
Dmel_CG4033	LOC108607984
Dmel_CG4260	LOC108607986
Dmel_CG4063	LOC108594429
Dmel_CG13690	LOC108603076
Dmel_CG4087	LOC108598724
Dmel_CG11885	LOC108598713
Dmel_CG13692	LOC108605734
Dmel_CG13691	LOC108602337
Dmel_CG4114	LOC108607713
Dmel_CG4280	LOC108607716
Dmel_CG4164	LOC108607717
Dmel_CG4133	LOC108607714
Dmel_CG4184	LOC108607926
Dmel_CG4427	LOC108607927
Dmel_CG2762	LOC108608454
Dmel_CG3018	LOC108600395
Dmel_CG11840	LOC108608162
Dmel_CG11822	LOC108608161
Dmel_CG2914	LOC108608159
Dmel_CG11838	LOC108594519
Dmel_CG2794	LOC108594327
Dmel_CG2863	LOC108594328
Dmel_CG2807	LOC108599802
Dmel_CG13688	LOC108599817
Dmel_CG2813	LOC108599845
Dmel_CG13687	LOC108603577
Dmel_CG2819	LOC108599812
Dmel_CG2851	LOC108599824
Dmel_CG17941	LOC108604334
Dmel_CG2830	LOC108607959
Dmel_CG3159	LOC108608463
Dmel_CG3022	LOC108598609
Dmel_CG13948	LOC108602095
Dmel_CG3544	LOC108602381
Dmel_CG3324	LOC108594254
Dmel_CG3561	LOC108602482
Dmel_CG3883	LOC108594402
Dmel_CG3639	LOC108596574
Dmel_CG15880	LOC108596581
Dmel_CG3876	LOC108596587
Dmel_CG3642	LOC108602582
Dmel_CG3662	LOC108608172
Dmel_CG3862	LOC108608171
Dmel_CG3727	LOC108599259
Dmel_CG3365	LOC108608566
Dmel_CG4291	LOC108602428
Dmel_CG3943	LOC108598889
Dmel_CG13949	LOC108598898
Dmel_CG13950	LOC108603400
Dmel_CG4276	LOC108594393
Dmel_CG4258	LOC108602328
Dmel_CG33526	LOC108608226
Dmel_CG3966	LOC108608544
Dmel_CG15824	LOC108608545
Dmel_CG4178	LOC108603638
Dmel_CG4226	LOC108597261
Dmel_CG4341	LOC108606313
Dmel_CG31795	LOC108607754
Dmel_CG4385	LOC108598016
Dmel_CG4426	LOC108597903
Dmel_CG4428	LOC108597554
Dmel_CG4629	LOC108608023
Dmel_CG4644	LOC108608022
Dmel_CG14339	LOC108594537
Dmel_CG14340	LOC108602629
Dmel_CG4710	LOC108607638
Dmel_CG4726	LOC108607632
Dmel_CG4749	LOC108607633
Dmel_CG5041	LOC108607637
Dmel_CG4764	LOC108608510
Dmel_CG33979	LOC108608508
Dmel_CG4775	LOC108594295
Dmel_CG5080	LOC108594332
Dmel_CG4785	LOC108604316
Dmel_CG14341	LOC108604387
Dmel_CG31922	LOC108608128
Dmel_CG5118	LOC108608124
Dmel_CG4887	LOC108608539
Dmel_CG4947	LOC108595587
Dmel_CG5397	LOC108594242
Dmel_CG5423	LOC108594359
Dmel_CG5430	LOC108607525
Dmel_CG5450	LOC108596154
Dmel_CG33128	LOC108605708
Dmel_CG31926	LOC108605827
Dmel_CG7420	LOC108608333
Dmel_CG7428	LOC108606100
Dmel_CG12193	LOC108594623
Dmel_CG7361	LOC108596732
Dmel_CG31666	LOC108608556
Dmel_CG17158	LOC108599398
Dmel_CG17660	LOC108598327
Dmel_CG17642	LOC108608442
Dmel_CG17657	LOC108608440
Dmel_CG18317	LOC108594458
Dmel_CG31665	LOC108604272
Dmel_CG31663	LOC108604281
Dmel_CG31670	LOC108608153
Dmel_CG10908	LOC108608004
Dmel_CG15356	LOC108608003
Dmel_CG15362	LOC108608005
Dmel_CG7289	LOC108608006
Dmel_CG4233	LOC108596522
Dmel_CG7291	LOC108603378
Dmel_CG33543	LOC108608319
Dmel_CG15361	LOC108605648
Dmel_CG4238	LOC108608110
Dmel_CG42296	LOC108597305
Dmel_CG4244	LOC108608347
Dmel_CG15377	LOC108595833
Dmel_CG33516	LOC108596877
Dmel_CG7254	LOC108607655
Dmel_CG31671	LOC108608134
Dmel_CG11723	LOC108608426
Dmel_CG7261	LOC108608425
Dmel_CG7263	LOC108607572
Dmel_CG3166	LOC108607573
Dmel_CG10874	LOC108599927
Dmel_CG34172	LOC108604673
Dmel_CG15385	LOC108594430
Dmel_CG34174	LOC108604079
Dmel_CG10880	LOC108603140
Dmel_CG15386	LOC108594306
Dmel_CG42371	LOC108594305
Dmel_CG15390	LOC108598169
Dmel_CG9887	LOC108594494
Dmel_CG18641	LOC108598278
Dmel_CG34448	LOC108598383
Dmel_CG34447	LOC108598475
Dmel_CG9886	LOC108607932
Dmel_CG9885	LOC108607931
Dmel_CG3539	LOC108596234
Dmel_CG9884	LOC108594515
Dmel_CG3528	LOC108603845
Dmel_CG3515	LOC108602287
Dmel_CG9964	LOC108599286
Dmel_CG18559	LOC108600200
Dmel_CG9883	LOC108607463
Dmel_CG3214	LOC108607470
Dmel_CG9881	LOC108607468
Dmel_CG3210	LOC108607459
Dmel_CG9961	LOC108608263
Dmel_CG2843	LOC108608175
Dmel_CG3127	LOC108608176
Dmel_CG9960	LOC108608041
Dmel_CG9958	LOC108608042
Dmel_CG2848	LOC108594448
Dmel_CG3077	LOC108600726
Dmel_CG2855	LOC108600137
Dmel_CG3069	LOC108600146
Dmel_CG2859	LOC108606212
Dmel_CG3057	LOC108607664
Dmel_CG2862	LOC108596654
Dmel_CG15399	LOC108596647
Dmel_CG3139	LOC108608141
Dmel_CG16987	LOC108596538
Dmel_CG15400	LOC108603579
Dmel_CG3131	LOC108608412
Dmel_CG3119	LOC108594797
Dmel_CG2973	LOC108594786
Dmel_CG2975	LOC108594268
Dmel_CG2986	LOC108602378
Dmel_CG3181	LOC108598170
Dmel_CG9643	LOC108594843
Dmel_CG17265	LOC108596383
Dmel_CG17224	LOC108604529
Dmel_CG17223	LOC108607626
Dmel_CG3542	LOC108607623
Dmel_CG3605	LOC108607624
Dmel_CG17219	LOC108607630
Dmel_CG17257	LOC108607627
Dmel_CG17258	LOC108597914
Dmel_CG17259	LOC108608125
Dmel_CG17260	LOC108608126
Dmel_CG17262	LOC108608127
Dmel_CG9660	LOC108607844
Dmel_CG12400	LOC108603516
Dmel_CG12399	LOC108608445
Dmel_CG8825	LOC108608444
Dmel_CG3488	LOC108597704
Dmel_CG3332	LOC108605555
Dmel_CG9664	LOC108596465
Dmel_CG9663	LOC108594353
Dmel_CG15406	LOC108607616
Dmel_CG8837	LOC108607614
Dmel_CG33281	LOC108607615
Dmel_CG33282	LOC108601093
Dmel_CG3285	LOC117135054
Dmel_CG15408	LOC108607951
Dmel_CG3327	LOC108596920
Dmel_CG15412	LOC108608527
Dmel_CG9662	LOC108608529
Dmel_CG3289	LOC108608528
Dmel_CG3254	LOC108594256
Dmel_CG2772	LOC108602054
Dmel_CG3248	LOC108608080
Dmel_CG8843	LOC108608081
Dmel_CG3246	LOC108600469
Dmel_CG8844	LOC108599993
Dmel_CG3238	LOC108600002
Dmel_CG8846	LOC108602688
Dmel_CG15414	LOC108601408
Dmel_CG3234	LOC108607917
Dmel_CG31954	LOC108596445
Dmel_CG33123	LOC108608540
Dmel_CG17593	LOC108608018
Dmel_CG3213	LOC108608016
Dmel_CG8851	LOC108608017
Dmel_CG8852	LOC108599194
Dmel_CG15415	LOC108601312
Dmel_CG8853	LOC108606378
Dmel_CG10016	LOC108598264
Dmel_CG3242	LOC108601175
Dmel_CG3851	LOC108599936
Dmel_CG2788	LOC108598294
Dmel_CG15418	LOC108598305
Dmel_CG10033	LOC108607868
Dmel_CG34340	LOC108597270
Dmel_CG16704	LOC108605277
Dmel_CG3513	LOC108604770
Dmel_CG16713	LOC108605780
Dmel_CG16712	LOC108604682
Dmel_CG3604	LOC108603071
Dmel_CG10031	LOC108603764
Dmel_CG2816	LOC108608205
Dmel_CG31778	LOC108608203
Dmel_CG31777	LOC108608204
Dmel_CG33122	LOC108608200
Dmel_CG2822	LOC108608384
Dmel_CG10019	LOC108597055
Dmel_CG43707	LOC108608060
Dmel_CG10021	LOC108608436
Dmel_CG3921	LOC108607977
Dmel_CG3920	LOC108608564
Dmel_CG3407	LOC108600312
Dmel_CG16738	LOC108601773
Dmel_CG2939	LOC108601849
Dmel_CG3964	LOC108608526
Dmel_CG3980	LOC108594403
Dmel_CG31957	LOC108594404
Dmel_CG11767	LOC108605067
Dmel_CG31961	LOC108594520
Dmel_CG3714	LOC108594222
Dmel_CG3352	LOC108607604
Dmel_CG3702	LOC108599809
Dmel_CG2960	LOC108599853
Dmel_CG15427	LOC108596270
Dmel_CG16857	LOC108606188
Dmel_CG2969	LOC108608313
Dmel_CG15429	LOC108603735
Dmel_CG3048	LOC108597217
Dmel_CG3338	LOC108596528
Dmel_CG18013	LOC108608074
Dmel_CG4104	LOC108608072
Dmel_CG3652	LOC108608073
Dmel_CG3054	LOC108608353
Dmel_CG33003	LOC108604987
Dmel_CG3058	LOC108594457
Dmel_CG15431	LOC108607489
Dmel_CG15432	LOC108597362
Dmel_CG15437	LOC108597357
Dmel_CG15433	LOC108600085
Dmel_CG15438	LOC108607902
Dmel_CG15439	LOC108594441
Dmel_CG15440	LOC108594355
Dmel_CG15434	LOC108594358
Dmel_CG15441	LOC108594356
Dmel_CG15442	LOC108607745
Dmel_CG33002	LOC108604718
Dmel_CG15435	LOC108601165
Dmel_CG15443	LOC108597003
Dmel_CG17840	LOC108608174
Dmel_CG15444	LOC108608173
Dmel_CG33196	LOC108598529
Dmel_CG3355	LOC108608337
Dmel_CG3244	LOC108608250
Dmel_CG15629	LOC108594309
Dmel_CG3225	LOC108594308
Dmel_CG15628	LOC108608516
Dmel_CG2976	LOC108608517
Dmel_CG15627	LOC108597410
Dmel_CG15626	LOC108598203
Dmel_CG12194	LOC108597398
Dmel_CG2950	LOC108608418
Dmel_CG2937	LOC108596670
Dmel_CG11926	LOC108600111
Dmel_CG31660	LOC108601921
Dmel_CG11924	LOC108608184
Dmel_CG3008	LOC108608183
Dmel_CG15625	LOC108602562
Dmel_CG3036	LOC108594368
Dmel_CG2837	LOC108607789
Dmel_CG12787	LOC108607792
Dmel_CG8873	LOC108606190
Dmel_CG3753	LOC108595254
Dmel_CG34124	LOC108606145
Dmel_CG34125	LOC108608287
Dmel_CG8882	LOC108608284
Dmel_CG8885	LOC108602514
Dmel_CG3756	LOC108599518
Dmel_CG8886	LOC108599526
Dmel_CG14043	LOC108606155
Dmel_CG3782	LOC108608286
Dmel_CG8890	LOC108608283
Dmel_CG3792	LOC108607948
Dmel_CG8891	LOC108607949
Dmel_CG8892	LOC108607952
Dmel_CG34126	LOC108607950
Dmel_CG33113	LOC108607657
Dmel_CG31917	LOC108607658
Dmel_CG42373	LOC108607659
Dmel_CG3887	LOC108607938
Dmel_CG16858	LOC108607937
Dmel_CG4145	LOC108608009
Dmel_CG14042	LOC108608472
Dmel_CG14041	LOC108608471
Dmel_CG31650	LOC108608470
Dmel_CG33995	LOC108594281
Dmel_CG44000	LOC108594280
Dmel_CG44001	LOC108594279
Dmel_CG9121	LOC108607480
Dmel_CG9124	LOC108607482
Dmel_CG14040	LOC108607481
Dmel_CG14036	LOC108607485
Dmel_CG5825	LOC108607483
Dmel_CG18174	LOC108607479
Dmel_CG14039	LOC108607478
Dmel_CG5827	LOC108601701
Dmel_CG31651	LOC108608147
Dmel_CG5828	LOC108597644
Dmel_CG10833	LOC108601705
Dmel_CG12512	LOC108597314
Dmel_CG11020	LOC108608049
Dmel_CG6604	LOC108608050
Dmel_CG6634	LOC108599415
Dmel_CG14020	LOC108607464
Dmel_CG7382	LOC108607467
Dmel_CG11024	LOC108607471
Dmel_CG7371	LOC108607460
Dmel_CG14015	LOC108600672
Dmel_CG7269	LOC108596813
Dmel_CG6944	LOC108594360
Dmel_CG6957	LOC108596195
Dmel_CG14014	LOC108596185
Dmel_CG14013	LOC108603640
Dmel_CG6992	LOC108596830
Dmel_CG7234	LOC108601936
Dmel_CG14010	LOC108600064
Dmel_CG7249	LOC108608148
Dmel_CG31646	LOC108594271
Dmel_CG7235	LOC108594464
Dmel_CG7236	LOC108599430
Dmel_CG14007	LOC108605911
Dmel_CG34011	LOC108598935
Dmel_CG11149	LOC108603487
Dmel_CG7238	LOC108597564
Dmel_CG11030	LOC108607942
Dmel_CG11142	LOC108596747
Dmel_CG9171	LOC108607804
Dmel_CG34381	LOC108597744
Dmel_CG8965	LOC108597049
Dmel_CG9088	LOC108607993
Dmel_CG9093	LOC108608401
Dmel_CG9092	LOC108608400
Dmel_CG9098	LOC108600369
Dmel_CG11607	LOC108600446
Dmel_CG13996	LOC108605187
Dmel_CG9107	LOC108602769
Dmel_CG9109	LOC108605266
Dmel_CG9115	LOC108597322
Dmel_CG9117	LOC108594230
Dmel_CG31643	LOC108599011
Dmel_CG9127	LOC108608357
Dmel_CG9131	LOC108594432
Dmel_CG12393	LOC108608571
Dmel_CG9135	LOC108608570
Dmel_CG13995	LOC108608487
Dmel_CG34180	LOC108608214
Dmel_CG9140	LOC108608211
Dmel_CG13994	LOC108608212
Dmel_CG9144	LOC108608210
Dmel_CG9147	LOC108597436
Dmel_CG9150	LOC108597443
Dmel_CG13993	LOC108608443
Dmel_CG9154	LOC108608441
Dmel_CG9159	LOC108599300
Dmel_CG45074	LOC108608067
Dmel_CG9175	LOC108599002
Dmel_CG5972	LOC108595742
Dmel_CG9491	LOC108608189
Dmel_CG9493	LOC108607553
Dmel_CG11567	LOC108607554
Dmel_CG9497	LOC108600264
Dmel_CG9506	LOC108605865
Dmel_CG42368	LOC108607636
Dmel_CG13982	LOC108602023
Dmel_CG11527	LOC108608140
Dmel_CG9523	LOC108599977
Dmel_CG9527	LOC108608496
Dmel_CG9528	LOC108607453
Dmel_CG9531	LOC108600420
Dmel_CG9535	LOC108606016
Dmel_CG9536	LOC108606043
Dmel_CG9539	LOC108606041
Dmel_CG9542	LOC108601953
Dmel_CG9543	LOC108599722
Dmel_CG9548	LOC108599711
Dmel_CG31638	LOC108594247
Dmel_CG9550	LOC108601875
Dmel_CG31637	LOC108594285
Dmel_CG11015	LOC108607741
Dmel_CG11043	LOC108607740
Dmel_CG9596	LOC108607738
Dmel_CG31911	LOC108607737
Dmel_CG13766	LOC108607739
Dmel_CG11319	LOC108608251
Dmel_CG11050	LOC108594249
Dmel_CG11320	LOC108607578
Dmel_CG31636	LOC108608066
Dmel_CG11070	LOC108608467
Dmel_CG13771	LOC108606815
Dmel_CG11181	LOC108607830
Dmel_CG34310	LOC108607834
Dmel_CG11330	LOC108605891
Dmel_CG11329	LOC108607833
Dmel_CG11328	LOC108606773
Dmel_CG11326	LOC108607999
Dmel_CG11325	LOC108594257
Dmel_CG11188	LOC108600632
Dmel_CG11324	LOC108596440
Dmel_CG11199	LOC108608505
Dmel_CG11201	LOC108594229
Dmel_CG11323	LOC108602015
Dmel_CG11221	LOC108594508
Dmel_CG11321	LOC108607767
Dmel_CG17378	LOC108599248
Dmel_CG9258	LOC108608452
Dmel_CG17377	LOC108594290
Dmel_CG11236	LOC108601913
Dmel_CG17375	LOC108603585
Dmel_CG31632	LOC108594483
Dmel_CG10800	LOC108603942
Dmel_CG10805	LOC108608462
Dmel_CG10806	LOC108594471
Dmel_CG13772	LOC108608117
Dmel_CG13773	LOC108608118
Dmel_CG10354	LOC108604656
Dmel_CG4488	LOC108598705
Dmel_CG10203	LOC108608387
Dmel_CG10377	LOC108608413
Dmel_CG18304	LOC108606753
Dmel_CG10158	LOC108606827
Dmel_CG9211	LOC108606861
Dmel_CG9207	LOC108606839
Dmel_CG3423	LOC108606764
Dmel_CG3430	LOC108606807
Dmel_CG9200	LOC108608468
Dmel_CG10399	LOC108594220
Dmel_CG9188	LOC108594219
Dmel_CG3433	LOC108600288
Dmel_CG4494	LOC108602126
Dmel_CG43322	LOC108607643
Dmel_CG31628	LOC108607660
Dmel_CG31908	LOC108607662
Dmel_CG3476	LOC108607665
Dmel_CG9100	LOC108600641
Dmel_CG11266	LOC108608378
Dmel_CG43227	LOC108607864
Dmel_CG13778	LOC108594316
Dmel_CG13779	LOC108600385
Dmel_CG4495	LOC108597459
Dmel_CG4496	LOC108596422
Dmel_CG4497	LOC108598072
Dmel_CG4502	LOC108594452
Dmel_CG13784	LOC108607436
Dmel_CG4567	LOC108607434
Dmel_CG42253	LOC108607432
Dmel_CG4698	LOC108601622
Dmel_CG4889	LOC108605801
Dmel_CG4969	LOC108605900
Dmel_CG4971	LOC108606004
Dmel_CG5125	LOC108608013
Dmel_CG5149	LOC108608015
Dmel_CG5155	LOC108598511
Dmel_CG5160	LOC108603023
Dmel_CG5171	LOC108602039
Dmel_CG5177	LOC108597936
Dmel_CG5181	LOC108597947
Dmel_CG5229	LOC108594473
Dmel_CG5261	LOC108594407
Dmel_CG5958	LOC108598246
Dmel_CG5973	LOC108599558
Dmel_CG12789	LOC108594476
Dmel_CG13787	LOC108606189
Dmel_CG13788	LOC108598083
Dmel_CG6055	LOC108600015
Dmel_CG42533	LOC108607719
Dmel_CG6641	LOC108607653
Dmel_CG44086	LOC108607550
Dmel_CG43756	LOC108607704
Dmel_CG6976	LOC108607592
Dmel_CG18585	LOC108607593
Dmel_CG7025	LOC108595343
Dmel_CG7216	LOC108600961
Dmel_CG7214	LOC108600155
Dmel_CG7211	LOC108603033
Dmel_CG7203	LOC108608302
Dmel_CG46025	LOC108596776
Dmel_CG7171	LOC108598197
Dmel_CG7154	LOC108606995
Dmel_CG7149	LOC108597880
Dmel_CG7144	LOC108607447
Dmel_CG14536	LOC108607449
Dmel_CG7138	LOC108607450
Dmel_CG7134	LOC108607448
Dmel_CG7123	LOC108607444
Dmel_CG7115	LOC108608215
Dmel_CG7111	LOC108608216
Dmel_CG14535	LOC108608230
Dmel_CG14534	LOC108604832
Dmel_CG7105	LOC108600039
Dmel_CG7104	LOC108594530
Dmel_CG7102	LOC108608257
Dmel_CG7224	LOC108594304
Dmel_CG7221	LOC108594307
Dmel_CG7356	LOC108594491
Dmel_CG7367	LOC108604101
Dmel_CG7380	LOC108608084
Dmel_CG7392	LOC108608083
Dmel_CG7429	LOC108598871
Dmel_CG7424	LOC108598881
Dmel_CG7466	LOC108608097
Dmel_CG14472	LOC108605568
Dmel_CG18780	LOC108605910
Dmel_CG7562	LOC108605586
Dmel_CG7586	LOC108605576
Dmel_CG31605	LOC108605554
Dmel_CG8683	LOC108608206
Dmel_CG8673	LOC108594354
Dmel_CG12375	LOC108606633
Dmel_CG8506	LOC108596951
Dmel_CG8498	LOC108596958
Dmel_CG44122	LOC108607696
Dmel_CG34134	LOC108607698
Dmel_CG8475	LOC108608379
Dmel_CG8460	LOC108607540
Dmel_CG8455	LOC108607541
Dmel_CG8451	LOC108607538
Dmel_CG8419	LOC108607537
Dmel_CG8409	LOC108607545
Dmel_CG8396	LOC108607549
Dmel_CG8372	LOC108607546
Dmel_CG8360	LOC108607548
Dmel_CG8353	LOC108607547
Dmel_CG8349	LOC108607544
Dmel_CG8292	LOC108607543
Dmel_CG8282	LOC108607539
Dmel_CG8222	LOC108607968
Dmel_CG14277	LOC108607975
Dmel_CG8086	LOC108607972
Dmel_CG8049	LOC108608094
Dmel_CG7870	LOC108608096
Dmel_CG7851	LOC108601335
Dmel_CG7840	LOC108602730
Dmel_CG7830	LOC108594228
Dmel_CG7818	LOC108594226
Dmel_CG7810	LOC108594227
Dmel_CG7806	LOC108607887
Dmel_CG7795	LOC108607888
Dmel_CG7787	LOC108607891
Dmel_CG7781	LOC108607890
Dmel_CG14275	LOC108600776
Dmel_CG13396	LOC108601673
Dmel_CG13387	LOC108608341
Dmel_CG13397	LOC108597774
Dmel_CG13398	LOC108608512
Dmel_CG10593	LOC108599611
Dmel_CG18405	LOC108607437
Dmel_CG9280	LOC108607869
Dmel_CG9287	LOC108594808
Dmel_CG9289	LOC108594820
Dmel_CG9296	LOC108602856
Dmel_CG9298	LOC108603043
Dmel_CG9310	LOC108607877
Dmel_CG9314	LOC108607878
Dmel_CG12437	LOC117135056
Dmel_CG42713	LOC108597980
Dmel_CG9496	LOC108607570
Dmel_CG9510	LOC108608241
Dmel_CG9515	LOC108608242
Dmel_CG9520	LOC108601354
Dmel_CG17005	LOC108601269
Dmel_CG3738	LOC108607910
Dmel_CG3747	LOC108607909
Dmel_CG3811	LOC108608111
Dmel_CG17855	LOC108603351
Dmel_CG3818	LOC108605109
Dmel_CG4405	LOC108607595
Dmel_CG3838	LOC108608093
Dmel_CG4389	LOC108608092
Dmel_CG12245	LOC108595529
Dmel_CG3841	LOC108596223
Dmel_CG4382	LOC108607613
Dmel_CG3858	LOC108600578
Dmel_CG31884	LOC108598620
Dmel_CG3881	LOC108594453
Dmel_CG15828	LOC108607859
Dmel_CG33299	LOC108605516
Dmel_CG4379	LOC108608450
Dmel_CG3949	LOC108603678
Dmel_CG3959	LOC108594232
Dmel_CG4364	LOC108597341
Dmel_CG18660	LOC108607705
Dmel_CG4105	LOC108596169
Dmel_CG3998	LOC108607707
Dmel_CG4079	LOC108607712
Dmel_CG4008	LOC108607708
Dmel_CG44152	LOC108607715
Dmel_CG34059	LOC108607720
Dmel_CG4036	LOC108607751
Dmel_CG13123	LOC108602895
Dmel_CG4128	LOC108597130
Dmel_CG13125	LOC108602684
Dmel_CG42366	LOC108601600
Dmel_CG42367	LOC108602765
Dmel_CG31876	LOC108602830
Dmel_CG31712	LOC108606053
Dmel_CG31713	LOC108596570
Dmel_CG13126	LOC108606033
Dmel_CG4709	LOC108599120
Dmel_CG5846	LOC108599142
Dmel_CG4658	LOC108599108
Dmel_CG5850	LOC108599130
Dmel_CG5838	LOC108599088
Dmel_CG4651	LOC108599154
Dmel_CG4722	LOC108598823
Dmel_CG4778	LOC108594408
Dmel_CG33301	LOC108604592
Dmel_CG33302	LOC108594213
Dmel_CG4799	LOC108594212
Dmel_CG4804	LOC108607130
Dmel_CG44153	LOC108607780
Dmel_CG4839	LOC108607106
Dmel_CG5772	LOC117134867
Dmel_CG18145	LOC108594264
Dmel_CG4897	LOC108594263
Dmel_CG34159	LOC108598181
Dmel_CG5734	LOC108608170
Dmel_CG4901	LOC108605997
Dmel_CG4916	LOC108603176
Dmel_CG4926	LOC108599871
Dmel_CG4946	LOC108603080
Dmel_CG4953	LOC108596597
Dmel_CG5604	LOC108607472
Dmel_CG18144	LOC108607829
Dmel_CG5603	LOC108607474
Dmel_CG5390	LOC108596350
Dmel_CG4968	LOC108601512
Dmel_CG5384	LOC108599494
Dmel_CG5025	LOC108600912
Dmel_CG5022	LOC108602280
Dmel_CG5367	LOC108607318
Dmel_CG5045	LOC108608167
Dmel_CG5366	LOC108608166
Dmel_CG13139	LOC108596606
Dmel_CG5363	LOC108597678
Dmel_CG5362	LOC108607476
Dmel_CG33677	LOC108604238
Dmel_CG31718	LOC108601355
Dmel_CG5313	LOC108597418
Dmel_CG5168	LOC108596612
Dmel_CG5352	LOC108596620
Dmel_CG5183	LOC108599269
Dmel_CG5188	LOC108607974
Dmel_CG5343	LOC108597712
Dmel_CG5193	LOC108602010
Dmel_CG5337	LOC108598005
Dmel_CG5198	LOC108602751
Dmel_CG5203	LOC108597427
Dmel_CG5322	LOC108598442
Dmel_CG6206	LOC108608236
Dmel_CG31719	LOC108608239
Dmel_CG6187	LOC108594312
Dmel_CG6176	LOC108594326
Dmel_CG7456	LOC108594325
Dmel_CG6144	LOC108608035
Dmel_CG13144	LOC108608033
Dmel_CG7438	LOC108608548
Dmel_CG6094	LOC108607790
Dmel_CG7384	LOC108607787
Dmel_CG46149	LOC108594415
Dmel_CG6098	LOC108602958
Dmel_CG6113	LOC108598653
Dmel_CG18302	LOC108601229
Dmel_CG31721	LOC108607879
Dmel_CG7329	LOC108601567
Dmel_CG7279	LOC108607905
Dmel_CG17116	LOC108607914
Dmel_CG6431	LOC108605675
Dmel_CG6443	LOC108594334
Dmel_CG17118	LOC108594335
Dmel_CG6750	LOC108594336
Dmel_CG6444	LOC108594237
Dmel_CG6743	LOC108594236
Dmel_CG6737	LOC108600586
Dmel_CG12299	LOC108608267
Dmel_CG6729	LOC108608268
Dmel_CG6495	LOC108599857
Dmel_CG6720	LOC108597009
Dmel_CG6724	LOC108601111
Dmel_CG17127	LOC108605258
Dmel_CG31869	LOC108608422
Dmel_CG31870	LOC108608424
Dmel_CG6713	LOC108608563
Dmel_CG6700	LOC108608306
Dmel_CG17140	LOC108598353
Dmel_CG17137	LOC108607587
Dmel_CG6647	LOC108607588
Dmel_CG43129	LOC108607585
Dmel_CG6627	LOC108607589
Dmel_CG6620	LOC108598362
Dmel_CG6521	LOC108607584
Dmel_CG12517	LOC108604335
Dmel_CG6105	LOC108608537
Dmel_CG4636	LOC108608279
Dmel_CG6122	LOC108608536
Dmel_CG12253	LOC108600793
Dmel_CG16833	LOC108608294
Dmel_CG6137	LOC108608398
Dmel_CG4579	LOC108608019
Dmel_CG16840	LOC108608020
Dmel_CG4584	LOC108602477
Dmel_CG43725	LOC108607944
Dmel_CG14919	LOC108603671
Dmel_CG14920	LOC108603179
Dmel_CG16854	LOC108594516
Dmel_CG4705	LOC108594492
Dmel_CG6181	LOC108608032
Dmel_CG6192	LOC108608543
Dmel_CG4713	LOC108608007
Dmel_CG6201	LOC108602886
Dmel_CG14921	LOC108608281
Dmel_CG6249	LOC108608316
Dmel_CG4738	LOC108608314
Dmel_CG6258	LOC108608315
Dmel_CG4751	LOC108608253
Dmel_CG4779	LOC108608254
Dmel_CG33114	LOC108607985
Dmel_CG6287	LOC108594370
Dmel_CG33695	LOC108607775
Dmel_CG4851	LOC108607776
Dmel_CG16928	LOC108607774
Dmel_CG14925	LOC108608001
Dmel_CG6589	LOC108607456
Dmel_CG16965	LOC108598668
Dmel_CG6686	LOC108594405
Dmel_CG34163	LOC108608561
Dmel_CG12314	LOC108603653
Dmel_CG16969	LOC108608560
Dmel_CG5202	LOC108601184
Dmel_CG31866	LOC108608559
Dmel_CG18789	LOC108608558
Dmel_CG6734	LOC108608404
Dmel_CG5304	LOC108594287
Dmel_CG18788	LOC108602942
Dmel_CG6756	LOC108596519
Dmel_CG6766	LOC108608327
Dmel_CG6785	LOC108597244
Dmel_CG6770	LOC108601119
Dmel_CG6792	LOC108597253
Dmel_CG14945	LOC108608476
Dmel_CG12317	LOC108608475
Dmel_CG5317	LOC108608530
Dmel_CG7061	LOC108608506
Dmel_CG14946	LOC108594379
Dmel_CG14947	LOC108594380
Dmel_CG6716	LOC108596931
Dmel_CG5325	LOC108594218
Dmel_CG6712	LOC108594217
Dmel_CG10692	LOC108608122
Dmel_CG5336	LOC108598061
Dmel_CG6618	LOC108595508
Dmel_CG5353	LOC108594394
Dmel_CG6601	LOC108608031
Dmel_CG16996	LOC108608030
Dmel_CG16997	LOC108608029
Dmel_CG17218	LOC108603320
Dmel_CG6579	LOC108607867
Dmel_CG6388	LOC108596685
[truncated: 5,998 more rows]

## Sheet: melanogaster_pseudoobscura.ffdcjid
D. melanogaster	D. pseudoobscura
Dmel_CG17636	LOC6901856
Dmel_CG40494	LOC6901857
Dmel_CG17707	LOC6901860
Dmel_CG17131	LOC6901851
Dmel_CG3038	LOC4815565
Dmel_CG2995	LOC4815487
Dmel_CG42376	LOC6901850
Dmel_CG2945	LOC4816079
Dmel_CG13377	LOC4815417
Dmel_CG3114	LOC4815124
Dmel_CG13375	LOC4815338
Dmel_CG12470	LOC4815240
Dmel_CG17885	LOC4815080
Dmel_CG32816	LOC4815282
Dmel_CG3777	LOC6901398
Dmel_CG43182	LOC117184900
Dmel_CG3757	LOC4815371
Dmel_CG3796	LOC4815372
Dmel_CG3827	LOC6901403
Dmel_CG3839	LOC4815131
Dmel_CG13374	LOC6901404
Dmel_CG3972	LOC4814429
Dmel_CG3923	LOC6901405
Dmel_CG13373	LOC4814619
Dmel_CG18273	LOC6901406
Dmel_CG3156	LOC4815091
Dmel_CG17896	LOC4815188
Dmel_CG17778	LOC4814865
Dmel_CG4122	LOC6901408
Dmel_CG18104	LOC4815241
Dmel_CG4293	LOC4815294
Dmel_CG7727	LOC4815376
Dmel_CG6172	LOC4814937
Dmel_CG13366	LOC4814812
Dmel_CG13365	LOC4815198
Dmel_CG17828	LOC4814757
Dmel_CG13369	LOC4814728
Dmel_CG13364	LOC6901137
Dmel_CG17829	LOC4814836
Dmel_CG7622	LOC4814716
Dmel_CG13367	LOC4815643
Dmel_CG16982	LOC6901854
Dmel_CG13363	LOC6901853
Dmel_CG16983	LOC6899792
Dmel_CG5227	LOC6901154
Dmel_CG13362	LOC4815398
Dmel_CG13361	LOC4815399
Dmel_CG5254	LOC4815108
Dmel_CG16785	LOC4815504
Dmel_CG12311	LOC4815847
Dmel_CG13360	LOC4815848
Dmel_CG16989	LOC4814242
Dmel_CG7413	LOC4814328
Dmel_CG7359	LOC4814275
Dmel_CG43867	LOC6901139
Dmel_CG3711	LOC4814329
Dmel_CG3034	LOC6901149
Dmel_CG3708	LOC4814409
Dmel_CG3706	LOC4814410
Dmel_CG32815	LOC6901151
Dmel_CG3704	LOC6903072
Dmel_CG3026	LOC4814361
Dmel_CG3703	LOC4814334
Dmel_CG3699	LOC4815512
Dmel_CG3690	LOC6902113
Dmel_CG3021	LOC6901138
Dmel_CG3658	LOC4815418
Dmel_CG33082	LOC6902107
Dmel_CG14630	LOC6902106
Dmel_CG3019	LOC4815602
Dmel_CG42259	LOC6902105
Dmel_CG14629	LOC4815537
Dmel_CG3655	LOC4815429
Dmel_CG11378	LOC4816077
Dmel_CG11384	LOC4815963
Dmel_CG11379	LOC4815578
Dmel_CG14627	LOC4815454
Dmel_CG14626	LOC4815975
Dmel_CG11380	LOC4815685
Dmel_CG3638	LOC6902093
Dmel_CG11403	LOC4815869
Dmel_CG11405	LOC4815607
Dmel_CG32812	LOC4816008
Dmel_CG14622	LOC4816009
Dmel_CG11411	LOC6902192
Dmel_CG11409	LOC4815576
Dmel_CG11412	LOC4815805
Dmel_CG11418	LOC4815894
Dmel_CG12773	LOC4815419
Dmel_CG11417	LOC6902089
Dmel_CG11420	LOC4815832
Dmel_CG14770	LOC4815831
Dmel_CG3056	LOC6902088
Dmel_CG3051	LOC4815770
Dmel_CG3719	LOC4816040
Dmel_CG32813	LOC6902086
Dmel_CG11448	LOC4815921
Dmel_CG34387	LOC4815526
Dmel_CG18531	LOC4815702
Dmel_CG14785	LOC4815887
Dmel_CG14786	LOC4816092
Dmel_CG14787	LOC4816051
Dmel_CG14788	LOC4815698
Dmel_CG14789	LOC4815662
Dmel_CG14777	LOC4815439
Dmel_CG32808	LOC4815734
Dmel_CG14778	LOC4815573
Dmel_CG14779	LOC4815603
Dmel_CG14780	LOC4815539
Dmel_CG14791	LOC4816090
Dmel_CG14781	LOC6902081
Dmel_CG14792	LOC4815617
Dmel_CG33513	LOC4815534
Dmel_CG14795	LOC6902080
Dmel_CG32810	LOC4816033
Dmel_CG11491	LOC6902077
Dmel_CG3093	LOC4815465
Dmel_CG3740	LOC4815564
Dmel_CG3095	LOC4815430
Dmel_CG32809	LOC6902076
Dmel_CG3771	LOC4816037
Dmel_CG3795	LOC6902073
Dmel_CG14808	LOC4816000
Dmel_CG12598	LOC4815776
Dmel_CG14812	LOC4815624
Dmel_CG14813	LOC4815049
Dmel_CG14814	LOC4814815
Dmel_CG14802	LOC4814890
Dmel_CG14815	LOC4815260
Dmel_CG14803	LOC4814962
Dmel_CG14816	LOC4815173
Dmel_CG14804	LOC4815559
Dmel_CG14817	LOC4815943
Dmel_CG14805	LOC4815278
Dmel_CG14818	LOC4814980
Dmel_CG14806	LOC4815152
Dmel_CG3848	LOC4814729
Dmel_CG3109	LOC4815339
Dmel_CG11579	LOC6901160
Dmel_CG32803	LOC6901161
Dmel_CG32801	LOC26532954
Dmel_CG3810	LOC4814608
Dmel_CG3480	LOC6901162
Dmel_CG3806	LOC4814587
Dmel_CG3573	LOC4814443
Dmel_CG11596	LOC4816063
Dmel_CG3857	LOC6901974
Dmel_CG3587	LOC4815901
Dmel_CG43934	LOC6901978
Dmel_CG4406	LOC4815521
Dmel_CG4399	LOC4815522
Dmel_CG4376	LOC4815437
Dmel_CG4380	LOC4815658
Dmel_CG4322	LOC4816028
Dmel_CG4313	LOC4815666
Dmel_CG4290	LOC4815523
Dmel_CG4281	LOC4816098
Dmel_CG4061	LOC4815074
Dmel_CG4045	LOC4814934
Dmel_CG4025	LOC4814747
Dmel_CG16903	LOC4814477
Dmel_CG3981	LOC4815158
Dmel_CG3954	LOC6901166
Dmel_CG3835	LOC4814294
Dmel_CG3724	LOC4814420
Dmel_CG3717	LOC4814373
Dmel_CG3656	LOC6901374
Dmel_CG3630	LOC4814876
Dmel_CG3621	LOC4815947
Dmel_CG3540	LOC4815949
Dmel_CG3466	LOC6901833
Dmel_CG10755	LOC6901834
Dmel_CG3461	LOC4815917
Dmel_CG3460	LOC4816087
Dmel_CG17776	LOC4815474
Dmel_CG17777	LOC4816032
Dmel_CG3457	LOC4815663
Dmel_CG3456	LOC4816065
Dmel_CG33548	LOC6901835
Dmel_CG3299	LOC4815906
Dmel_CG14052	LOC6901836
Dmel_CG3443	LOC4815912
Dmel_CG3228	LOC4815908
Dmel_CG3206	LOC4816069
Dmel_CG3193	LOC6901837
Dmel_CG3191	LOC6901838
Dmel_CG3091	LOC6901839
Dmel_CG3078	LOC4815549
Dmel_CG3073	LOC4815830
Dmel_CG3071	LOC4815866
Dmel_CG2924	LOC4815983
Dmel_CG2918	LOC4815677
Dmel_CG2845	LOC4815945
Dmel_CG14048	LOC4815436
Dmel_CG2841	LOC6902155
Dmel_CG43947	LOC6902156
Dmel_CG12496	LOC4815844
Dmel_CG7952	LOC4816094
Dmel_CG7925	LOC4815636
Dmel_CG32796	LOC6901117
Dmel_CG33950	LOC4814253
Dmel_CG13758	LOC4814343
Dmel_CG8310	LOC4814344
Dmel_CG13759	LOC4814396
Dmel_CG13760	LOC4814297
Dmel_CG17437	LOC4815574
Dmel_CG9659	LOC4814539
Dmel_CG8590	LOC26532064
Dmel_CG9900	LOC4815208
Dmel_CG13761	LOC4814717
Dmel_CG8636	LOC4815012
Dmel_CG10742	LOC6902177
Dmel_CG9904	LOC4815925
Dmel_CG13762	LOC6900263
Dmel_CG10260	LOC4815648
Dmel_CG2621	LOC6902166
Dmel_CG2655	LOC4815793
Dmel_CG2652	LOC4816034
Dmel_CG2647	LOC4814831
Dmel_CG2650	LOC4815382
Dmel_CG2658	LOC4815346
Dmel_CG2675	LOC4815007
Dmel_CG2677	LOC4815120
Dmel_CG2680	LOC4815379
Dmel_CG2681	LOC4815134
Dmel_CG2685	LOC4814687
Dmel_CG2701	LOC4815090
Dmel_CG2707	LOC4815194
Dmel_CG2709	LOC4815288
Dmel_CG2711	LOC6901255
Dmel_CG2713	LOC4814998
Dmel_CG2712	LOC6901256
Dmel_CG2714	LOC4815353
Dmel_CG2715	LOC4815316
Dmel_CG32795	LOC6901266
Dmel_CG2759	LOC6901267
Dmel_CG12498	LOC4815113
Dmel_CG17959	LOC4814606
Dmel_CG3603	LOC4815300
Dmel_CG4125	LOC6901282
Dmel_CG3653	LOC4814983
Dmel_CG3936	LOC6901287
Dmel_CG18508	LOC4814985
Dmel_CG4015	LOC4814904
Dmel_CG14269	LOC6903582
Dmel_CG10804	LOC4815899
Dmel_CG10802	LOC4815900
Dmel_CG14270	LOC4815811
Dmel_CG10803	LOC4814504
Dmel_CG14271	LOC4814503
Dmel_CG32791	LOC6901640
Dmel_CG32792	LOC4814984
Dmel_CG2875	LOC4814438
Dmel_CG2872	LOC4814982
Dmel_CG13317	LOC4814981
Dmel_CG2864	LOC4814585
Dmel_CG2904	LOC6901553
Dmel_CG44402	LOC4815013
Dmel_CG2930	LOC6901555
Dmel_CG2934	LOC4814484
Dmel_CG6428	LOC4814737
Dmel_CG6414	LOC4815249
Dmel_CG43689	LOC6901826
Dmel_CG6379	LOC4815107
Dmel_CG6358	LOC4814435
Dmel_CG4934	LOC4815306
Dmel_CG4944	LOC4814844
Dmel_CG6133	LOC4815355
Dmel_CG4865	LOC4814700
Dmel_CG6121	LOC4814810
Dmel_CG32775	LOC4814302
Dmel_CG3665	LOC4814416
Dmel_CG3697	LOC4814239
Dmel_CG2982	LOC6903974
Dmel_CG3712	LOC117185209
Dmel_CG3620	LOC4815604
Dmel_CG3626	LOC4816016
Dmel_CG3578	LOC6902035
Dmel_CG3556	LOC6902033
Dmel_CG11427	LOC4815503
Dmel_CG3564	LOC4815071
Dmel_CG3568	LOC4815375
Dmel_CG15912	LOC4815125
Dmel_CG11436	LOC4815266
Dmel_CG3527	LOC4815756
Dmel_CG11444	LOC4816022
Dmel_CG3346	LOC6901801
Dmel_CG3081	LOC4815275
Dmel_CG3062	LOC6901800
Dmel_CG3052	LOC4814559
Dmel_CG7038	LOC4814558
Dmel_CG3024	LOC4815138
Dmel_CG7035	LOC4814640
Dmel_CG3009	LOC4815280
Dmel_CG3000	LOC4815279
Dmel_CG6998	LOC6901587
Dmel_CG7010	LOC4815688
Dmel_CG7024	LOC4815476
Dmel_CG6986	LOC4815746
Dmel_CG42594	LOC4815882
Dmel_CG6927	LOC4816010
Dmel_CG32772	LOC6902219
Dmel_CG4041	LOC4814562
Dmel_CG6903	LOC4814666
Dmel_CG44774	LOC4815219
Dmel_CG6899	LOC4814912
Dmel_CG3319	LOC4815656
Dmel_CG4528	LOC4815870
Dmel_CG3315	LOC4815916
Dmel_CG4193	LOC4815421
Dmel_CG4206	LOC4815244
Dmel_CG3309	LOC4814969
Dmel_CG4208	LOC4814748
Dmel_CG4209	LOC4815109
Dmel_CG10706	LOC6901746
Dmel_CG3252	LOC4815002
Dmel_CG3249	LOC6901749
Dmel_CG4165	LOC4815572
Dmel_CG16756	LOC4815571
Dmel_CG16752	LOC4815587
Dmel_CG3239	LOC4815586
Dmel_CG32762	LOC4815495
Dmel_CG4151	LOC4815708
Dmel_CG12730	LOC4815707
Dmel_CG3208	LOC4815461
Dmel_CG3201	LOC6902269
Dmel_CG32763	LOC6902271
Dmel_CG42492	LOC4815622
Dmel_CG42265	LOC4815915
Dmel_CG3187	LOC4814510
Dmel_CG3129	LOC4814925
Dmel_CG4111	LOC4814726
Dmel_CG3171	LOC4814990
Dmel_CG3160	LOC4814487
Dmel_CG12410	LOC4814575
Dmel_CG3149	LOC4814712
Dmel_CG4096	LOC4814368
Dmel_CG33080	LOC4814402
Dmel_CG32758	LOC4814401
Dmel_CG3125	LOC4814378
Dmel_CG4078	LOC4814338
Dmel_CG15772	LOC4814337
Dmel_CG15929	LOC4814236
Dmel_CG15771	LOC4814309
Dmel_CG3086	LOC4814374
Dmel_CG3016	LOC4815996
Dmel_CG16721	LOC4815922
Dmel_CG4027	LOC4814924
Dmel_CG4020	LOC4814430
Dmel_CG12236	LOC6901470
Dmel_CG3011	LOC4815362
Dmel_CG3726	LOC4815361
Dmel_CG6041	LOC6901467
Dmel_CG32755	LOC6901466
Dmel_CG6048	LOC4815031
Dmel_CG6067	LOC6901463
Dmel_CG4790	LOC4814993
Dmel_CG14447	LOC4815390
Dmel_CG5966	LOC4815389
Dmel_CG4766	LOC5614322
Dmel_CG4746	LOC4814933
Dmel_CG5941	LOC6901462
Dmel_CG5937	LOC4814746
Dmel_CG5921	LOC6901459
Dmel_CG5928	LOC4814673
Dmel_CG4690	LOC6901456
Dmel_CG4666	LOC6901455
Dmel_CG4660	LOC4814523
Dmel_CG5905	LOC4814942
Dmel_CG15899	LOC6901716
Dmel_CG32750	LOC6901719
Dmel_CG32754	LOC4815185
Dmel_CG3599	LOC4814650
Dmel_CG3774	LOC4814651
Dmel_CG3595	LOC4815234
Dmel_CG14446	LOC4815235
Dmel_CG14445	LOC4815063
Dmel_CG3585	LOC4814631
Dmel_CG3780	LOC4814921
Dmel_CG3576	LOC4814776
Dmel_CG12225	LOC4814900
Dmel_CG3566	LOC4815246
Dmel_CG32744	LOC26532072
Dmel_CG3458	LOC4814665
Dmel_CG15897	LOC6901319
Dmel_CG3455	LOC4814835
Dmel_CG15892	LOC6901124
Dmel_CG15891	LOC4814347
Dmel_CG3815	LOC4814346
Dmel_CG12219	LOC6901123
Dmel_CG3842	LOC4815628
Dmel_CG3847	LOC6902200
Dmel_CG3446	LOC4815861
Dmel_CG3861	LOC4815860
Dmel_CG3429	LOC4815687
Dmel_CG3869	LOC4815608
Dmel_CG12217	LOC4815759
Dmel_CG3926	LOC4815563
Dmel_CG3314	LOC4815781
Dmel_CG3929	LOC4816014
Dmel_CG10695	LOC4814586
Dmel_CG14444	LOC6901845
Dmel_CG3973	LOC4815731
Dmel_CG3226	LOC4815819
Dmel_CG32742	LOC4815978
Dmel_CG3224	LOC4815913
Dmel_CG3977	LOC4815804
Dmel_CG3198	LOC4815706
Dmel_CG4039	LOC4816084
Dmel_CG3192	LOC4816029
Dmel_CG4094	LOC6901846
Dmel_CG4095	LOC4815973
Dmel_CG4523	LOC4815974
Dmel_CG3184	LOC4815990
Dmel_CG14442	LOC6901848
Dmel_CG14440	LOC4815434
Dmel_CG14441	LOC4815435
Dmel_CG3168	LOC4815696
Dmel_CG3203	LOC4815497
Dmel_CG14439	LOC4815498
Dmel_CG14437	LOC4815772
Dmel_CG3135	LOC4816081
Dmel_CG42328	LOC4815785
Dmel_CG4532	LOC4815484
Dmel_CG4536	LOC4815485
Dmel_CG3075	LOC4815956
Dmel_CG4542	LOC4815638
Dmel_CG4547	LOC6902185
Dmel_CG32743	LOC4815991
Dmel_CG14435	LOC6902307
Dmel_CG4557	LOC4816076
Dmel_CG3044	LOC4816023
Dmel_CG4558	LOC4816095
Dmel_CG14434	LOC4815505
Dmel_CG43736	LOC6901832
Dmel_CG14431	LOC26533195
Dmel_CG32732	LOC4815968
Dmel_CG4586	LOC4816031
Dmel_CG3040	LOC4816015
Dmel_CG3039	LOC6901546
Dmel_CG14430	LOC4815317
Dmel_CG2977	LOC4815318
Dmel_CG4590	LOC4814473
Dmel_CG3035	LOC4814604
Dmel_CG32736	LOC4814605
Dmel_CG42308	LOC6901547
Dmel_CG3032	LOC4815201
Dmel_CG4593	LOC4815883
Dmel_CG12541	LOC4814574
Dmel_CG4607	LOC4815884
Dmel_CG4617	LOC4814837
Dmel_CG8300	LOC4815232
Dmel_CG4626	LOC4815054
Dmel_CG1677	LOC6901753
Dmel_CG2059	LOC4814584
Dmel_CG1659	LOC4815048
Dmel_CG1643	LOC4814480
Dmel_CG2079	LOC4814814
Dmel_CG18155	LOC6901754
Dmel_CG42780	LOC6901755
Dmel_CG1435	LOC4814889
Dmel_CG15033	LOC4815259
Dmel_CG42781	LOC117184563
Dmel_CG15478	LOC6901781
Dmel_CG12153	LOC4815297
Dmel_CG32721	LOC4815245
Dmel_CG12155	LOC4814839
Dmel_CG12151	LOC4814840
Dmel_CG12156	LOC4814813
Dmel_CG12157	LOC4815162
Dmel_CG12663	LOC4814505
Dmel_CG15324	LOC4815239
Dmel_CG42294	LOC4815133
Dmel_CG42293	LOC26533428
Dmel_CG42292	LOC117184476
Dmel_CG15325	LOC4815238
Dmel_CG10932	LOC4814560
Dmel_CG17256	LOC4815337
Dmel_CG18624	LOC117183168
Dmel_CG45089	LOC4815123
Dmel_CG1422	LOC4814440
Dmel_CG10944	LOC4814682
Dmel_CG1430	LOC4814451
Dmel_CG10946	LOC4814524
Dmel_CG1444	LOC4814472
Dmel_CG1514	LOC4815277
Dmel_CG15329	LOC4814736
Dmel_CG1515	LOC4814944
Dmel_CG10777	LOC4815647
Dmel_CG10778	LOC4815413
Dmel_CG1524	LOC6901972
Dmel_CG1527	LOC6901971
Dmel_CG42593	LOC6901969
Dmel_CG2212	LOC6901966
Dmel_CG32858	LOC4815723
Dmel_CG1543	LOC6901962
Dmel_CG2233	LOC4815671
Dmel_CG1560	LOC6902161
Dmel_CG2253	LOC4815449
Dmel_CG1571	LOC4815450
Dmel_CG2254	LOC4815761
Dmel_CG2256	LOC4815710
Dmel_CG2257	LOC4815711
Dmel_CG2258	LOC4815672
Dmel_CG2259	LOC4815137
Dmel_CG1575	LOC4814770
Dmel_CG2260	LOC4814991
Dmel_CG15335	LOC4815171
Dmel_CG2116	LOC4815047
Dmel_CG10958	LOC4814963
Dmel_CG2120	LOC6901387
Dmel_CG2262	LOC4814614
Dmel_CG17982	LOC4815053
Dmel_CG2263	LOC4815314
Dmel_CG2129	LOC4815384
Dmel_CG15336	LOC4814724
Dmel_CG10959	LOC4814637
Dmel_CG10763	LOC4815274
Dmel_CG18262	LOC6901388
Dmel_CG10961	LOC4814971
Dmel_CG1583	LOC4815231
Dmel_CG15337	LOC4815205
Dmel_CG10761	LOC4815264
Dmel_CG10964	LOC4814376
Dmel_CG2151	LOC4814288
Dmel_CG2286	LOC4814404
Dmel_CG1632	LOC4814483
Dmel_CG15343	LOC4815086
Dmel_CG1636	LOC6901254
Dmel_CG2302	LOC6901253
Dmel_CG32712	LOC6902318
Dmel_CG12125	LOC4815920
Dmel_CG1440	LOC4814434
Dmel_CG12123	LOC6901333
Dmel_CG15347	LOC4815341
Dmel_CG1474	LOC4815342
Dmel_CG12117	LOC4814916
Dmel_CG12116	LOC4814899
Dmel_CG33962	LOC6901337
Dmel_CG15350	LOC4815200
Dmel_CG15351	LOC4815322
Dmel_CG1478	LOC4815150
Dmel_CG11213	LOC4815092
Dmel_CG12743	LOC6901339
Dmel_CG33181	LOC6901340
Dmel_CG11219	LOC6901007
Dmel_CG1634	LOC4814196
Dmel_CG12113	LOC4814202
Dmel_CG11265	LOC4815218
Dmel_CG12111	LOC4814796
Dmel_CG2056	LOC4815243
Dmel_CG12065	LOC4814644
Dmel_CG12081	LOC4814192
Dmel_CG12659	LOC4814218
Dmel_CG12737	LOC6901591
Dmel_CG12109	LOC4815084
Dmel_CG12772	LOC4814871
Dmel_CG11284	LOC4814872
Dmel_CG12108	LOC4815256
Dmel_CG11294	LOC4815010
Dmel_CG1787	LOC4814710
Dmel_CG2004	LOC4814711
Dmel_CG1785	LOC4815331
Dmel_CG1994	LOC4815006
Dmel_CG1789	LOC4815075
Dmel_CG11354	LOC4815076
Dmel_CG12075	LOC6901598
Dmel_CG10701	LOC4815377
Dmel_CG1885	LOC4815378
Dmel_CG10648	LOC4814882
Dmel_CG1871	LOC4815126
Dmel_CG10962	LOC6901602
Dmel_CG12662	LOC4815209
Dmel_CG42667	LOC6901607
Dmel_CG42388	LOC6901611
Dmel_CG10970	LOC4815141
Dmel_CG44325	LOC4815142
Dmel_CG7246	LOC4815392
Dmel_CG7041	LOC4814997
Dmel_CG32707	LOC4814976
Dmel_CG32708	LOC4815815
Dmel_CG7033	LOC4814653
Dmel_CG7766	LOC4815147
Dmel_CG8264	LOC4815146
Dmel_CG7039	LOC4814842
Dmel_CG9113	LOC6901560
Dmel_CG12664	LOC4815343
Dmel_CG7065	LOC4815335
Dmel_CG8971	LOC4815334
Dmel_CG7055	LOC6901558
Dmel_CG8989	LOC6901557
Dmel_CG9022	LOC4814927
Dmel_CG15367	LOC4815364
Dmel_CG9034	LOC4815094
Dmel_CG9060	LOC4815093
Dmel_CG12218	LOC4815027
Dmel_CG12115	LOC4815224
Dmel_CG12057	LOC4815223
Dmel_CG12056	LOC4814739
Dmel_CG12106	LOC4815250
Dmel_CG12118	LOC4815163
Dmel_CG2194	LOC4815980
Dmel_CG12119	LOC4815979
Dmel_CG15369	LOC4815827
Dmel_CG12120	LOC4814657
Dmel_CG15370	LOC4814649
Dmel_CG15371	LOC4814745
Dmel_CG12121	LOC6901210
Dmel_CG32704	LOC6901209
Dmel_CG42569	LOC4814593
Dmel_CG12127	LOC4814592
Dmel_CG15793	LOC4815680
Dmel_CG17754	LOC4815679
Dmel_CG15797	LOC4816097
Dmel_CG17446	LOC4815665
Dmel_CG16892	LOC4815544
Dmel_CG12132	LOC4815543
Dmel_CG1689	LOC6902248
Dmel_CG12135	LOC4815541
Dmel_CG12149	LOC4815540
Dmel_CG34449	LOC6902245
Dmel_CG17252	LOC4815741
Dmel_CG42611	LOC4816002
Dmel_CG32700	LOC4815507
Dmel_CG34028	LOC6902242
Dmel_CG32701	LOC4815591
Dmel_CG2998	LOC4815590
Dmel_CG15317	LOC4815463
Dmel_CG32702	LOC6902224
Dmel_CG32699	LOC4816052
Dmel_CG3001	LOC4815359
Dmel_CG3002	LOC4815251
Dmel_CG3004	LOC4815233
Dmel_CG12141	LOC4814405
Dmel_CG42797	LOC6901052
Dmel_CG32697	LOC6901054
Dmel_CG3106	LOC6901055
Dmel_CG12653	LOC6901056
Dmel_CG1343	LOC4814256
Dmel_CG1354	LOC4814317
Dmel_CG32698	LOC6901062
Dmel_CG2045	LOC4814385
Dmel_CG45060	LOC117184663
Dmel_CG45061	LOC6901066
Dmel_CG9686	LOC4814306
Dmel_CG9689	LOC6901069
Dmel_CG9691	LOC4814387
Dmel_CG15249	LOC4814327
Dmel_CG1986	LOC4814312
Dmel_CG1780	LOC4814222
Dmel_CG1791	LOC4814388
Dmel_CG1889	LOC4814291
Dmel_CG43386	LOC4814232
Dmel_CG15252	LOC4814227
Dmel_CG2979	LOC6901074
Dmel_CG2985	LOC4814244
Dmel_CG15312	LOC4814245
Dmel_CG2972	LOC4814394
Dmel_CG2974	LOC4814332
Dmel_CG15309	LOC6901004
Dmel_CG2968	LOC6903640
Dmel_CG34408	LOC6903642
Dmel_CG2961	LOC6903643
Dmel_CG43388	LOC4811661
Dmel_CG12643	LOC4811662
Dmel_CG42275	LOC4811663
Dmel_CG2909	LOC4815959
Dmel_CG2227	LOC4816067
Dmel_CG32679	LOC6901668
Dmel_CG17841	LOC4815932
Dmel_CG2222	LOC4815423
Dmel_CG2096	LOC6901473
Dmel_CG32683	LOC4814725
Dmel_CG15302	LOC4814486
Dmel_CG15304	LOC4814659
Dmel_CG2889	LOC4815381
Dmel_CG2890	LOC6901477
Dmel_CG32687	LOC4814953
Dmel_CG34414	LOC6901478
Dmel_CG2124	LOC4814695
Dmel_CG1628	LOC4814512
Dmel_CG1799	LOC4815444
Dmel_CG11556	LOC4815985
Dmel_CG32675	LOC4815718
Dmel_CG32672	LOC6902160
Dmel_CG1826	LOC4815156
Dmel_CG15211	LOC4815285
Dmel_CG1683	LOC4814804
Dmel_CG16944	LOC4814494
Dmel_CG1691	LOC4814754
Dmel_CG1664	LOC4815800
Dmel_CG17333	LOC4815515
Dmel_CG2202	LOC4815451
Dmel_CG11207	LOC4815480
Dmel_CG1655	LOC6902241
Dmel_CG2157	LOC4816003
Dmel_CG1637	LOC6902042
Dmel_CG1615	LOC4814568
Dmel_CG1582	LOC4814841
Dmel_CG43901	LOC4814466
Dmel_CG2155	LOC4814467
Dmel_CG2145	LOC4815018
Dmel_CG43657	LOC4814696
Dmel_CG1567	LOC4814697
Dmel_CG42339	LOC4814513
Dmel_CG1552	LOC6901193
Dmel_CG1545	LOC4814529
Dmel_CG1537	LOC4815286
Dmel_CG15203	LOC4814805
Dmel_CG18085	LOC4814692
Dmel_CG2081	LOC4814495
Dmel_CG2076	LOC6901195
Dmel_CG2061	LOC4814476
Dmel_CG42249	LOC4814589
Dmel_CG12101	LOC6902137
Dmel_CG16916	LOC4815737
Dmel_CG2522	LOC4815407
Dmel_CG1453	LOC6901320
Dmel_CG18292	LOC4815005
Dmel_CG32667	LOC6901321
Dmel_CG15199	LOC4815167
Dmel_CG15202	LOC4814727
Dmel_CG15201	LOC4815102
Dmel_CG1404	LOC4815193
Dmel_CG1908	LOC4814535
Dmel_CG1397	LOC4815247
Dmel_CG1938	LOC4814894
Dmel_CG1386	LOC4814777
Dmel_CG44422	LOC4815236
Dmel_CG15198	LOC4814652
Dmel_CG34143	LOC6901327
Dmel_CG1641	LOC4815153
Dmel_CG1639	LOC6896875
Dmel_CG1657	LOC4814905
Dmel_CG11759	LOC6901211
Dmel_CG34348	LOC4814210
Dmel_CG1597	LOC6901002
Dmel_CG1738	LOC4815181
Dmel_CG11752	LOC4815180
Dmel_CG18361	LOC4815303
Dmel_CG11750	LOC4814730
Dmel_CG1594	LOC4814628
Dmel_CG1728	LOC4814627
Dmel_CG32664	LOC6901495
Dmel_CG17867	LOC6901494
Dmel_CG1743	LOC4814594
Dmel_CG11727	LOC4815151
Dmel_CG1747	LOC4814588
Dmel_CG43155	LOC4814719
Dmel_CG11715	LOC4814718
Dmel_CG1749	LOC4814656
Dmel_CG1751	LOC4814772
Dmel_CG1572	LOC4815405
Dmel_CG11709	LOC4815489
Dmel_CG1554	LOC4815488
Dmel_CG11699	LOC4815649
Dmel_CG1558	LOC4815566
Dmel_CG11696	LOC4815653
Dmel_CG15191	LOC4815862
Dmel_CG11695	LOC4816019
Dmel_CG1763	LOC4814315
Dmel_CG1697	LOC4816030
Dmel_CG1703	LOC4815425
Dmel_CG15220	LOC4815722
Dmel_CG1705	LOC4815426
Dmel_CG1817	LOC4815782
Dmel_CG2371	LOC4815826
Dmel_CG1830	LOC4816048
Dmel_CG2444	LOC4815694
Dmel_CG2448	LOC4815427
Dmel_CG2446	LOC4815477
Dmel_CG1837	LOC4815689
Dmel_CG1841	LOC4815575
Dmel_CG15221	LOC4815981
Dmel_CG9369	LOC6901956
Dmel_CG9355	LOC4815816
Dmel_CG4139	LOC4815768
Dmel_CG15224	LOC6901386
Dmel_CG4147	LOC4815139
Dmel_CG1578	LOC4815352
Dmel_CG1886	LOC6902221
Dmel_CG2025	LOC4815616
Dmel_CG1847	LOC4814582
Dmel_CG11802	LOC4815165
Dmel_CG15739	LOC4814521
Dmel_CG10352	LOC6901420
Dmel_CG10353	LOC4814444
Dmel_CG1844	LOC6901419
Dmel_CG15738	LOC4815024
Dmel_CG15737	LOC6901417
Dmel_CG1559	LOC6901416
Dmel_CG2467	LOC4814643
Dmel_CG2471	LOC4814849
Dmel_CG10362	LOC4814848
Dmel_CG43368	LOC6901693
Dmel_CG1505	LOC4814518
Dmel_CG1502	LOC4814519
Dmel_CG1500	LOC6901690
Dmel_CG1806	LOC4815101
Dmel_CG1492	LOC4814462
Dmel_CG1803	LOC4815330
Dmel_CG15736	LOC4814909
Dmel_CG15735	LOC6901317
Dmel_CG1796	LOC4814880
Dmel_CG1490	LOC4815118
Dmel_CG1488	LOC6901983
Dmel_CG1786	LOC6901709
Dmel_CG42338	LOC4815803
Dmel_CG2577	LOC4815703
Dmel_CG15732	LOC4815841
Dmel_CG1900	LOC4816007
Dmel_CG42258	LOC4815462
Dmel_CG2560	LOC4815623
Dmel_CG15730	LOC4815618
Dmel_CG2556	LOC6902017
Dmel_CG43921	LOC6902018
Dmel_CG11138	LOC6902019
Dmel_CG1848	LOC4815447
Dmel_CG1824	LOC4815448
Dmel_CG32654	LOC6902022
Dmel_CG1463	LOC4815588
Dmel_CG2543	LOC4815810
Dmel_CG11085	LOC6902023
Dmel_CG15728	LOC4815533
Dmel_CG15727	LOC4815821
Dmel_CG2540	LOC4816024
Dmel_CG17762	LOC6902025
Dmel_CG2028	LOC4816062
Dmel_CG4070	LOC4816086
Dmel_CG3812	LOC4815155
Dmel_CG32647	LOC4814258
Dmel_CG42276	LOC4814257
Dmel_CG32649	LOC4814246
Dmel_CG4407	LOC4814266
Dmel_CG4404	LOC4814406
Dmel_CG4647	LOC4814234
Dmel_CG4400	LOC4814233
Dmel_CG4645	LOC4814299
Dmel_CG4396	LOC6901103
Dmel_CG4395	LOC4814427
Dmel_CG4353	LOC6902255
Dmel_CG12244	LOC4815748
Dmel_CG2200	LOC4815749
Dmel_CG43313	LOC4815615
Dmel_CG42237	LOC4814442
Dmel_CG32638	LOC4814943
Dmel_CG15717	LOC4814734
Dmel_CG4330	LOC4814735
Dmel_CG32645	LOC6899149
Dmel_CG4332	LOC4814458
Dmel_CG4303	LOC4814457
Dmel_CG12096	LOC6901715
Dmel_CG34411	LOC6901714
Dmel_CG12723	LOC4814547
Dmel_CG2453	LOC4814546
Dmel_CG44436	LOC6901710
Dmel_CG1591	LOC4815668
Dmel_CG1771	LOC4815762
Dmel_CG1618	LOC6901871
Dmel_CG1770	LOC4815727
Dmel_CG15743	LOC4815471
Dmel_CG15744	LOC6901163
Dmel_CG1764	LOC4814824
Dmel_CG1622	LOC4815944
Dmel_CG45017	LOC4815457
Dmel_CG1633	LOC4815456
Dmel_CG2033	LOC4816083
Dmel_CG15747	LOC6902154
Dmel_CG10617	LOC4815724
Dmel_CG15749	LOC4815977
Dmel_CG1640	LOC6902153
Dmel_CG1987	LOC4815686
Dmel_CG1660	LOC6902152
Dmel_CG1989	LOC4815817
Dmel_CG1662	LOC4815690
Dmel_CG1673	LOC4815942
Dmel_CG1681	LOC4814426
Dmel_CG1998	LOC4814340
Dmel_CG32632	LOC4815225
Dmel_CG7107	LOC6901341
Dmel_CG11178	LOC4815191
Dmel_CG9938	LOC4815190
Dmel_CG11177	LOC6901006
Dmel_CG12175	LOC4814216
Dmel_CG11176	LOC4814211
Dmel_CG2691	LOC4814207
Dmel_CG12176	LOC4814214
Dmel_CG11164	LOC4814205
Dmel_CG15760	LOC6901005
Dmel_CG11162	LOC4814201
Dmel_CG12177	LOC4815396
Dmel_CG11158	LOC4815397
Dmel_CG9940	LOC4815021
Dmel_CG44533	LOC4814756
Dmel_CG9941	LOC4814667
Dmel_CG11156	LOC4815220
Dmel_CG10986	LOC4814676
Dmel_CG10988	LOC4815196
Dmel_CG10990	LOC6901216
Dmel_CG11130	LOC4815115
Dmel_CG11129	LOC4814618
Dmel_CG11111	LOC4814684
Dmel_CG10992	LOC4815015
Dmel_CG11103	LOC4814929
Dmel_CG10996	LOC6901415
Dmel_CG33174	LOC6901414
Dmel_CG11095	LOC4814648
Dmel_CG10997	LOC4814744
Dmel_CG11092	LOC4814743
Dmel_CG11063	LOC6901533
Dmel_CG32626	LOC6901532
Dmel_CG45477	LOC4814868
Dmel_CG11068	LOC6901529
Dmel_CG18319	LOC4814501
Dmel_CG32616	LOC6901308
Dmel_CG12479	LOC26532160
Dmel_CG32604	LOC4815098
Dmel_CG11674	LOC4815099
Dmel_CG15871	LOC4815081
Dmel_CG42271	LOC6901629
Dmel_CG1839	LOC4815050
Dmel_CG1434	LOC6901442
Dmel_CG1810	LOC4814475
Dmel_CG32599	LOC4814864
Dmel_CG1461	LOC4814877
Dmel_CG13404	LOC4814498
Dmel_CG1517	LOC4814578
Dmel_CG32602	LOC26533400
Dmel_CG9400	LOC4814732
Dmel_CG14414	LOC4814678
Dmel_CG14413	LOC4814945
Dmel_CG5310	LOC4814603
Dmel_CG9413	LOC4814478
Dmel_CG18657	LOC6901429
Dmel_CG5321	LOC4811764
Dmel_CG10521	LOC6901427
Dmel_CG15890	LOC4815019
Dmel_CG9540	LOC4814563
Dmel_CG9538	LOC4815394
Dmel_CG9533	LOC6901423
Dmel_CG14408	LOC6901422
Dmel_CG14411	LOC4815431
Dmel_CG32590	LOC6903309
Dmel_CG32593	LOC6902140
Dmel_CG9009	LOC4815557
Dmel_CG10952	LOC6902148
Dmel_CG32592	LOC4816080
Dmel_CG5548	LOC4816088
Dmel_CG9053	LOC4815422
Dmel_CG5560	LOC4815609
Dmel_CG9057	LOC4815935
Dmel_CG33177	LOC6901929
Dmel_CG33178	LOC6901928
Dmel_CG9065	LOC6901927
Dmel_CG15027	LOC4815904
Dmel_CG5599	LOC4815955
Dmel_CG5627	LOC6899785
Dmel_CG9081	LOC4815970
Dmel_CG33968	LOC4815585
Dmel_CG9091	LOC26533083
Dmel_CG9095	LOC6901922
Dmel_CG43737	LOC6901921
Dmel_CG6157	LOC4815230
Dmel_CG9114	LOC4814790
Dmel_CG6170	LOC4814791
Dmel_CG12608	LOC4815204
Dmel_CG6227	LOC4814431
Dmel_CG9151	LOC6901810
Dmel_CG9164	LOC4815271
Dmel_CG43395	LOC6901814
Dmel_CG9195	LOC4815038
Dmel_CG11654	LOC4814720
Dmel_CG11655	LOC4815328
Dmel_CG9198	LOC4815122
Dmel_CG6294	LOC4815795
Dmel_CG6299	LOC4815650
Dmel_CG15642	LOC6901873
Dmel_CG9201	LOC6901874
Dmel_CG6308	LOC4816021
Dmel_CG9203	LOC4816020
Dmel_CG33206	LOC6901878
Dmel_CG9210	LOC4815863
Dmel_CG7860	LOC4815446
Dmel_CG15643	LOC4815594
Dmel_CG7872	LOC4815595
Dmel_CG9215	LOC4815791
Dmel_CG8097	LOC6902297
Dmel_CG9220	LOC6902298
Dmel_CG9224	LOC6902299
Dmel_CG8128	LOC6902260
Dmel_CG9240	LOC4815788
Dmel_CG9245	LOC4815787
Dmel_CG8134	LOC4815659
Dmel_CG9281	LOC4815529
Dmel_CG8184	LOC6902257
Dmel_CG8191	LOC4815840
Dmel_CG12379	LOC4815802
Dmel_CG8198	LOC4815801
Dmel_CG11678	LOC4816025
Dmel_CG11679	LOC4815691
Dmel_CG8206	LOC4815041
Dmel_CG8944	LOC4815020
Dmel_CG8231	LOC6901158
Dmel_CG8239	LOC26533243
Dmel_CG8948	LOC6899357
Dmel_CG8288	LOC6903689
Dmel_CG17209	LOC6899246
Dmel_CG8959	LOC6903938
Dmel_CG8962	LOC4811743
Dmel_CG8470	LOC4811746
Dmel_CG8497	LOC4811677
Dmel_CG15914	LOC6899788
Dmel_CG10545	LOC117184417
Dmel_CG8893	LOC4811785
Dmel_CG16952	LOC4811768
Dmel_CG15916	LOC4811756
Dmel_CG18102	LOC6899661
Dmel_CG9096	LOC6899629
Dmel_CG8909	LOC6899744
Dmel_CG8916	LOC117184917
Dmel_CG17336	LOC6899177
Dmel_CG33180	LOC6899649
Dmel_CG9126	LOC26534020
Dmel_CG8931	LOC4811770
Dmel_CG9172	LOC4811676
Dmel_CG9177	LOC6897805
Dmel_CG8933	LOC4811784
Dmel_CG8939	LOC117184492
Dmel_CG9209	LOC26534030
Dmel_CG12698	LOC4814826
Dmel_CG12507	LOC4815056
Dmel_CG13956	LOC6901684
Dmel_CG3422	LOC4814783
Dmel_CG3525	LOC4815030
Dmel_CG32576	LOC26533264
Dmel_CG3606	LOC6901731
Dmel_CG9911	LOC4815112
Dmel_CG3632	LOC6901730
Dmel_CG3679	LOC4814553
Dmel_CG9914	LOC6901728
Dmel_CG13957	LOC4814898
Dmel_CG9916	LOC4815261
Dmel_CG9917	LOC4814552
Dmel_CG32579	LOC6901727
Dmel_CG3692	LOC4815308
Dmel_CG9919	LOC4815309
Dmel_CG9921	LOC4815329
Dmel_CG12223	LOC4814544
Dmel_CG4200	LOC4814530
Dmel_CG9998	LOC4814531
Dmel_CG32578	LOC4814879
Dmel_CG4211	LOC6901688
Dmel_CG18734	LOC4815117
Dmel_CG9992	LOC4815265
Dmel_CG4239	LOC4815197
Dmel_CG9984	LOC4814833
Dmel_CG4252	LOC6901445
Dmel_CG9981	LOC4814834
Dmel_CG4301	LOC4815289
Dmel_CG4394	LOC4814974
Dmel_CG9968	LOC4814892
Dmel_CG9947	LOC4815058
Dmel_CG4420	LOC4814926
Dmel_CG9946	LOC4814759
Dmel_CG34015	LOC6902988
Dmel_CG4429	LOC4814827
Dmel_CG9907	LOC4814623
Dmel_CG9903	LOC6901559
Dmel_CG9901	LOC4814556
Dmel_CG9842	LOC6903699
Dmel_CG9819	LOC4814957
Dmel_CG13014	LOC4815175
Dmel_CG9802	LOC4814811
Dmel_CG4443	LOC4815320
Dmel_CG9784	LOC4814499
Dmel_CG18582	LOC4814468
Dmel_CG9782	LOC4815492
Dmel_CG9774	LOC4815877
Dmel_CG4464	LOC4815589
Dmel_CG9742	LOC26534035
Dmel_CG4521	LOC4815301
Dmel_CG42512	LOC6902231
Dmel_CG32573	LOC4815842
Dmel_CG9723	LOC6902230
Dmel_CG18572	LOC4814491
Dmel_CG13012	LOC4815345
Dmel_CG13011	LOC4814448
Dmel_CG9703	LOC4814688
Dmel_CG9699	LOC4815009
Dmel_CG9676	LOC4816070
Dmel_CG9675	LOC6902199
Dmel_CG9673	LOC4815774
Dmel_CG4653	LOC4815758
Dmel_CG9672	LOC4815903
Dmel_CG4678	LOC4815902
Dmel_CG13008	LOC4815954
Dmel_CG34325	LOC6902198
Dmel_CG9634	LOC4815660
Dmel_CG9623	LOC4815765
Dmel_CG4742	LOC4815928
Dmel_CG9609	LOC4815927
Dmel_CG4756	LOC4815625
Dmel_CG9606	LOC4816058
Dmel_CG4768	LOC4815614
Dmel_CG9132	LOC6902191
Dmel_CG4789	LOC4814502
Dmel_CG9125	LOC6901208
Dmel_CG13005	LOC4815499
Dmel_CG4805	LOC4815891
Dmel_CG4829	LOC6902251
Dmel_CG13004	LOC4814199
Dmel_CG9108	LOC4814198
Dmel_CG13003	LOC6901013
Dmel_CG4872	LOC4814197
Dmel_CG9104	LOC4814194
Dmel_CG4875	LOC4814215
Dmel_CG9099	LOC4814209
Dmel_CG4880	LOC4814191
Dmel_CG13002	LOC4814213
Dmel_CG4928	LOC4814190
Dmel_CG9089	LOC4814203
Dmel_CG13001	LOC4814204
Dmel_CG13000	LOC6901008
Dmel_CG4937	LOC4814208
Dmel_CG9086	LOC4814195
Dmel_CG45002	LOC6901200
Dmel_CG8949	LOC6901206
Dmel_CG4949	LOC4814452
Dmel_CG8945	LOC4814908
Dmel_CG4991	LOC4815387
Dmel_CG8936	LOC6901207
Dmel_CG5004	LOC4814775
Dmel_CG8922	LOC6901354
Dmel_CG5010	LOC4815043
Dmel_CG8918	LOC4815336
Dmel_CG32563	LOC6901223
Dmel_CG12995	LOC4814654
Dmel_CG18258	LOC6901224
Dmel_CG5162	LOC117185184
Dmel_CG8675	LOC4815023
Dmel_CG42864	LOC4814581
Dmel_CG8664	LOC6901231
Dmel_CG8661	LOC4815216
Dmel_CG8649	LOC4815217
Dmel_CG5445	LOC4814511
Dmel_CG5488	LOC6901232
Dmel_CG5529	LOC6901234
Dmel_CG8611	LOC6901237
Dmel_CG12994	LOC4814989
Dmel_CG5613	LOC4815161
Dmel_CG43658	LOC6902313
Dmel_CG8527	LOC4816093
Dmel_CG8408	LOC4815135
Dmel_CG8326	LOC4814741
Dmel_CG5800	LOC4815957
Dmel_CG32555	LOC6901910
Dmel_CG8211	LOC4815640
Dmel_CG5870	LOC4815641
Dmel_CG12990	LOC4815556
Dmel_CG32556	LOC6901911
Dmel_CG8188	LOC6901912
Dmel_CG5884	LOC4815868
Dmel_CG8173	LOC6901913
Dmel_CG42684	LOC4815313
Dmel_CG6269	LOC4815052
Dmel_CG6352	LOC6901808
Dmel_CG12986	LOC4815312
Dmel_CG8146	LOC4814613
Dmel_CG6398	LOC4814612
Dmel_CG6474	LOC6901805
Dmel_CG8142	LOC4815383
Dmel_CG6492	LOC4815253
Dmel_CG15814	LOC4815252
Dmel_CG6506	LOC4815221
Dmel_CG32554	LOC6901804
Dmel_CG32557	LOC6901803
Dmel_CG6762	LOC4815226
Dmel_CG7846	LOC4814636
Dmel_CG6769	LOC4815046
Dmel_CG42273	LOC4815045
Dmel_CG32495	LOC4815777
Dmel_CG7772	LOC4815569
Dmel_CG6842	LOC4815083
Dmel_CG6847	LOC6901443
Dmel_CG12348	LOC6901448
Dmel_CG6867	LOC4814733
Dmel_CG15373	LOC4815183
Dmel_CG7092	LOC4815323
Dmel_CG7536	LOC4815324
Dmel_CG7098	LOC4814600
Dmel_CG7113	LOC4814601
Dmel_CG7122	LOC6901453
Dmel_CG7192	LOC4815087
Dmel_CG7128	LOC4815088
Dmel_CG7135	LOC6902417
Dmel_CG5659	LOC6902169
Dmel_CG5744	LOC6901152
Dmel_CG5907	LOC4814229
Dmel_CG5927	LOC4814220
Dmel_CG15064	LOC4814287
Dmel_CG33639	LOC6901015
Dmel_CG5988	LOC4814413
Dmel_CG6123	LOC4814384
Dmel_CG6106	LOC4814264
Dmel_CG6103	LOC6901018
Dmel_CG6205	LOC4814399
Dmel_CG6179	LOC4814400
Dmel_CG6223	LOC4814235
Dmel_CG6186	LOC6901019
Dmel_CG32549	LOC6901020
Dmel_CG6367	LOC4814421
Dmel_CG15046	LOC4814281
Dmel_CG15044	LOC4814310
Dmel_CG15043	LOC4814282
Dmel_CG6394	LOC4814237
Dmel_CG6461	LOC4814339
Dmel_CG6335	LOC4814333
Dmel_CG6606	LOC4814277
Dmel_CG6540	LOC4814331
Dmel_CG6617	LOC4814418
Dmel_CG6632	LOC6901049
Dmel_CG6659	LOC6901048
Dmel_CG6551	LOC4814263
Dmel_CG6696	LOC4814392
Dmel_CG6578	LOC4814243
Dmel_CG6816	LOC4814417
Dmel_CG42301	LOC6901046
Dmel_CG6873	LOC6901044
Dmel_CG32540	LOC6901041
Dmel_CG6891	LOC4814359
Dmel_CG18259	LOC4814348
Dmel_CG7001	LOC6901040
Dmel_CG7058	LOC4814345
Dmel_CG42450	LOC6901037
Dmel_CG7101	LOC4815321
Dmel_CG7103	LOC4815199
Dmel_CG34422	LOC6901726
Dmel_CG7322	LOC4814533
Dmel_CG7288	LOC6901724
Dmel_CG32544	LOC6901723
Dmel_CG7326	LOC4814564
Dmel_CG34401	LOC4815035
Dmel_CG7349	LOC4815149
Dmel_CG7378	LOC4815373
Dmel_CG33253	LOC6901614
Dmel_CG7635	LOC4815315
Dmel_CG7914	LOC4814540
Dmel_CG14194	LOC4814541
Dmel_CG7990	LOC6901618
Dmel_CG7889	LOC4814764
Dmel_CG7992	LOC4814763
Dmel_CG7890	LOC4814966
Dmel_CG8002	LOC4814634
Dmel_CG7893	LOC4814935
Dmel_CG32537	LOC4814939
Dmel_CG32536	LOC4815305
Dmel_CG8028	LOC4814704
Dmel_CG8034	LOC4814938
Dmel_CG8051	LOC6901622
Dmel_CG8062	LOC4814951
Dmel_CG32538	LOC6901864
Dmel_CG12199	LOC4815605
Dmel_CG32533	LOC4815424
Dmel_CG32531	LOC6902118
Dmel_CG12202	LOC4815667
Dmel_CG3291	LOC4815797
Dmel_CG12203	LOC4815712
Dmel_CG14199	LOC4815897
Dmel_CG3400	LOC4815678
Dmel_CG12233	LOC4815596
Dmel_CG42687	LOC6902116
Dmel_CG32532	LOC6902114
Dmel_CG3917	LOC4815237
Dmel_CG12230	LOC4815130
Dmel_CG14217	LOC4815388
Dmel_CG14219	LOC6902128
Dmel_CG14205	LOC6902130
Dmel_CG14206	LOC4815470
Dmel_CG14220	LOC4815408
Dmel_CG14207	LOC4815519
Dmel_CG14208	LOC6902131
Dmel_CG14209	LOC4815792
Dmel_CG14210	LOC4815517
Dmel_CG12788	LOC6902132
Dmel_CG17767	LOC6902133
Dmel_CG14221	LOC4815619
Dmel_CG14222	LOC6902134
Dmel_CG14211	LOC4815769
Dmel_CG14212	LOC4815843
Dmel_CG12238	LOC6902135
Dmel_CG14213	LOC4815478
Dmel_CG12237	LOC4815527
Dmel_CG14214	LOC4815583
Dmel_CG12235	LOC4815494
Dmel_CG12234	LOC4815412
Dmel_CG14215	LOC6902138
Dmel_CG14223	LOC4815681
Dmel_CG14216	LOC26533691
Dmel_CG12529	LOC4815169
Dmel_CG14226	LOC4814949
Dmel_CG14224	LOC4815354
Dmel_CG14228	LOC4814816
Dmel_CG14229	LOC6901198
Dmel_CG12530	LOC4814629
Dmel_CG14231	LOC4814731
Dmel_CG14232	LOC4815304
Dmel_CG14230	LOC4815104
Dmel_CG14233	LOC4814709
Dmel_CG12531	LOC4815182
Dmel_CG12532	LOC4814861
Dmel_CG14234	LOC4814862
Dmel_CG14235	LOC117184822
Dmel_CG18809	LOC4814919
Dmel_CG33931	LOC26533210
Dmel_CG33932	LOC6901535
Dmel_CG32528	LOC6901537
Dmel_CG12534	LOC4815040
Dmel_CG12703	LOC4815284
Dmel_CG12702	LOC4815283
Dmel_CG12700	LOC4811669
Dmel_CG11941	LOC4805143
Dmel_CG12655	LOC4814988
Dmel_CG9565	LOC4814508
Dmel_CG33517	LOC4815096
Dmel_CG18859	LOC4815215
Dmel_CG9572	LOC4814497
Dmel_CG9575	LOC4814496
Dmel_CG9577	LOC4814580
Dmel_CG9581	LOC4814681
Dmel_CG9578	LOC4814680
Dmel_CG9579	LOC4814884
Dmel_CG18000	LOC4814506
Dmel_CG17052	LOC4815177
Dmel_CG17058	LOC4815176
Dmel_CG17068	LOC4814979
Dmel_CG17060	LOC6901573
Dmel_CG17065	LOC4814624
Dmel_CG17063	LOC4814446
Dmel_CG1504	LOC4815356
Dmel_CG11738	LOC4815767
Dmel_CG1467	LOC4815510
Dmel_CG11734	LOC4815715
Dmel_CG15459	LOC26532514
Dmel_CG15458	LOC4815960
Dmel_CG11748	LOC4815452
Dmel_CG1670	LOC4815713
Dmel_CG15457	LOC4816057
Dmel_CG1668	LOC4816056
Dmel_CG32505	LOC4815858
Dmel_CG1676	LOC6901644
Dmel_CG15456	LOC4814470
Dmel_CG11710	LOC4814859
Dmel_CG1692	LOC4815144
Dmel_CG1695	LOC4814807
Dmel_CG32506	LOC117183163
Dmel_CG1702	LOC6901645
Dmel_CG1412	LOC6901646
Dmel_CG1812	LOC4814846
Dmel_CG18492	LOC4815061
Dmel_CG34145	LOC6901652
Dmel_CG1829	LOC4814787
Dmel_CG12092	LOC6899737
Dmel_CG2071	LOC4814555
Dmel_CG10998	LOC4814621
Dmel_CG1532	LOC6901666
Dmel_CG1529	LOC6901075
Dmel_CG1740	LOC4814308
Dmel_CG15449	LOC4814357
Dmel_CG1742	LOC4814313
Dmel_CG1753	LOC4814369
Dmel_CG1518	LOC6901076
Dmel_CG32513	LOC6901081
Dmel_CG33670	LOC6901083
Dmel_CG1494	LOC4815621
Dmel_CG1718	LOC4815620
Dmel_CG1801	LOC6902321
Dmel_CG1489	LOC4815738
Dmel_CG33713	LOC4815780
Dmel_CG33714	LOC6902320
Dmel_CG1696	LOC4815779
Dmel_CG1486	LOC4814690
Dmel_CG1693	LOC4814689
Dmel_CG1484	LOC6901250
Dmel_CG17051	LOC4815078
Dmel_CG1685	LOC4815077
Dmel_CG1391	LOC6901909
Dmel_CG1403	LOC4815486
Dmel_CG1410	LOC6901907
Dmel_CG1414	LOC4815857
Dmel_CG1417	LOC4815786
Dmel_CG1666	LOC4815773
Dmel_CG1424	LOC4816082
Dmel_CG1644	LOC6902601
Dmel_CG14476	LOC4815501
Dmel_CG17450	LOC6901886
Dmel_CG32500	LOC6901885
Dmel_CG17686	LOC4815697
Dmel_CG14621	LOC4815926
Dmel_CG14615	LOC4815633
Dmel_CG14620	LOC6901870
Dmel_CG14614	LOC4815905
Dmel_CG14619	LOC4816061
Dmel_CG14613	LOC6901883
Dmel_CG14618	LOC4816017
Dmel_CG12576	LOC4815952
Dmel_CG14616	LOC4815852
Dmel_CG17600	LOC6901882
Dmel_CG17599	LOC4815864
Dmel_CG40486	LOC6897388
Dmel_CG40485	LOC4801930
Dmel_CG12500	LOC6902277
Dmel_CG40305	LOC6902275
Dmel_CG17515	LOC6902274
Dmel_CG13865	LOC6901183
Dmel_CG2893	LOC6901181
Dmel_CG12061	LOC6901180
Dmel_CG17167	LOC6901179
Dmel_CG17163	LOC6901177
Dmel_CG17168	LOC6901176
Dmel_CG17169	LOC6901175
Dmel_CG17162	LOC6901174
Dmel_CG17170	LOC6901172
Dmel_CG17172	LOC6901170
Dmel_CG2671	LOC4817731
Dmel_CG2657	LOC6903287
Dmel_CG11371	LOC4817781
Dmel_CG11372	LOC4817809
Dmel_CG11374	LOC4817757
Dmel_CG11450	LOC4817791
Dmel_CG11376	LOC4817744
Dmel_CG11377	LOC4817808
Dmel_CG12178	LOC4817806
Dmel_CG2674	LOC4817790
Dmel_CG13694	LOC6902182
Dmel_CG4822	LOC4817719
Dmel_CG3164	LOC4817740
Dmel_CG2718	LOC117183175
Dmel_CG31976	LOC4817728
Dmel_CG31975	LOC4817800
Dmel_CG31974	LOC4817753
Dmel_CG11454	LOC4817743
Dmel_CG42399	LOC4817755
Dmel_CG3709	LOC4817266
Dmel_CG11455	LOC4816945
Dmel_CG3436	LOC4817232
Dmel_CG33635	LOC6902831
Dmel_CG11488	LOC4817857
Dmel_CG11617	LOC4817828
Dmel_CG11490	LOC4817827
Dmel_CG3696	LOC4818122
Dmel_CG11606	LOC4818121
Dmel_CG3645	LOC6903557
Dmel_CG17075	LOC4818016
Dmel_CG3345	LOC4818114
Dmel_CG17078	LOC4817855
Dmel_CG11561	LOC4817833
Dmel_CG11601	LOC4817849
Dmel_CG3625	LOC4817848
Dmel_CG11592	LOC26534323
Dmel_CG11562	LOC4817835
Dmel_CG3582	LOC4817834
Dmel_CG2720	LOC4817817
Dmel_CG2699	LOC4817932
Dmel_CG4574	LOC4817453
Dmel_CG11907	LOC4817328
Dmel_CG3935	LOC4817187
Dmel_CG4213	LOC4817415
Dmel_CG4033	LOC4816875
Dmel_CG4260	LOC4817178
Dmel_CG4063	LOC4816871
Dmel_CG13690	LOC4816796
Dmel_CG4087	LOC4816929
Dmel_CG11885	LOC4816913
Dmel_CG13692	LOC4817274
Dmel_CG13691	LOC4816831
Dmel_CG4114	LOC4817226
Dmel_CG4280	LOC4817152
Dmel_CG4164	LOC4817002
Dmel_CG4133	LOC4817255
Dmel_CG4297	LOC6902812
Dmel_CG4184	LOC6902810
Dmel_CG4427	LOC4817379
Dmel_CG2762	LOC4817316
Dmel_CG3018	LOC4817068
Dmel_CG11840	LOC4816873
Dmel_CG11822	LOC4817377
Dmel_CG2914	LOC4817049
Dmel_CG11838	LOC4817319
Dmel_CG2789	LOC4817263
Dmel_CG2794	LOC4816923
Dmel_CG2863	LOC6902805
Dmel_CG2807	LOC6902804
Dmel_CG13688	LOC4817122
Dmel_CG2813	LOC4817414
Dmel_CG13687	LOC4817305
Dmel_CG2819	LOC4816982
Dmel_CG2851	LOC4817197
Dmel_CG17941	LOC6903152
Dmel_CG2830	LOC6902815
Dmel_CG3159	LOC4817549
Dmel_CG3022	LOC4817548
Dmel_CG13948	LOC4817547
Dmel_CG3544	LOC4817546
Dmel_CG3324	LOC4817545
Dmel_CG3561	LOC4817146
Dmel_CG3883	LOC4817119
Dmel_CG3639	LOC4817333
Dmel_CG15880	LOC4817247
Dmel_CG3876	LOC4817248
Dmel_CG3642	LOC4817272
Dmel_CG3662	LOC4816885
Dmel_CG3862	LOC4817025
Dmel_CG3727	LOC4817026
Dmel_CG3365	LOC4816860
Dmel_CG4291	LOC4817115
Dmel_CG3943	LOC4816821
Dmel_CG13949	LOC4817430
Dmel_CG13950	LOC4817431
Dmel_CG4276	LOC4817180
Dmel_CG4258	LOC4817296
Dmel_CG33526	LOC6903291
Dmel_CG3966	LOC4817777
Dmel_CG15824	LOC6903288
Dmel_CG4178	LOC6897260
Dmel_CG4226	LOC4817774
Dmel_CG4341	LOC4817768
Dmel_CG31795	LOC4817589
Dmel_CG4385	LOC4817591
Dmel_CG4426	LOC4817592
Dmel_CG4428	LOC4817593
Dmel_CG4629	LOC4817594
Dmel_CG4644	LOC4817595
Dmel_CG14339	LOC6903173
Dmel_CG14340	LOC6903174
Dmel_CG4710	LOC6903175
Dmel_CG4552	LOC4817599
Dmel_CG4577	LOC4817601
Dmel_CG4726	LOC4817602
Dmel_CG4749	LOC4817603
Dmel_CG5041	LOC4817604
Dmel_CG4764	LOC4817605
Dmel_CG33979	LOC6903177
Dmel_CG4775	LOC4817608
Dmel_CG5080	LOC4817609
Dmel_CG4785	LOC4817610
Dmel_CG14341	LOC4817611
Dmel_CG5105	LOC117184189
Dmel_CG31922	LOC117184192
Dmel_CG5118	LOC6903178
Dmel_CG4887	LOC117184191
Dmel_CG4896	LOC4817616
Dmel_CG5126	LOC6902183
Dmel_CG4947	LOC4817617
Dmel_CG5001	LOC4817618
Dmel_CG14342	LOC4817621
Dmel_CG42329	LOC6898357
Dmel_CG5397	LOC4817622
Dmel_CG5423	LOC4817623
Dmel_CG5430	LOC4817624
Dmel_CG5440	LOC6900761
Dmel_CG33923	LOC13036386
Dmel_CG33922	LOC6896676
Dmel_CG5450	LOC6903188
Dmel_CG5556	LOC6903189
Dmel_CG31924	LOC6903191
Dmel_CG5565	LOC6903193
Dmel_CG31659	LOC4817628
Dmel_CG33126	LOC6903194
Dmel_CG14346	LOC4817629
Dmel_CG5481	LOC4817632
Dmel_CG31928	LOC4817634
Dmel_CG33128	LOC4817635
Dmel_CG31926	LOC4817637
Dmel_CG31661	LOC4817636
Dmel_CG7428	LOC4817641
Dmel_CG12193	LOC117183964
Dmel_CG4231	LOC6903208
Dmel_CG7361	LOC6903212
Dmel_CG31666	LOC4817786
Dmel_CG17158	LOC4816782
Dmel_CG17660	LOC4816781
Dmel_CG17642	LOC4817370
Dmel_CG17657	LOC4816975
Dmel_CG18317	LOC6902885
Dmel_CG17654	LOC4817507
Dmel_CG31938	LOC4817508
Dmel_CG31937	LOC4817509
Dmel_CG17652	LOC4817510
Dmel_CG17646	LOC4817511
Dmel_CG17712	LOC4817512
Dmel_CG17648	LOC4817513
Dmel_CG31936	LOC4817517
Dmel_CG31930	LOC26533225
Dmel_CG31929	LOC4817516
Dmel_CG31931	LOC4817514
Dmel_CG31665	LOC4817520
Dmel_CG31663	LOC4817521
Dmel_CG33673	LOC6903140
Dmel_CG31670	LOC4817525
Dmel_CG10908	LOC4817526
Dmel_CG15356	LOC4817527
Dmel_CG15362	LOC4817528
Dmel_CG7289	LOC4817529
Dmel_CG4233	LOC4817530
Dmel_CG7291	LOC4817531
Dmel_CG33543	LOC4817533
Dmel_CG15353	LOC4817534
Dmel_CG15361	LOC6903142
Dmel_CG4238	LOC4817536
Dmel_CG42296	LOC4817537
Dmel_CG4244	LOC4817538
Dmel_CG7254	LOC4816879
Dmel_CG31671	LOC4817125
Dmel_CG11723	LOC4816777
Dmel_CG7261	LOC4817198
Dmel_CG7263	LOC4817078
Dmel_CG15382	LOC13036414
Dmel_CG3166	LOC4817298
Dmel_CG10874	LOC4817359
Dmel_CG34172	LOC6902939
Dmel_CG31668	LOC6902923
Dmel_CG15385	LOC4817072
Dmel_CG4265	LOC4817031
Dmel_CG34174	LOC6902938
Dmel_CG10880	LOC4816917
Dmel_CG15386	LOC4816848
Dmel_CG42371	LOC6902937
Dmel_CG7074	LOC4816847
Dmel_CG7082	LOC4817052
Dmel_CG15387	LOC4817051
Dmel_CG7085	LOC6902936
Dmel_CG10882	LOC6902935
Dmel_CG32463	LOC4817395
Dmel_CG4267	LOC4817394
Dmel_CG16995	LOC4817041
Dmel_CG9967	LOC4817040
Dmel_CG33955	LOC4816855
Dmel_CG3664	LOC4816854
Dmel_CG4272	LOC4816997
Dmel_CG3597	LOC4817478
Dmel_CG3609	LOC4817398
Dmel_CG15390	LOC4817191
Dmel_CG9866	LOC4817190
Dmel_CG9867	LOC4816648
Dmel_CG9870	LOC4816295
Dmel_CG3557	LOC4816392
Dmel_CG9887	LOC4816663
Dmel_CG18641	LOC4816626
Dmel_CG34448	LOC6902523
Dmel_CG34447	LOC6902524
Dmel_CG9886	LOC4816275
Dmel_CG9885	LOC4816479
Dmel_CG3539	LOC6902529
Dmel_CG9884	LOC4816746
Dmel_CG3528	LOC4816335
Dmel_CG9964	LOC117184268
Dmel_CG18559	LOC4816539
Dmel_CG3240	LOC4816540
Dmel_CG34314	LOC6902533
Dmel_CG3227	LOC4816341
Dmel_CG9883	LOC4816771
Dmel_CG3214	LOC4816548
Dmel_CG9881	LOC4816299
Dmel_CG3210	LOC4816592
Dmel_CG9880	LOC4816660
Dmel_CG17302	LOC6902535
Dmel_CG31690	LOC4816576
Dmel_CG31689	LOC4816302
Dmel_CG2903	LOC4816385
Dmel_CG9961	LOC4816589
Dmel_CG2843	LOC4816691
Dmel_CG3127	LOC4816379
Dmel_CG9894	LOC6902537
Dmel_CG9960	LOC6902539
Dmel_CG9958	LOC4816618
Dmel_CG2848	LOC4816317
Dmel_CG3077	LOC4816290
Dmel_CG2855	LOC4816362
Dmel_CG3069	LOC4816552
Dmel_CG2859	LOC6902540
Dmel_CG3057	LOC6902759
Dmel_CG2862	LOC4816760
Dmel_CG15399	LOC4816774
Dmel_CG3139	LOC4816515
Dmel_CG16987	LOC6902662
Dmel_CG2964	LOC4816355
Dmel_CG15400	LOC4816619
Dmel_CG3131	LOC4816533
Dmel_CG3119	LOC6902661
Dmel_CG2973	LOC4816532
Dmel_CG2975	LOC6902660
Dmel_CG18558	LOC4816401
Dmel_CG3104	LOC6902653
Dmel_CG2986	LOC4816681
Dmel_CG2991	LOC4816680
Dmel_CG31694	LOC4816422
Dmel_CG8814	LOC4816354
Dmel_CG3083	LOC4816353
Dmel_CG31950	LOC4816640
Dmel_CG18627	LOC4816737
Dmel_CG3059	LOC4816633
Dmel_CG8817	LOC4816631
Dmel_CG3151	LOC6902645
Dmel_CG3181	LOC4816462
Dmel_CG3178	LOC4816636
Dmel_CG3157	LOC4816635
Dmel_CG3165	LOC4816453
Dmel_CG9643	LOC4816560
Dmel_CG3733	LOC4816371
Dmel_CG18642	LOC4816376
Dmel_CG3736	LOC4816519
Dmel_CG3558	LOC6902872
Dmel_CG17265	LOC6903068
Dmel_CG17224	LOC6896895
Dmel_CG17264	LOC4816806
Dmel_CG17223	LOC4816947
Dmel_CG3542	LOC4816990
Dmel_CG3605	LOC4816946
Dmel_CG17219	LOC4817009
Dmel_CG17257	LOC4816880
Dmel_CG17258	LOC4817355
Dmel_CG17259	LOC4817354
Dmel_CG17260	LOC4817138
Dmel_CG17262	LOC4817454
Dmel_CG17221	LOC4816896
Dmel_CG3524	LOC4817023
Dmel_CG3523	LOC4817018
Dmel_CG9660	LOC6903567
Dmel_CG12400	LOC4816701
Dmel_CG12399	LOC6902511
Dmel_CG8825	LOC4816322
Dmel_CG3488	LOC4816768
Dmel_CG31698	LOC4816644
Dmel_CG15404	LOC4816554
Dmel_CG34393	LOC4816367
Dmel_CG3332	LOC4816398
Dmel_CG9664	LOC6902567
Dmel_CG9663	LOC6902568
Dmel_CG15406	LOC4817401
Dmel_CG3277	LOC4817169
Dmel_CG3326	LOC4817382
Dmel_CG8837	LOC4817381
Dmel_CG33281	LOC6903017
Dmel_CG33282	LOC6903016
Dmel_CG3285	LOC4816900
Dmel_CG15408	LOC4816775
Dmel_CG3327	LOC4817330
Dmel_CG34394	LOC6903014
Dmel_CG15412	LOC4817427
Dmel_CG9662	LOC6903012
Dmel_CG3289	LOC4817481
Dmel_CG3254	LOC4817480
Dmel_CG2772	LOC4817380
Dmel_CG2774	LOC4817212
Dmel_CG12795	LOC6902799
Dmel_CG3248	LOC4817142
Dmel_CG8843	LOC4817143
Dmel_CG3246	LOC4817343
Dmel_CG8844	LOC4817335
Dmel_CG3238	LOC4816874
Dmel_CG31776	LOC6902973
Dmel_CG31956	LOC4817245
Dmel_CG8846	LOC4817177
Dmel_CG15414	LOC4817476
Dmel_CG3234	LOC4816795
Dmel_CG31954	LOC4816928
Dmel_CG33123	LOC4816912
Dmel_CG17593	LOC4816911
Dmel_CG3213	LOC4817090
Dmel_CG8851	LOC4817273
Dmel_CG8852	LOC4816830
Dmel_CG15415	LOC4816829
Dmel_CG8853	LOC4817189
Dmel_CG10016	LOC4817188
Dmel_CG3242	LOC6902972
Dmel_CG3851	LOC4817151
Dmel_CG2788	LOC4817186
Dmel_CG15418	LOC4817253
Dmel_CG10033	LOC4817047
Dmel_CG34340	LOC6902968
Dmel_CG16704	LOC6902967
Dmel_CG3513	LOC4817378
Dmel_CG31779	LOC6902966
Dmel_CG43165	LOC6902965
Dmel_CG16713	LOC6902963
Dmel_CG16712	LOC4817314
Dmel_CG3604	LOC4817375
Dmel_CG10031	LOC6902962
Dmel_CG2816	LOC4817374
Dmel_CG31778	LOC4816872
Dmel_CG31777	LOC4817462
Dmel_CG33122	LOC4817074
Dmel_CG2818	LOC4817318
Dmel_CG2822	LOC4817262
Dmel_CG10019	LOC4817390
Dmel_CG43707	LOC4816905
Dmel_CG31960	LOC117184243
Dmel_CG3921	LOC4816857
Dmel_CG3920	LOC4817121
Dmel_CG3407	LOC4817120
Dmel_CG16738	LOC4817179
Dmel_CG2939	LOC4817304
Dmel_CG3964	LOC4817303
Dmel_CG3980	LOC4817472
Dmel_CG31957	LOC4817283
Dmel_CG11767	LOC4817383
Dmel_CG31961	LOC4816901
Dmel_CG3714	LOC4816776
Dmel_CG3352	LOC4817792
Dmel_CG3702	LOC4817795
Dmel_CG2960	LOC4817721
Dmel_CG15425	LOC4817760
Dmel_CG3675	LOC4817805
Dmel_CG15427	LOC4817750
Dmel_CG16857	LOC4817807
Dmel_CG2969	LOC4817803
Dmel_CG15429	LOC4817588
Dmel_CG3048	LOC6903170
Dmel_CG3338	LOC4817586
Dmel_CG18013	LOC6903169
Dmel_CG4104	LOC4817584
Dmel_CG3652	LOC4817583
Dmel_CG3054	LOC4817582
Dmel_CG33003	LOC4817581
Dmel_CG3058	LOC4817580
Dmel_CG15431	LOC4817579
Dmel_CG15432	LOC4817577
Dmel_CG15437	LOC4817576
Dmel_CG15433	LOC4817575
Dmel_CG15438	LOC4817574
Dmel_CG15439	LOC4817573
Dmel_CG15440	LOC4817572
Dmel_CG15434	LOC4817571
Dmel_CG15441	LOC4817570
Dmel_CG15442	LOC4817569
Dmel_CG33002	LOC4817568
Dmel_CG15435	LOC4817567
Dmel_CG15443	LOC4817566
Dmel_CG15436	LOC26533994
Dmel_CG17840	LOC4817700
Dmel_CG15444	LOC4817698
Dmel_CG33196	LOC6903256
Dmel_CG15630	LOC4817688
Dmel_CG3294	LOC4817686
Dmel_CG3244	LOC4817687
Dmel_CG15629	LOC4817365
Dmel_CG3225	LOC4817366
Dmel_CG15628	LOC6902910
Dmel_CG2976	LOC4817098
Dmel_CG15627	LOC4817099
Dmel_CG15626	LOC4817477
Dmel_CG12194	LOC4817136
Dmel_CG2950	LOC4817349
Dmel_CG11927	LOC4817145
Dmel_CG2937	LOC4816962
Dmel_CG11926	LOC4817132
Dmel_CG31660	LOC4816810
Dmel_CG11924	LOC4817135
Dmel_CG3008	LOC4817194
Dmel_CG15625	LOC4817193
Dmel_CG3036	LOC4817429
Dmel_CG2837	LOC4817444
Dmel_CG12787	LOC4816956
Dmel_CG15624	LOC4817043
Dmel_CG14044	LOC4817159
Dmel_CG8849	LOC4817158
Dmel_CG3469	LOC4817123
Dmel_CG8873	LOC4817436
Dmel_CG8871	LOC4816998
Dmel_CG8869	LOC5495509
Dmel_CG8867	LOC4816610
Dmel_CG3753	LOC4816716
Dmel_CG34124	LOC4816458
Dmel_CG34125	LOC6902512
Dmel_CG8882	LOC4816344
Dmel_CG8885	LOC4816602
Dmel_CG3756	LOC4816522
Dmel_CG8886	LOC4816729
Dmel_CG14043	LOC4816514
Dmel_CG3782	LOC4816670
Dmel_CG8890	LOC4816352
Dmel_CG3792	LOC4816553
Dmel_CG8891	LOC4816744
Dmel_CG8892	LOC4816520
Dmel_CG34126	LOC6902514
Dmel_CG33113	LOC6902515
Dmel_CG31917	LOC4816463
Dmel_CG42373	LOC6902517
Dmel_CG3887	LOC4816632
Dmel_CG16858	LOC4816738
Dmel_CG4145	LOC4816641
Dmel_CG14042	LOC6902518
Dmel_CG14041	LOC4816423
Dmel_CG31650	LOC4816682
Dmel_CG33995	LOC6902519
Dmel_CG44000	LOC26532643
Dmel_CG44001	LOC4816531
Dmel_CG9121	LOC4816528
Dmel_CG9124	LOC6902520
Dmel_CG14040	LOC4816620
Dmel_CG14036	LOC4816356
Dmel_CG5825	LOC4816320
Dmel_CG18174	LOC4816679
Dmel_CG14039	LOC4816745
Dmel_CG5827	LOC4817286
Dmel_CG31651	LOC4817341
Dmel_CG5828	LOC4816897
Dmel_CG4230	LOC4817203
Dmel_CG8680	LOC4817019
Dmel_CG10833	LOC4816812
Dmel_CG7742	LOC4816907
Dmel_CG6514	LOC4816814
Dmel_CG14026	LOC4817227
Dmel_CG14025	LOC4817332
Dmel_CG14030	LOC4817418
Dmel_CG14029	LOC4817419
Dmel_CG14024	LOC4817089
Dmel_CG14028	LOC4817161
Dmel_CG14022	LOC4817162
Dmel_CG14021	LOC4817017
Dmel_CG12512	LOC6903573
Dmel_CG11020	LOC6903575
Dmel_CG6604	LOC6903579
Dmel_CG6634	LOC4817830
Dmel_CG14020	LOC4817972
Dmel_CG7382	LOC4818012
Dmel_CG11024	LOC4818018
Dmel_CG7371	LOC4818019
Dmel_CG6907	LOC4818006
Dmel_CG31989	LOC4817819
Dmel_CG14015	LOC4818078
Dmel_CG7269	LOC4817943
Dmel_CG6944	LOC4818104
Dmel_CG6957	LOC4817879
Dmel_CG14014	LOC4817880
Dmel_CG14013	LOC6902594
Dmel_CG14017	LOC4816270
Dmel_CG6992	LOC4816739
Dmel_CG7234	LOC4816667
Dmel_CG14010	LOC6902591
Dmel_CG7249	LOC6902590
Dmel_CG31646	LOC6902589
Dmel_CG7235	LOC6902587
Dmel_CG12511	LOC4816303
Dmel_CG7236	LOC4816417
Dmel_CG14007	LOC4816757
Dmel_CG34011	LOC6902584
Dmel_CG11149	LOC4816474
Dmel_CG7238	LOC4816650
Dmel_CG11030	LOC4817990
Dmel_CG11142	LOC4818111
Dmel_CG9171	LOC4818067
Dmel_CG31913	LOC4817922
Dmel_CG14005	LOC4817903
Dmel_CG7239	LOC4818058
Dmel_CG11034	LOC4818020
Dmel_CG9021	LOC4818047
Dmel_CG14001	LOC6903343
Dmel_CG9042	LOC6903339
Dmel_CG9044	LOC4818013
Dmel_CG13999	LOC4818048
Dmel_CG9064	LOC4817947
Dmel_CG18340	LOC6903335
Dmel_CG9553	LOC4818147
Dmel_CG9075	LOC4817945
Dmel_CG9078	LOC4818051
Dmel_CG9088	LOC6903334
Dmel_CG9093	LOC4817897
Dmel_CG9092	LOC6903333
Dmel_CG9098	LOC4817868
Dmel_CG11607	LOC4817870
Dmel_CG13996	LOC4817884
Dmel_CG9107	LOC4818010
Dmel_CG9109	LOC4818150
Dmel_CG9115	LOC4817894
Dmel_CG9117	LOC4818158
Dmel_CG31643	LOC4818125
Dmel_CG9127	LOC4817941
Dmel_CG9131	LOC4818128
Dmel_CG34179	LOC6903330
Dmel_CG12393	LOC4818045
Dmel_CG9135	LOC4817859
Dmel_CG13995	LOC4817875
Dmel_CG34180	LOC6903327
Dmel_CG9140	LOC4817872
Dmel_CG13994	LOC4817883
Dmel_CG9144	LOC4817915
Dmel_CG9147	LOC4818120
Dmel_CG9150	LOC4818162
Dmel_CG13993	LOC4818056
Dmel_CG9154	LOC4817847
Dmel_CG9159	LOC4817910
Dmel_CG45074	LOC4818153
Dmel_CG9175	LOC4817942
Dmel_CG31641	LOC4817865
Dmel_CG5972	LOC4818119
Dmel_CG9226	LOC4818151
Dmel_CG42731	LOC26533928
Dmel_CG42730	LOC4818108
[truncated: 8,168 more rows]

## Sheet: melanogaster_sechellia.ffdcjid
D. melanogaster	D. sechellia
Dmel_CG17636	LOC6620588
Dmel_CG40494	LOC6620586
Dmel_CG17707	LOC6620587
Dmel_CG17131	LOC6620585
Dmel_CG3038	LOC6616235
Dmel_CG2995	LOC6615843
Dmel_CG42376	LOC6615839
Dmel_CG2945	LOC6615840
Dmel_CG13377	LOC6615841
Dmel_CG3114	LOC6615844
Dmel_CG13375	LOC6615845
Dmel_CG12470	LOC6615846
Dmel_CG17885	LOC6615847
Dmel_CG32816	LOC6615848
Dmel_CG3777	LOC6615850
Dmel_CG43181	LOC116802140
Dmel_CG43182	LOC6615851
Dmel_CG3757	LOC6615852
Dmel_CG3796	LOC6615853
Dmel_CG3827	LOC6615854
Dmel_CG3839	LOC6615855
Dmel_CG13374	LOC6615856
Dmel_CG3258	LOC6615857
Dmel_CG3972	LOC6615858
Dmel_CG3923	LOC6615859
Dmel_CG13373	LOC6615861
Dmel_CG32817	LOC6621122
Dmel_CG3176	LOC6615862
Dmel_CG18273	LOC6615864
Dmel_CG3156	LOC6615865
Dmel_CG17896	LOC6615866
Dmel_CG17778	LOC6615867
Dmel_CG4122	LOC6615869
Dmel_CG18104	LOC6615870
Dmel_CG4293	LOC6615872
Dmel_CG7727	LOC6615873
Dmel_CG6172	LOC6615874
Dmel_CG13366	LOC6615875
Dmel_CG13365	LOC6615876
Dmel_CG17828	LOC6615877
Dmel_CG13369	LOC6615878
Dmel_CG13364	LOC6615879
Dmel_CG17829	LOC6615880
Dmel_CG7622	LOC6615881
Dmel_CG6189	LOC6615882
Dmel_CG7486	LOC6615883
Dmel_CG6222	LOC6615884
Dmel_CG13367	LOC6615885
Dmel_CG16982	LOC6615886
Dmel_CG13363	LOC6615887
Dmel_CG16983	LOC6615888
Dmel_CG5227	LOC6615891
Dmel_CG13362	LOC6615894
Dmel_CG13361	LOC6615895
Dmel_CG5254	LOC6615896
Dmel_CG5273	LOC6615897
Dmel_CG7434	LOC6615898
Dmel_CG16785	LOC6615901
Dmel_CG12311	LOC6615902
Dmel_CG13360	LOC6615903
Dmel_CG16989	LOC6615905
Dmel_CG7413	LOC6615906
Dmel_CG13359	LOC6615907
Dmel_CG13358	LOC116802039
Dmel_CG7359	LOC6615909
Dmel_CG43867	LOC6615908
Dmel_CG11663	LOC116802040
Dmel_CG3711	LOC6615917
Dmel_CG3034	LOC6615918
Dmel_CG3708	LOC6615919
Dmel_CG3706	LOC6615920
Dmel_CG32815	LOC6615921
Dmel_CG3704	LOC6615923
Dmel_CG3026	LOC6615924
Dmel_CG3703	LOC6615925
Dmel_CG3699	LOC6615927
Dmel_CG3690	LOC6615928
Dmel_CG18823	LOC6615930
Dmel_CG11639	LOC6615932
Dmel_CG14631	LOC6615933
Dmel_CG11638	LOC6615934
Dmel_CG32814	LOC6615935
Dmel_CG3021	LOC6615936
Dmel_CG3658	LOC6615937
Dmel_CG33082	LOC6615938
Dmel_CG14630	LOC6615939
Dmel_CG3019	LOC6615940
Dmel_CG42259	LOC6615941
Dmel_CG14629	LOC6615942
Dmel_CG3655	LOC6615943
Dmel_CG14628	LOC6615945
Dmel_CG32859	LOC6615946
Dmel_CG11378	LOC6615948
Dmel_CG11384	LOC6615949
Dmel_CG11379	LOC6615950
Dmel_CG14627	LOC116802070
Dmel_CG14626	LOC6615951
Dmel_CG11380	LOC6615952
Dmel_CG14625	LOC6615953
Dmel_CG11381	LOC6615954
Dmel_CG14624	LOC6615955
Dmel_CG11382	LOC6615956
Dmel_CG11398	LOC6615957
Dmel_CG3638	LOC6615959
Dmel_CG11403	LOC6615960
Dmel_CG11405	LOC6615961
Dmel_CG32812	LOC6615962
Dmel_CG14622	LOC6615963
Dmel_CG11411	LOC6615964
Dmel_CG11409	LOC6615966
Dmel_CG11412	LOC6615965
Dmel_CG11418	LOC6615969
Dmel_CG12773	LOC6615971
Dmel_CG11417	LOC6615972
Dmel_CG11420	LOC6615974
Dmel_CG14770	LOC6615975
Dmel_CG3056	LOC6615976
Dmel_CG3051	LOC6615977
Dmel_CG3719	LOC6615978
Dmel_CG32813	LOC6615979
Dmel_CG11448	LOC6615980
Dmel_CG34387	LOC6615983
Dmel_CG18531	LOC6615984
Dmel_CG14785	LOC6615985
Dmel_CG14786	LOC6615986
Dmel_CG14787	LOC6615987
Dmel_CG14788	LOC6615988
Dmel_CG14789	LOC6615989
Dmel_CG14778	LOC6615992
Dmel_CG14779	LOC6615993
Dmel_CG14780	LOC6615994
Dmel_CG14791	LOC6615995
Dmel_CG14781	LOC6615996
Dmel_CG14792	LOC6615999
Dmel_CG33513	LOC6616001
Dmel_CG14795	LOC6616002
Dmel_CG32810	LOC6616003
Dmel_CG14796	LOC6616007
Dmel_CG11491	LOC6616009
Dmel_CG3093	LOC6616012
Dmel_CG3740	LOC6616013
Dmel_CG3095	LOC6616014
Dmel_CG32809	LOC6616015
Dmel_CG3771	LOC6616019
Dmel_CG3795	LOC6616021
Dmel_CG14808	LOC6616024
Dmel_CG12598	LOC6616027
Dmel_CG32806	LOC6616028
Dmel_CG14810	LOC6616030
Dmel_CG14811	LOC116801974
Dmel_CG42666	LOC6616032
Dmel_CG14812	LOC6616033
Dmel_CG14813	LOC6616034
Dmel_CG14814	LOC6616035
Dmel_CG14802	LOC6616036
Dmel_CG14815	LOC6616037
Dmel_CG14803	LOC6616038
Dmel_CG14816	LOC6616040
Dmel_CG14804	LOC6616041
Dmel_CG14817	LOC6616042
Dmel_CG14805	LOC6616043
Dmel_CG14818	LOC6616044
Dmel_CG14806	LOC6616045
Dmel_CG3848	LOC6616046
Dmel_CG3109	LOC6616049
Dmel_CG11579	LOC6616050
Dmel_CG32803	LOC6616052
Dmel_CG32801	LOC6616053
Dmel_CG3810	LOC6616054
Dmel_CG3480	LOC6616057
Dmel_CG3806	LOC6616058
Dmel_CG3573	LOC116802338
Dmel_CG11596	LOC6616059
Dmel_CG3857	LOC6616060
Dmel_CG3587	LOC6616061
Dmel_CG43934	LOC6616066
Dmel_CG4406	LOC6616069
Dmel_CG4399	LOC6620922
Dmel_CG4376	LOC6620921
Dmel_CG4380	LOC6616072
Dmel_CG4325	LOC6616073
Dmel_CG4322	LOC6616074
Dmel_CG4313	LOC6616075
Dmel_CG4290	LOC6616076
Dmel_CG4281	LOC6616077
Dmel_CG14054	LOC6616078
Dmel_CG4199	LOC116802128
Dmel_CG4061	LOC6616080
Dmel_CG4045	LOC6616081
Dmel_CG4025	LOC6616082
Dmel_CG16903	LOC6616083
Dmel_CG3981	LOC6616084
Dmel_CG3954	LOC6616088
Dmel_CG3895	LOC6616090
Dmel_CG18412	LOC6616091
Dmel_CG3835	LOC6616092
Dmel_CG3724	LOC6616093
Dmel_CG3717	LOC6616094
Dmel_CG3707	LOC6616095
Dmel_CG3656	LOC6616099
Dmel_CG3630	LOC6616100
Dmel_CG3621	LOC6616101
Dmel_CG3540	LOC6616102
Dmel_CG3466	LOC6616103
Dmel_CG10755	LOC6616104
Dmel_CG3461	LOC6616106
Dmel_CG3460	LOC6616107
Dmel_CG17776	LOC6616108
Dmel_CG17777	LOC6616109
Dmel_CG3457	LOC6616110
Dmel_CG14053	LOC6616111
Dmel_CG3456	LOC6616112
Dmel_CG33548	LOC6616114
Dmel_CG3299	LOC6616117
Dmel_CG14052	LOC6616118
Dmel_CG3443	LOC6616120
Dmel_CG3228	LOC6616122
Dmel_CG3218	LOC6616123
Dmel_CG3206	LOC6616124
Dmel_CG3193	LOC6616125
Dmel_CG3191	LOC6616126
Dmel_CG3091	LOC6616127
Dmel_CG3078	LOC6616128
Dmel_CG3073	LOC6616129
Dmel_CG3071	LOC6616130
Dmel_CG2924	LOC6616131
Dmel_CG2918	LOC6616132
Dmel_CG2865	LOC6616137
Dmel_CG14050	LOC6616139
Dmel_CG2854	LOC6616140
Dmel_CG14049	LOC6616142
Dmel_CG2845	LOC6616144
Dmel_CG14048	LOC6616145
Dmel_CG2841	LOC6616146
Dmel_CG43947	LOC6616148
Dmel_CG12496	LOC6616149
Dmel_CG7952	LOC6616151
Dmel_CG7925	LOC6616152
Dmel_CG32796	LOC6616153
Dmel_CG33950	LOC6616156
Dmel_CG13758	LOC6616158
Dmel_CG8310	LOC6616159
Dmel_CG13759	LOC6616160
Dmel_CG13760	LOC116802090
Dmel_CG17437	LOC6616161
Dmel_CG9659	LOC6616162
Dmel_CG8590	LOC6616163
Dmel_CG9900	LOC6616164
Dmel_CG13761	LOC6616165
Dmel_CG8636	LOC6616166
Dmel_CG10742	LOC6616167
Dmel_CG9904	LOC6616168
Dmel_CG13762	LOC6616169
Dmel_CG10260	LOC6616170
Dmel_CG2621	LOC6620798
Dmel_CG2655	LOC6616173
Dmel_CG2652	LOC6616174
Dmel_CG2647	LOC6616175
Dmel_CG2650	LOC6616177
Dmel_CG2658	LOC6616179
Dmel_CG2662	LOC6616180
Dmel_CG2675	LOC6616181
Dmel_CG2677	LOC6616182
Dmel_CG2680	LOC6616183
Dmel_CG2681	LOC6616184
Dmel_CG2685	LOC6616185
Dmel_CG2694	LOC6616186
Dmel_CG2701	LOC6616187
Dmel_CG2706	LOC6616188
Dmel_CG2707	LOC6616189
Dmel_CG2709	LOC6616190
Dmel_CG2711	LOC6616191
Dmel_CG2713	LOC6616192
Dmel_CG2712	LOC6616193
Dmel_CG2714	LOC6616194
Dmel_CG2715	LOC6616195
Dmel_CG32795	LOC6616196
Dmel_CG2759	LOC6616197
Dmel_CG12498	LOC6616199
Dmel_CG14416	LOC6616200
Dmel_CG14417	LOC6616201
Dmel_CG14418	LOC6616202
Dmel_CG14419	LOC6616203
Dmel_CG3526	LOC6616205
Dmel_CG3588	LOC6616206
Dmel_CG14424	LOC6616207
Dmel_CG32793	LOC6616208
Dmel_CG3592	LOC6616209
Dmel_CG3598	LOC6616210
Dmel_CG14420	LOC6616211
Dmel_CG14421	LOC6616212
Dmel_CG14422	LOC6616213
Dmel_CG14423	LOC6616214
Dmel_CG17959	LOC6616215
Dmel_CG3603	LOC6616216
Dmel_CG4125	LOC6616217
Dmel_CG4116	LOC6616218
Dmel_CG3653	LOC6616219
Dmel_CG3936	LOC6616220
Dmel_CG18508	LOC6616221
Dmel_CG4015	LOC6616222
Dmel_CG3939	LOC6616223
Dmel_CG10789	LOC6616226
Dmel_CG32498	LOC6616227
Dmel_CG10798	LOC6616230
Dmel_CG12535	LOC6616231
Dmel_CG14269	LOC6616234
Dmel_CG16782	LOC6612592
Dmel_CG10801	LOC6612591
Dmel_CG16781	LOC6612590
Dmel_CG12206	LOC6612589
Dmel_CG10804	LOC6612588
Dmel_CG10802	LOC6612587
Dmel_CG14270	LOC6612586
Dmel_CG10803	LOC6612584
Dmel_CG14271	LOC6612583
Dmel_CG32791	LOC6612581
Dmel_CG32792	LOC6612579
Dmel_CG2875	LOC6612578
Dmel_CG2872	LOC6612577
Dmel_CG13317	LOC6612576
Dmel_CG2864	LOC6612575
Dmel_CG13316	LOC6612574
Dmel_CG2849	LOC6612573
Dmel_CG34412	LOC6612570
Dmel_CG2947	LOC6612569
Dmel_CG44123	LOC6612567
Dmel_CG2901	LOC6612563
Dmel_CG2904	LOC6612562
Dmel_CG44402	LOC6612560
Dmel_CG2930	LOC6612558
Dmel_CG2934	LOC6612556
Dmel_CG15239	LOC6612555
Dmel_CG42541	LOC6612554
Dmel_CG2938	LOC6612552
Dmel_CG2941	LOC6621339
Dmel_CG32786	LOC6621766
Dmel_CG32783	LOC6612551
Dmel_CG5014	LOC6612550
Dmel_CG6450	LOC6612549
Dmel_CG6428	LOC6612548
Dmel_CG6414	LOC6612547
Dmel_CG43689	LOC6612545
Dmel_CG6379	LOC6612543
Dmel_CG15375	LOC6612542
Dmel_CG6358	LOC6612540
Dmel_CG4934	LOC6612539
Dmel_CG4944	LOC6612538
Dmel_CG6133	LOC6612537
Dmel_CG4865	LOC6612536
Dmel_CG6121	LOC6612535
Dmel_CG4857	LOC6612534
Dmel_CG32775	LOC6612533
Dmel_CG3665	LOC6612531
Dmel_CG43288	LOC6612530
Dmel_CG15571	LOC6612529
Dmel_CG15570	LOC6612528
Dmel_CG15573	LOC6612526
Dmel_CG43134	LOC6612525
Dmel_CG43135	LOC116802045
Dmel_CG15576	LOC6612524
Dmel_CG12691	LOC6612522
Dmel_CG15572	LOC6612521
Dmel_CG15577	LOC6612520
Dmel_CG15578	LOC6612519
Dmel_CG12692	LOC6612518
Dmel_CG15579	LOC6612516
Dmel_CG3697	LOC116802028
Dmel_CG2982	LOC6612514
Dmel_CG3712	LOC6612513
Dmel_CG12693	LOC6612512
Dmel_CG3620	LOC6612511
Dmel_CG3626	LOC6612510
Dmel_CG12688	LOC6612508
Dmel_CG3578	LOC6612505
Dmel_CG3556	LOC6612503
Dmel_CG11427	LOC6612502
Dmel_CG3564	LOC6612501
Dmel_CG3568	LOC6612500
Dmel_CG17592	LOC6612499
Dmel_CG15912	LOC6612498
Dmel_CG11436	LOC6612497
Dmel_CG3527	LOC6612496
Dmel_CG11444	LOC6612495
Dmel_CG3546	LOC6612494
Dmel_CG12684	LOC6612492
Dmel_CG12212	LOC6612491
Dmel_CG12184	LOC6612489
Dmel_CG12179	LOC6612488
Dmel_CG3346	LOC6612487
Dmel_CG3081	LOC6612486
Dmel_CG3062	LOC6612485
Dmel_CG3052	LOC6612484
Dmel_CG7038	LOC6612483
Dmel_CG3024	LOC6612482
Dmel_CG7035	LOC6612480
Dmel_CG3009	LOC6612478
Dmel_CG3000	LOC6612477
Dmel_CG2984	LOC116801952
Dmel_CG6998	LOC6612476
Dmel_CG7010	LOC6612474
Dmel_CG7024	LOC6612473
Dmel_CG6986	LOC6612472
Dmel_CG15472	LOC6612469
Dmel_CG2932	LOC6612468
Dmel_CG15471	LOC6612465
Dmel_CG6978	LOC6612464
Dmel_CG12682	LOC6612461
Dmel_CG12681	LOC6612459
Dmel_CG42594	LOC6612458
Dmel_CG6927	LOC6612455
Dmel_CG32772	LOC6612454
Dmel_CG4041	LOC6612453
Dmel_CG6903	LOC6612452
Dmel_CG6899	LOC6612450
Dmel_CG15468	LOC6612449
Dmel_CG12680	LOC6612448
Dmel_CG6824	LOC6612445
Dmel_CG32767	LOC6612443
Dmel_CG44835	LOC6612435
Dmel_CG42749	LOC6612432
Dmel_CG17764	LOC6612429
Dmel_CG3319	LOC6612428
Dmel_CG4528	LOC6612427
Dmel_CG3315	LOC6612426
Dmel_CG4193	LOC6612425
Dmel_CG4198	LOC6612424
Dmel_CG15930	LOC6612423
Dmel_CG4202	LOC6612422
Dmel_CG3312	LOC6612421
Dmel_CG4206	LOC6612420
Dmel_CG3309	LOC6612419
Dmel_CG4208	LOC6612418
Dmel_CG4209	LOC6612417
Dmel_CG10706	LOC6612412
Dmel_CG3252	LOC6612410
Dmel_CG3249	LOC6612409
Dmel_CG4165	LOC6612408
Dmel_CG16756	LOC6612407
Dmel_CG15784	LOC6612406
Dmel_CG16752	LOC6612405
Dmel_CG3239	LOC6612403
Dmel_CG32762	LOC6612402
Dmel_CG4151	LOC6612401
Dmel_CG12730	LOC6612400
Dmel_CG33980	LOC6612398
Dmel_CG4136	LOC6612397
Dmel_CG34435	LOC6612396
Dmel_CG34434	LOC6612395
Dmel_CG3208	LOC6612394
Dmel_CG3201	LOC6612393
Dmel_CG32763	LOC6612390
Dmel_CG42492	LOC6612389
Dmel_CG42265	LOC6612387
Dmel_CG3187	LOC6612384
Dmel_CG4119	LOC6612383
Dmel_CG3129	LOC6612382
Dmel_CG4111	LOC6612381
Dmel_CG3171	LOC6612380
Dmel_CG15779	LOC6612379
Dmel_CG42449	LOC6612378
Dmel_CG3160	LOC6612377
Dmel_CG12410	LOC6612376
Dmel_CG3149	LOC6612375
Dmel_CG4096	LOC6612372
Dmel_CG33080	LOC6612371
Dmel_CG32758	LOC6612369
Dmel_CG3125	LOC6612368
Dmel_CG4078	LOC6612367
Dmel_CG15772	LOC6612366
Dmel_CG15929	LOC6612365
Dmel_CG15771	LOC6612363
Dmel_CG3086	LOC116802035
Dmel_CG42699	LOC6612356
Dmel_CG15767	LOC6612355
Dmel_CG12239	LOC6612354
Dmel_CG4052	LOC6612353
Dmel_CG18341	LOC6612352
Dmel_CG44329	LOC6612351
Dmel_CG15766	LOC6612350
Dmel_CG15765	LOC6612348
Dmel_CG12729	LOC6612346
Dmel_CG43136	LOC116802156
Dmel_CG15764	LOC6612345
Dmel_CG3033	LOC6612344
Dmel_CG3025	LOC6612343
Dmel_CG3016	LOC6612341
Dmel_CG16721	LOC6612340
Dmel_CG4027	LOC6612339
Dmel_CG4020	LOC6612338
Dmel_CG12236	LOC6612337
Dmel_CG3011	LOC6612336
Dmel_CG3726	LOC6612335
Dmel_CG12728	LOC6612334
Dmel_CG32756	LOC6612333
Dmel_CG6041	LOC6612332
Dmel_CG32755	LOC6612331
Dmel_CG6048	LOC6612330
Dmel_CG6067	LOC6612329
Dmel_CG4790	LOC6612328
Dmel_CG14447	LOC6612327
Dmel_CG5966	LOC6612326
Dmel_CG4766	LOC6612325
Dmel_CG4746	LOC6612323
Dmel_CG4336	LOC6612321
Dmel_CG5941	LOC6612320
Dmel_CG5937	LOC6612319
Dmel_CG5921	LOC6612318
Dmel_CG43115	LOC6612317
Dmel_CG5928	LOC6612316
Dmel_CG4690	LOC6612315
Dmel_CG4666	LOC6612314
Dmel_CG4660	LOC6612313
Dmel_CG4317	LOC6612312
Dmel_CG5905	LOC6612311
Dmel_CG15899	LOC6612310
Dmel_CG32750	LOC6612307
Dmel_CG32751	LOC6612306
Dmel_CG43090	LOC116802209
Dmel_CG32754	LOC6612305
Dmel_CG3599	LOC6612304
Dmel_CG3774	LOC6612303
Dmel_CG3595	LOC6612302
Dmel_CG14446	LOC6612301
Dmel_CG14445	LOC6612300
Dmel_CG3585	LOC6612299
Dmel_CG3780	LOC6612298
Dmel_CG3576	LOC6612295
Dmel_CG12225	LOC6612294
Dmel_CG3566	LOC6612292
Dmel_CG32744	LOC6612291
Dmel_CG3458	LOC6612288
Dmel_CG15897	LOC6612289
Dmel_CG3455	LOC116802020
Dmel_CG15896	LOC6612287
Dmel_CG15892	LOC6612286
Dmel_CG15891	LOC6612285
Dmel_CG3815	LOC6612284
Dmel_CG12219	LOC6612283
Dmel_CG3823	LOC6612282
Dmel_CG15894	LOC6612281
Dmel_CG42240	LOC6612280
Dmel_CG3842	LOC6612279
Dmel_CG3847	LOC6612278
Dmel_CG3446	LOC6612277
Dmel_CG3861	LOC6612276
Dmel_CG3429	LOC6612274
Dmel_CG3869	LOC6612272
Dmel_CG12217	LOC6612269
Dmel_CG42340	LOC6612267
Dmel_CG3918	LOC6612264
Dmel_CG3342	LOC6612263
Dmel_CG3926	LOC6612262
Dmel_CG3314	LOC6612260
Dmel_CG3929	LOC6612259
Dmel_CG34417	LOC6612256
Dmel_CG17717	LOC6612255
Dmel_CG10695	LOC6612254
Dmel_CG14444	LOC6612252
Dmel_CG3973	LOC6612249
Dmel_CG3226	LOC6612248
Dmel_CG32742	LOC6612247
Dmel_CG3224	LOC6612246
Dmel_CG3977	LOC6612245
Dmel_CG3198	LOC6612244
Dmel_CG4039	LOC6612243
Dmel_CG3192	LOC6612242
Dmel_CG4094	LOC6612241
Dmel_CG4095	LOC6612240
Dmel_CG4523	LOC6612239
Dmel_CG44303	LOC6612229
Dmel_CG14442	LOC6612228
Dmel_CG14440	LOC6612226
Dmel_CG14441	LOC6612225
Dmel_CG3168	LOC6612224
Dmel_CG3203	LOC6612220
Dmel_CG14439	LOC6612217
Dmel_CG14438	LOC6612213
Dmel_CG14437	LOC6612211
Dmel_CG3135	LOC6612210
Dmel_CG42328	LOC6612208
Dmel_CG4532	LOC6612205
Dmel_CG4536	LOC6612204
Dmel_CG3075	LOC6612202
Dmel_CG4542	LOC6612201
Dmel_CG4547	LOC6612200
Dmel_CG32743	LOC6612198
Dmel_CG14435	LOC6612197
Dmel_CG4557	LOC6612193
Dmel_CG3044	LOC6612192
Dmel_CG4558	LOC6612191
Dmel_CG14434	LOC6612196
Dmel_CG43736	LOC6612195
Dmel_CG14431	LOC6618941
Dmel_CG32732	LOC6618946
Dmel_CG4586	LOC6618942
Dmel_CG3040	LOC6618943
Dmel_CG3039	LOC6618948
Dmel_CG14430	LOC6618949
Dmel_CG2977	LOC6618950
Dmel_CG4590	LOC6618951
Dmel_CG3035	LOC6618952
Dmel_CG32736	LOC6618953
Dmel_CG42308	LOC6618954
Dmel_CG3032	LOC6618955
Dmel_CG4593	LOC6618956
Dmel_CG12541	LOC6618957
Dmel_CG4607	LOC6618960
Dmel_CG43770	LOC6618963
Dmel_CG4615	LOC6618964
Dmel_CG4617	LOC6618965
Dmel_CG8300	LOC6618966
Dmel_CG4626	LOC6618967
Dmel_CG9650	LOC6618969
Dmel_CG1958	LOC6618970
Dmel_CG1677	LOC6618971
Dmel_CG2059	LOC6618972
Dmel_CG1659	LOC6618973
Dmel_CG9653	LOC6618974
Dmel_CG1643	LOC6618975
Dmel_CG2079	LOC6618976
Dmel_CG18155	LOC6618977
Dmel_CG42780	LOC116801961
Dmel_CG1435	LOC6618978
Dmel_CG15034	LOC6618980
Dmel_CG1999	LOC6618981
Dmel_CG15033	LOC6618982
Dmel_CG42781	LOC116802275
Dmel_CG15035	LOC6618983
Dmel_CG32727	LOC6618984
Dmel_CG42246	LOC6618985
Dmel_CG42704	LOC116802132
Dmel_CG42705	LOC116802152
Dmel_CG34337	LOC6618986
Dmel_CG9657	LOC6618987
Dmel_CG15036	LOC6618988
Dmel_CG32726	LOC116802121
Dmel_CG11368	LOC6618991
Dmel_CG43198	LOC116802053
Dmel_CG32719	LOC6618989
Dmel_CG43138	LOC6618992
Dmel_CG32720	LOC6618993
Dmel_CG11369	LOC6618995
Dmel_CG12689	LOC116802054
Dmel_CG11387	LOC6618996
Dmel_CG12690	LOC6618998
Dmel_CG15478	LOC6619000
Dmel_CG12153	LOC6619001
Dmel_CG32721	LOC6619002
Dmel_CG12155	LOC6619003
Dmel_CG12151	LOC6619004
Dmel_CG12156	LOC6619005
Dmel_CG12157	LOC6619006
Dmel_CG12663	LOC6619007
Dmel_CG34338	LOC6619008
Dmel_CG32718	LOC6619009
Dmel_CG1402	LOC6620271
Dmel_CG10920	LOC6620243
Dmel_CG1409	LOC116802198
Dmel_CG15326	LOC6620239
Dmel_CG2175	LOC6620240
Dmel_CG15324	LOC6620241
Dmel_CG42294	LOC6620242
Dmel_CG42293	LOC116802200
Dmel_CG42292	LOC6620244
Dmel_CG15325	LOC6620245
Dmel_CG10932	LOC6620246
Dmel_CG17256	LOC6620247
Dmel_CG18624	LOC116802210
Dmel_CG45089	LOC116802211
Dmel_CG1422	LOC6620248
Dmel_CG10944	LOC6620249
Dmel_CG1430	LOC6620251
Dmel_CG10946	LOC6620252
Dmel_CG1444	LOC6620253
Dmel_CG1514	LOC6620254
Dmel_CG15329	LOC6620255
Dmel_CG1515	LOC6620256
Dmel_CG10777	LOC6620257
Dmel_CG10778	LOC6620258
Dmel_CG1524	LOC6620259
Dmel_CG1527	LOC6620260
Dmel_CG42593	LOC6620263
Dmel_CG15332	LOC6620264
Dmel_CG15330	LOC6620265
Dmel_CG2212	LOC6620266
Dmel_CG32858	LOC6620267
Dmel_CG1543	LOC6620197
Dmel_CG2233	LOC6620158
Dmel_CG2252	LOC6620155
Dmel_CG1560	LOC6620156
Dmel_CG2253	LOC6620157
Dmel_CG1571	LOC6620159
Dmel_CG2254	LOC6620160
Dmel_CG2256	LOC6620161
Dmel_CG2257	LOC6620162
Dmel_CG2258	LOC6620163
Dmel_CG2259	LOC6620164
Dmel_CG1575	LOC6620165
Dmel_CG2260	LOC6620166
Dmel_CG15335	LOC6620167
Dmel_CG2116	LOC6620168
Dmel_CG10958	LOC6620169
Dmel_CG2120	LOC6620170
Dmel_CG2262	LOC6620171
Dmel_CG17982	LOC6620172
Dmel_CG2263	LOC6620173
Dmel_CG2129	LOC6620174
Dmel_CG15336	LOC6620175
Dmel_CG10959	LOC6620176
Dmel_CG10763	LOC6620177
Dmel_CG18262	LOC6620178
Dmel_CG10961	LOC6620179
Dmel_CG1583	LOC6620180
Dmel_CG15337	LOC6620181
Dmel_CG10761	LOC6620182
Dmel_CG10759	LOC6620183
Dmel_CG2278	LOC6620184
Dmel_CG2272	LOC6620185
Dmel_CG32717	LOC6620189
Dmel_CG2147	LOC6620190
Dmel_CG10964	LOC6620192
Dmel_CG2151	LOC6620193
Dmel_CG2286	LOC6620195
Dmel_CG1632	LOC6619788
Dmel_CG15343	LOC6619793
Dmel_CG1636	LOC6619790
Dmel_CG2302	LOC6619853
Dmel_CG1387	LOC6619797
Dmel_CG10555	LOC6619799
Dmel_CG11190	LOC6619800
Dmel_CG32711	LOC6619801
Dmel_CG18009	LOC6619803
Dmel_CG32712	LOC6619804
Dmel_CG12125	LOC6619805
Dmel_CG1440	LOC6619806
Dmel_CG12123	LOC6619807
Dmel_CG11202	LOC6619808
Dmel_CG32713	LOC6619809
Dmel_CG15347	LOC6619810
Dmel_CG1474	LOC6619811
Dmel_CG12117	LOC6619812
Dmel_CG33223	LOC6619813
Dmel_CG12116	LOC6619814
Dmel_CG33962	LOC6619815
Dmel_CG15350	LOC6619816
Dmel_CG15351	LOC6619817
Dmel_CG1478	LOC6619818
Dmel_CG11213	LOC6619819
Dmel_CG12743	LOC6619822
Dmel_CG33181	LOC6619823
Dmel_CG11219	LOC6619824
Dmel_CG1634	LOC6619825
Dmel_CG12113	LOC6619826
Dmel_CG12112	LOC6619827
Dmel_CG11265	LOC6619829
Dmel_CG12111	LOC6619830
Dmel_CG2056	LOC6619831
Dmel_CG12065	LOC6619832
Dmel_CG12081	LOC6619833
Dmel_CG12659	LOC6619834
Dmel_CG12737	LOC6619835
Dmel_CG12109	LOC6619836
Dmel_CG12154	LOC6619839
Dmel_CG12772	LOC6619841
Dmel_CG11284	LOC6619842
Dmel_CG12108	LOC6619843
Dmel_CG1795	LOC6619844
Dmel_CG11294	LOC6619846
Dmel_CG1787	LOC6619847
Dmel_CG2004	LOC6619848
Dmel_CG1785	LOC6619849
Dmel_CG1994	LOC6619850
Dmel_CG1789	LOC6619851
Dmel_CG11354	LOC6619787
Dmel_CG12075	LOC6619734
Dmel_CG10701	LOC6619735
Dmel_CG1885	LOC6619736
Dmel_CG10648	LOC6619737
Dmel_CG1871	LOC6619738
Dmel_CG12661	LOC6619742
Dmel_CG43255	LOC116801992
Dmel_CG10962	LOC6619743
Dmel_CG12662	LOC6619744
Dmel_CG42667	LOC6619746
Dmel_CG42388	LOC6619749
Dmel_CG15365	LOC6619750
Dmel_CG10970	LOC6619753
Dmel_CG44325	LOC6619754
Dmel_CG7246	LOC6619756
Dmel_CG7041	LOC6619757
Dmel_CG32707	LOC6619758
Dmel_CG32708	LOC6619759
Dmel_CG32706	LOC6621826
Dmel_CG6999	LOC6619761
Dmel_CG7033	LOC6619762
Dmel_CG7766	LOC6619764
Dmel_CG8264	LOC6619766
Dmel_CG7039	LOC6619767
Dmel_CG9113	LOC6619768
Dmel_CG12664	LOC6619769
Dmel_CG7065	LOC6619770
Dmel_CG8971	LOC6619771
Dmel_CG7055	LOC6619772
Dmel_CG8989	LOC6619774
Dmel_CG9022	LOC6619775
Dmel_CG15367	LOC6619776
Dmel_CG9034	LOC6619777
Dmel_CG9060	LOC6619778
Dmel_CG44532	LOC116802288
Dmel_CG12218	LOC6619779
Dmel_CG12115	LOC6619781
Dmel_CG12057	LOC6619782
Dmel_CG12056	LOC6619783
Dmel_CG12106	LOC6619784
Dmel_CG12118	LOC6619785
Dmel_CG2194	LOC6619786
Dmel_CG12119	LOC6621160
Dmel_CG12665	LOC6621158
Dmel_CG15368	LOC6621157
Dmel_CG15369	LOC6621159
Dmel_CG12120	LOC6620465
Dmel_CG15370	LOC6620440
Dmel_CG15371	LOC6620444
Dmel_CG12121	LOC6620441
Dmel_CG32704	LOC6620442
Dmel_CG12124	LOC6620443
Dmel_CG42569	LOC6620445
Dmel_CG12127	LOC6620446
Dmel_CG15793	LOC6620447
Dmel_CG17754	LOC6620448
Dmel_CG15797	LOC6620449
Dmel_CG32703	LOC6620454
Dmel_CG17440	LOC6620455
Dmel_CG17446	LOC6620457
Dmel_CG16892	LOC6620458
Dmel_CG12132	LOC6620459
Dmel_CG1689	LOC6620460
Dmel_CG12135	LOC6620461
Dmel_CG12149	LOC6620462
Dmel_CG34449	LOC6620464
Dmel_CG17252	LOC6617666
Dmel_CG42611	LOC6617457
Dmel_CG32700	LOC6617459
Dmel_CG34028	LOC6617460
Dmel_CG34026	LOC6617461
Dmel_CG32701	LOC6617463
Dmel_CG2998	LOC6617464
Dmel_CG15317	LOC6617465
Dmel_CG32702	LOC6617466
Dmel_CG32699	LOC6617467
Dmel_CG3001	LOC6617468
Dmel_CG3002	LOC6617470
Dmel_CG3004	LOC6617471
Dmel_CG12141	LOC6617472
Dmel_CG42797	LOC6617473
Dmel_CG32697	LOC6617475
Dmel_CG3106	LOC6617477
Dmel_CG15319	LOC6617479
Dmel_CG12653	LOC6617481
Dmel_CG1343	LOC6617484
Dmel_CG1354	LOC6617486
Dmel_CG32698	LOC6617487
Dmel_CG2045	LOC6617489
Dmel_CG45061	LOC6617491
Dmel_CG32695	LOC6617492
Dmel_CG15247	LOC6617493
Dmel_CG1468	LOC6617494
Dmel_CG9686	LOC6617495
Dmel_CG9689	LOC6617497
Dmel_CG9691	LOC6617499
Dmel_CG15249	LOC6617500
Dmel_CG1986	LOC6617501
Dmel_CG1780	LOC6617502
Dmel_CG1791	LOC6620645
Dmel_CG1889	LOC6620637
Dmel_CG43386	LOC6620638
Dmel_CG15252	LOC6620639
Dmel_CG32694	LOC6620642
Dmel_CG33557	LOC6617504
Dmel_CG2990	LOC6617505
Dmel_CG43374	LOC6617507
Dmel_CG2979	LOC6617509
Dmel_CG2985	LOC6617510
Dmel_CG15312	LOC6617511
Dmel_CG32685	LOC6617513
Dmel_CG2972	LOC6617514
Dmel_CG2974	LOC6617516
Dmel_CG34104	LOC6617517
Dmel_CG12645	LOC6617520
Dmel_CG43902	LOC6617523
Dmel_CG15309	LOC6617524
Dmel_CG2968	LOC6617525
Dmel_CG2962	LOC6617526
Dmel_CG15308	LOC6617527
Dmel_CG34408	LOC6617528
Dmel_CG2961	LOC6617529
Dmel_CG43388	LOC6617531
Dmel_CG12643	LOC6617534
Dmel_CG42275	LOC6617535
Dmel_CG2909	LOC6617538
Dmel_CG2227	LOC6617539
Dmel_CG43740	LOC6617540
Dmel_CG2221	LOC6617544
Dmel_CG32679	LOC6617545
Dmel_CG17841	LOC6617546
Dmel_CG2222	LOC6617549
Dmel_CG2096	LOC6617550
Dmel_CG32683	LOC6617551
Dmel_CG15302	LOC6617553
Dmel_CG15304	LOC116802217
Dmel_CG17255	LOC6617556
Dmel_CG2889	LOC6617557
Dmel_CG2887	LOC6617558
Dmel_CG2890	LOC6617559
Dmel_CG32687	LOC6617560
Dmel_CG34414	LOC6617562
Dmel_CG1619	LOC6617567
Dmel_CG2124	LOC6617568
Dmel_CG1628	LOC6617569
Dmel_CG43347	LOC6617571
Dmel_CG9806	LOC6617574
Dmel_CG2111	LOC6617575
Dmel_CG32673	LOC6617576
Dmel_CG12637	LOC6617577
Dmel_CG32677	LOC6617578
Dmel_CG32676	LOC6617579
Dmel_CG1799	LOC6617580
Dmel_CG11556	LOC6617581
Dmel_CG32675	LOC6617582
Dmel_CG32672	LOC6617583
Dmel_CG1826	LOC6617585
Dmel_CG15211	LOC6617586
Dmel_CG1683	LOC6617587
Dmel_CG16944	LOC6617588
Dmel_CG1691	LOC6617589
Dmel_CG1664	LOC6617590
Dmel_CG17333	LOC6617593
Dmel_CG2202	LOC6617594
Dmel_CG11207	LOC6617595
Dmel_CG1655	LOC6617596
Dmel_CG2186	LOC6617597
Dmel_CG2157	LOC6617598
Dmel_CG1637	LOC6617599
Dmel_CG1615	LOC6617600
Dmel_CG1582	LOC6617601
Dmel_CG15208	LOC6617603
Dmel_CG43901	LOC6617604
Dmel_CG2155	LOC6617605
Dmel_CG2145	LOC6617606
Dmel_CG43657	LOC6617611
Dmel_CG1567	LOC6617613
Dmel_CG42339	LOC6617615
Dmel_CG11160	LOC6617616
Dmel_CG1552	LOC6617617
Dmel_CG1545	LOC6617618
Dmel_CG1537	LOC6617619
Dmel_CG15203	LOC6617620
Dmel_CG18085	LOC6617621
Dmel_CG2081	LOC6617622
Dmel_CG2076	LOC6617623
Dmel_CG2061	LOC6617624
Dmel_CG42249	LOC6617625
Dmel_CG12101	LOC116802334
Dmel_CG16916	LOC6617627
Dmel_CG2522	LOC6617628
Dmel_CG1453	LOC6617629
Dmel_CG18292	LOC6617630
Dmel_CG32667	LOC6617631
Dmel_CG15199	LOC6617632
Dmel_CG15202	LOC6617633
Dmel_CG15201	LOC6617634
Dmel_CG1404	LOC6617635
Dmel_CG1908	LOC6617636
Dmel_CG1397	LOC6617637
Dmel_CG1938	LOC6617638
Dmel_CG1386	LOC6617640
Dmel_CG1394	LOC6617641
Dmel_CG15200	LOC6617642
Dmel_CG11106	LOC6617643
Dmel_CG44422	LOC6617644
Dmel_CG15198	LOC6617646
Dmel_CG34143	LOC6617649
Dmel_CG1641	LOC6617650
Dmel_CG1639	LOC6617651
Dmel_CG1657	LOC6617652
Dmel_CG11759	LOC6617653
Dmel_CG34348	LOC6617654
Dmel_CG1597	LOC6617655
Dmel_CG11756	LOC6617656
Dmel_CG1738	LOC6617657
Dmel_CG11752	LOC6617658
Dmel_CG1737	LOC6617659
Dmel_CG18361	LOC6617660
Dmel_CG11750	LOC6617661
Dmel_CG1594	LOC6617663
Dmel_CG1728	LOC6617664
Dmel_CG1725	LOC6617665
Dmel_CG15196	LOC6619856
Dmel_CG12622	LOC6619857
Dmel_CG32664	LOC6619858
Dmel_CG17867	LOC6619859
Dmel_CG1743	LOC6619860
Dmel_CG11727	LOC6619861
Dmel_CG1747	LOC6619863
Dmel_CG1745	LOC6619864
Dmel_CG43155	LOC6619865
Dmel_CG11715	LOC6619867
Dmel_CG1749	LOC6619868
Dmel_CG1751	LOC6619869
Dmel_CG32666	LOC6619871
Dmel_CG1572	LOC6619872
Dmel_CG11709	LOC6619873
Dmel_CG1554	LOC6619875
Dmel_CG11699	LOC6619876
Dmel_CG1558	LOC6619877
Dmel_CG11697	LOC6619878
Dmel_CG11696	LOC6619879
Dmel_CG15191	LOC6619880
Dmel_CG11695	LOC6619881
Dmel_CG1763	LOC6619883
Dmel_CG1697	LOC6619885
Dmel_CG2247	LOC6619888
Dmel_CG1703	LOC6619890
Dmel_CG15220	LOC6619891
Dmel_CG1705	LOC6619892
Dmel_CG1817	LOC6619893
Dmel_CG2371	LOC6619894
Dmel_CG1822	LOC6619895
Dmel_CG1830	LOC6619897
Dmel_CG2444	LOC6619898
Dmel_CG2448	LOC6619899
Dmel_CG2446	LOC6619900
Dmel_CG1837	LOC6619901
Dmel_CG1841	LOC6619902
Dmel_CG15221	LOC6619907
Dmel_CG9369	LOC6619908
Dmel_CG9355	LOC6619910
Dmel_CG4139	LOC6619911
Dmel_CG15224	LOC6619912
Dmel_CG4147	LOC6619913
Dmel_CG1578	LOC6619914
Dmel_CG43154	LOC6619915
Dmel_CG1895	LOC6619916
Dmel_CG1967	LOC6619919
Dmel_CG10347	LOC6619920
Dmel_CG1886	LOC6619922
Dmel_CG2025	LOC6619923
Dmel_CG1847	LOC6619924
Dmel_CG11802	LOC6619925
Dmel_CG15739	LOC6619926
Dmel_CG10352	LOC6619928
Dmel_CG10353	LOC6620974
Dmel_CG1844	LOC116801958
Dmel_CG1840	LOC6621303
Dmel_CG15738	LOC6620297
Dmel_CG15737	LOC6620293
Dmel_CG1559	LOC6620294
Dmel_CG43156	LOC116802293
Dmel_CG2467	LOC6620295
Dmel_CG2471	LOC6620298
Dmel_CG10362	LOC6620299
Dmel_CG43368	LOC6620300
Dmel_CG1505	LOC6620303
Dmel_CG1502	LOC6620304
Dmel_CG18130	LOC6620305
Dmel_CG1500	LOC6620306
Dmel_CG1806	LOC6620307
Dmel_CG1492	LOC6620308
Dmel_CG1803	LOC6620309
Dmel_CG15736	LOC6620310
Dmel_CG15735	LOC6620311
Dmel_CG1796	LOC6620312
Dmel_CG1490	LOC6620313
Dmel_CG1488	LOC6620314
Dmel_CG1786	LOC6620315
Dmel_CG1950	LOC6620320
Dmel_CG32656	LOC6620323
Dmel_CG34323	LOC6620326
Dmel_CG12721	LOC6620327
Dmel_CG15734	LOC6621287
Dmel_CG11356	LOC6620198
Dmel_CG2750	LOC6620206
Dmel_CG1924	LOC6620204
Dmel_CG42338	LOC6620202
Dmel_CG2577	LOC6618552
Dmel_CG15732	LOC6618553
Dmel_CG32651	LOC116802258
Dmel_CG2574	LOC6618549
Dmel_CG42349	LOC6618556
Dmel_CG15927	LOC6618557
Dmel_CG15731	LOC6618558
Dmel_CG1900	LOC6618559
Dmel_CG42258	LOC6618561
Dmel_CG2560	LOC6618562
Dmel_CG2559	LOC6618563
Dmel_CG15730	LOC6618564
Dmel_CG2556	LOC6618566
Dmel_CG43921	LOC6618568
Dmel_CG11138	LOC6618571
Dmel_CG1848	LOC6618572
Dmel_CG1824	LOC6618573
Dmel_CG32654	LOC6618574
Dmel_CG1463	LOC6618575
Dmel_CG2543	LOC6618576
Dmel_CG11085	LOC6618577
Dmel_CG15728	LOC6618578
Dmel_CG15727	LOC6618579
Dmel_CG2540	LOC6618580
Dmel_CG17762	LOC6618581
Dmel_CG2028	LOC6618583
Dmel_CG4070	LOC6618584
Dmel_CG4013	LOC6618589
Dmel_CG4004	LOC6618590
Dmel_CG3989	LOC6618591
Dmel_CG12717	LOC6618592
Dmel_CG3812	LOC6618593
Dmel_CG32647	LOC6618594
Dmel_CG42276	LOC6618595
Dmel_CG4661	LOC6618598
Dmel_CG32650	LOC116802103
Dmel_CG32649	LOC116801963
Dmel_CG4407	LOC116801964
Dmel_CG4404	LOC6618604
Dmel_CG4647	LOC6618605
Dmel_CG4400	LOC6618606
Dmel_CG4645	LOC6618607
Dmel_CG4396	LOC6618609
Dmel_CG4395	LOC6618610
Dmel_CG32642	LOC116802003
Dmel_CG32644	LOC6618611
Dmel_CG15721	LOC6618612
Dmel_CG12716	LOC6618613
Dmel_CG32643	LOC6618614
Dmel_CG15719	LOC6618615
Dmel_CG2209	LOC6618616
Dmel_CG44424	LOC6618619
Dmel_CG4353	LOC6618620
Dmel_CG12244	LOC6618621
Dmel_CG2200	LOC6618622
Dmel_CG43313	LOC6618623
Dmel_CG42237	LOC6618627
Dmel_CG32638	LOC6618628
Dmel_CG15717	LOC6618629
Dmel_CG4330	LOC6618630
Dmel_CG32645	LOC6618631
Dmel_CG4318	LOC6618634
Dmel_CG4332	LOC6618635
Dmel_CG4303	LOC6618636
Dmel_CG12096	LOC6618637
Dmel_CG34411	LOC6618638
Dmel_CG12723	LOC6618641
Dmel_CG2453	LOC6618642
Dmel_CG44436	LOC6618644
Dmel_CG1591	LOC6618645
Dmel_CG1771	LOC6618646
Dmel_CG15742	LOC6621709
Dmel_CG1618	LOC6618650
Dmel_CG1770	LOC6618651
Dmel_CG15743	LOC6618652
Dmel_CG15744	LOC6618653
Dmel_CG1764	LOC6618655
Dmel_CG1622	LOC6618657
Dmel_CG45017	LOC6618660
Dmel_CG1633	LOC6618661
Dmel_CG2033	LOC6618663
Dmel_CG15747	LOC6618664
Dmel_CG10617	LOC6618666
Dmel_CG15749	LOC6618667
Dmel_CG1640	LOC6618670
Dmel_CG1987	LOC6618671
Dmel_CG1660	LOC6618672
Dmel_CG1989	LOC6618673
Dmel_CG1662	LOC6618674
Dmel_CG1673	LOC6618675
Dmel_CG12725	LOC6618676
Dmel_CG1681	LOC6618678
Dmel_CG1998	LOC6618679
Dmel_CG1716	LOC6618681
Dmel_CG44328	LOC6618547
Dmel_CG15754	LOC6618422
Dmel_CG44428	LOC116802059
Dmel_CG15756	LOC6618418
Dmel_CG15757	LOC6618419
Dmel_CG11816	LOC6618420
Dmel_CG32631	LOC6618424
Dmel_CG32633	LOC6618425
Dmel_CG46311	LOC116802330
Dmel_CG32632	LOC6618427
Dmel_CG7107	LOC6618428
Dmel_CG11178	LOC6618430
Dmel_CG9938	LOC6618431
Dmel_CG11177	LOC6618432
Dmel_CG12175	LOC6618433
Dmel_CG11176	LOC6618434
Dmel_CG2691	LOC6618435
Dmel_CG11172	LOC6618436
Dmel_CG12176	LOC6618438
Dmel_CG11164	LOC6618439
Dmel_CG15760	LOC6618440
Dmel_CG11162	LOC116802102
Dmel_CG12177	LOC6618441
Dmel_CG11158	LOC6618442
Dmel_CG9940	LOC6618443
Dmel_CG44533	LOC6618445
Dmel_CG9941	LOC116802111
Dmel_CG11156	LOC6618448
Dmel_CG10986	LOC6618447
Dmel_CG10988	LOC6618450
Dmel_CG10990	LOC6618453
Dmel_CG32625	LOC6618455
Dmel_CG11130	LOC6618456
Dmel_CG11129	LOC6618457
Dmel_CG11111	LOC6618458
Dmel_CG10992	LOC6618459
Dmel_CG11103	LOC6618460
Dmel_CG10993	LOC6618463
Dmel_CG10996	LOC6618465
Dmel_CG33174	LOC6618466
Dmel_CG11095	LOC6618468
Dmel_CG10997	LOC6618469
Dmel_CG11092	LOC6618470
Dmel_CG11063	LOC6618471
Dmel_CG32626	LOC6618472
Dmel_CG45477	LOC6618473
Dmel_CG11068	LOC6618480
Dmel_CG18319	LOC6618481
Dmel_CG32616	LOC6618534
Dmel_CG33241	LOC116801973
Dmel_CG33240	LOC6618531
Dmel_CG33239	LOC116800183
Dmel_CG33238	LOC6618501
Dmel_CG33237	LOC116802155
Dmel_CG33236	LOC6618532
Dmel_CG12479	LOC6618499
Dmel_CG12480	LOC6618500
Dmel_CG13402	LOC6621120
Dmel_CG1368	LOC6618502
Dmel_CG11581	LOC6618503
Dmel_CG11584	LOC6618504
Dmel_CG32603	LOC6618505
Dmel_CG12481	LOC6618506
Dmel_CG11585	LOC6618507
Dmel_CG13403	LOC6618508
Dmel_CG1372	LOC6618509
Dmel_CG11590	LOC6618510
Dmel_CG32604	LOC6618511
Dmel_CG11674	LOC6618513
Dmel_CG15871	LOC6618514
Dmel_CG42271	LOC6618515
Dmel_CG1839	LOC6618517
Dmel_CG1434	LOC6618518
Dmel_CG1810	LOC6618519
Dmel_CG32599	LOC6618520
Dmel_CG12047	LOC6618521
Dmel_CG1461	LOC6618523
Dmel_CG13404	LOC6618524
Dmel_CG1517	LOC6618525
Dmel_CG32602	LOC6618527
Dmel_CG9400	LOC6618529
Dmel_CG32601	LOC6618533
Dmel_CG18313	LOC6618537
Dmel_CG32600	LOC6618538
Dmel_CG9411	LOC6618539
Dmel_CG12540	LOC6618541
Dmel_CG14414	LOC6618542
Dmel_CG14413	LOC6618543
Dmel_CG5310	LOC6618544
Dmel_CG9413	LOC6618545
Dmel_CG18657	LOC6618546
Dmel_CG5321	LOC6619610
Dmel_CG10521	LOC6619548
Dmel_CG15890	LOC116802165
Dmel_CG5334	LOC6619550
Dmel_CG5347	LOC6619551
Dmel_CG9540	LOC6619552
Dmel_CG9538	LOC6619553
Dmel_CG9533	LOC6619554
Dmel_CG14408	LOC6619556
Dmel_CG14411	LOC6619557
Dmel_CG14410	LOC6619558
Dmel_CG14407	LOC6619559
Dmel_CG32590	LOC6619560
Dmel_CG32593	LOC6619561
Dmel_CG9009	LOC6619579
Dmel_CG9030	LOC116802271
Dmel_CG10952	LOC6619580
Dmel_CG32592	LOC6619582
Dmel_CG5548	LOC116802042
Dmel_CG9053	LOC6619585
Dmel_CG5560	LOC6619586
Dmel_CG9057	LOC6619587
Dmel_CG33177	LOC6619588
Dmel_CG33178	LOC6619589
Dmel_CG9065	LOC6619590
Dmel_CG15027	LOC6619591
Dmel_CG5599	LOC6619592
Dmel_CG5627	LOC6619593
Dmel_CG9081	LOC6619595
Dmel_CG33968	LOC6619596
Dmel_CG9091	LOC6619597
Dmel_CG9095	LOC6619599
Dmel_CG43737	LOC6619603
Dmel_CG32588	LOC6619604
Dmel_CG5662	LOC6619606
Dmel_CG43075	LOC6619609
Dmel_CG43076	LOC116802157
Dmel_CG9101	LOC6620376
Dmel_CG15031	LOC6620875
Dmel_CG9106	LOC6620352
Dmel_CG5877	LOC6620354
Dmel_CG42739	LOC6620360
Dmel_CG6146	LOC6620361
Dmel_CG6157	LOC6620362
Dmel_CG9114	LOC6620363
Dmel_CG6170	LOC6620364
Dmel_CG12608	LOC6620366
Dmel_CG6227	LOC6620367
Dmel_CG9151	LOC6620368
Dmel_CG9164	LOC6620372
Dmel_CG43395	LOC6620374
Dmel_CG9195	LOC6620485
Dmel_CG11654	LOC6620480
Dmel_CG11655	LOC6620481
Dmel_CG9198	LOC6620482
Dmel_CG6294	LOC6620483
Dmel_CG6299	LOC6620486
Dmel_CG15642	LOC6620487
Dmel_CG15641	LOC6620488
Dmel_CG9201	LOC6621086
Dmel_CG6308	LOC116801949
Dmel_CG9203	LOC6620489
Dmel_CG6324	LOC6621468
Dmel_CG6340	LOC6620496
Dmel_CG33206	LOC6620497
Dmel_CG9210	LOC6620492
Dmel_CG42300	LOC6619930
Dmel_CG7860	LOC116802168
Dmel_CG15643	LOC6619932
Dmel_CG15645	LOC116802021
Dmel_CG7872	LOC6619936
Dmel_CG9215	LOC6619937
Dmel_CG8097	LOC6619938
Dmel_CG9220	LOC6619939
Dmel_CG9224	LOC6619941
Dmel_CG8117	LOC6619942
Dmel_CG8119	LOC6619946
Dmel_CG15646	LOC6619947
Dmel_CG12708	LOC6619948
Dmel_CG8128	LOC6619952
Dmel_CG9240	LOC6619953
Dmel_CG9245	LOC6619954
Dmel_CG8134	LOC6619955
Dmel_CG9281	LOC6619956
Dmel_CG15601	LOC6619957
Dmel_CG8184	LOC6619958
Dmel_CG8191	LOC6619959
Dmel_CG12379	LOC6619960
Dmel_CG8198	LOC6619961
Dmel_CG11678	LOC6619962
Dmel_CG11679	LOC6619963
Dmel_CG8206	LOC6619964
Dmel_CG8944	LOC6619968
Dmel_CG8231	LOC6619969
Dmel_CG8239	LOC6619970
Dmel_CG8948	LOC6619971
Dmel_CG8288	LOC6619973
Dmel_CG17209	LOC6619974
Dmel_CG33172	LOC6619976
Dmel_CG43672	LOC6619977
Dmel_CG43673	LOC116802007
Dmel_CG8959	LOC6619978
Dmel_CG8962	LOC6619979
Dmel_CG8470	LOC6619980
Dmel_CG8497	LOC6619981
Dmel_CG8974	LOC6619982
Dmel_CG15602	LOC6619983
Dmel_CG8995	LOC6619985
Dmel_CG8509	LOC6619986
Dmel_CG8544	LOC6619987
Dmel_CG9012	LOC6619988
Dmel_CG9020	LOC6619989
Dmel_CG8578	LOC6619990
Dmel_CG9032	LOC6619991
Dmel_CG9038	LOC6619992
Dmel_CG15914	LOC6619993
Dmel_CG9045	LOC6619994
Dmel_CG33250	LOC6619995
Dmel_CG10545	LOC6619996
Dmel_CG8893	LOC6619997
Dmel_CG16952	LOC6619998
Dmel_CG9056	LOC6620000
Dmel_CG9066	LOC6620002
Dmel_CG15916	LOC6620003
Dmel_CG18102	LOC6620004
Dmel_CG9096	LOC6620005
Dmel_CG8909	LOC6620006
Dmel_CG8916	LOC6620007
Dmel_CG17336	LOC6620008
Dmel_CG33180	LOC6620009
Dmel_CG9126	LOC6620012
Dmel_CG8924	LOC6620013
Dmel_CG8928	LOC6620014
Dmel_CG42252	LOC6620021
Dmel_CG12697	LOC6620022
Dmel_CG42766	LOC116802246
Dmel_CG9170	LOC6620994
Dmel_CG8931	LOC6620726
Dmel_CG9172	LOC6620721
Dmel_CG9177	LOC6620723
Dmel_CG46312	LOC116802077
Dmel_CG8933	LOC6620724
Dmel_CG8939	LOC6620725
Dmel_CG9209	LOC6620727
Dmel_CG12698	LOC6620728
Dmel_CG12395	LOC6620231
Dmel_CG14948	LOC6620218
Dmel_CG9212	LOC6620214
Dmel_CG9214	LOC6620215
Dmel_CG8958	LOC6620216
Dmel_CG42354	LOC6620217
Dmel_CG42353	LOC6620219
Dmel_CG32577	LOC6620222
Dmel_CG9908	LOC6620226
Dmel_CG12507	LOC6620229
Dmel_CG13956	LOC6620230
Dmel_CG3422	LOC116802191
Dmel_CG3525	LOC6618114
Dmel_CG32576	LOC6617909
Dmel_CG3606	LOC6617908
Dmel_CG9911	LOC6617905
Dmel_CG3632	LOC6617906
Dmel_CG3679	LOC6617910
Dmel_CG9914	LOC6617912
Dmel_CG9915	LOC6617913
Dmel_CG13957	LOC6617916
Dmel_CG9916	LOC6617917
Dmel_CG9917	LOC6617918
Dmel_CG32579	LOC6617919
Dmel_CG3692	LOC6617920
Dmel_CG9919	LOC6617921
Dmel_CG9921	LOC6617922
Dmel_CG12223	LOC6617923
Dmel_CG4200	LOC116801966
Dmel_CG9998	LOC6617924
Dmel_CG32578	LOC6617925
Dmel_CG4211	LOC6617926
Dmel_CG18734	LOC6617929
Dmel_CG9992	LOC6617930
Dmel_CG4239	LOC6617931
Dmel_CG9984	LOC6617932
Dmel_CG4252	LOC6617933
Dmel_CG9981	LOC6617935
Dmel_CG4301	LOC6617936
Dmel_CG4394	LOC6617937
Dmel_CG9968	LOC6617938
Dmel_CG32575	LOC6617939
Dmel_CG9947	LOC6617941
Dmel_CG4420	LOC116802213
Dmel_CG9946	LOC6617942
Dmel_CG34015	LOC6617943
Dmel_CG4429	LOC6617944
Dmel_CG9907	LOC6617946
Dmel_CG9906	LOC6617947
Dmel_CG9903	LOC6617948
Dmel_CG9902	LOC6617951
Dmel_CG9901	LOC6617952
Dmel_CG9842	LOC6617953
Dmel_CG9819	LOC6617954
Dmel_CG13014	LOC6617955
Dmel_CG9802	LOC6617956
Dmel_CG4443	LOC6617957
Dmel_CG9784	LOC116801945
Dmel_CG4453	LOC6617958
Dmel_CG18582	LOC6617959
Dmel_CG9782	LOC6617960
Dmel_CG9774	LOC6617961
Dmel_CG4464	LOC6617963
Dmel_CG9742	LOC6617964
Dmel_CG4521	LOC6617965
Dmel_CG42512	LOC6617966
Dmel_CG32573	LOC6617967
Dmel_CG9723	LOC6617968
Dmel_CG18572	LOC6617969
Dmel_CG13012	LOC6617971
Dmel_CG13010	LOC6617972
Dmel_CG13011	LOC6617973
Dmel_CG9703	LOC6617974
Dmel_CG9699	LOC6617975
Dmel_CG9676	LOC6617976
Dmel_CG9675	LOC6617977
Dmel_CG9673	LOC6617978
Dmel_CG4653	LOC6617979
Dmel_CG9672	LOC6617980
Dmel_CG4678	LOC6617981
Dmel_CG13008	LOC6617982
Dmel_CG34325	LOC6617983
Dmel_CG32572	LOC6617984
Dmel_CG9634	LOC6617985
Dmel_CG9623	LOC6617989
Dmel_CG4742	LOC6617990
Dmel_CG9609	LOC6617991
Dmel_CG4756	LOC6617993
Dmel_CG9606	LOC6617994
Dmel_CG4768	LOC6617995
Dmel_CG9132	LOC6617996
Dmel_CG4789	LOC6617997
Dmel_CG9125	LOC6617998
Dmel_CG13005	LOC6617999
Dmel_CG4805	LOC6618000
Dmel_CG4829	LOC6618001
Dmel_CG13004	LOC6618002
Dmel_CG46306	LOC116802002
Dmel_CG9108	LOC6618003
Dmel_CG13003	LOC6618004
Dmel_CG4872	LOC6618005
Dmel_CG9104	LOC6618006
Dmel_CG4875	LOC6618007
Dmel_CG9099	LOC6618008
Dmel_CG4880	LOC6618009
Dmel_CG13002	LOC6618010
Dmel_CG33252	LOC6618011
Dmel_CG4928	LOC6618014
Dmel_CG9089	LOC6618015
Dmel_CG13001	LOC6618016
Dmel_CG13000	LOC6618017
Dmel_CG4937	LOC6618019
Dmel_CG9086	LOC6618020
Dmel_CG45002	LOC6620926
Dmel_CG43996	LOC6618023
Dmel_CG43997	LOC116802129
Dmel_CG43077	LOC116802030
Dmel_CG8949	LOC6618025
Dmel_CG4949	LOC6618026
Dmel_CG8945	LOC6618027
Dmel_CG4991	LOC6618030
Dmel_CG8936	LOC6618031
Dmel_CG5004	LOC6618036
Dmel_CG8923	LOC6618037
Dmel_CG33935	LOC6618038
Dmel_CG8922	LOC6618039
Dmel_CG5010	LOC6618050
Dmel_CG46386	LOC6618052
Dmel_CG5055	LOC6618057
Dmel_CG12995	LOC6618058
Dmel_CG18258	LOC6618059
Dmel_CG5162	LOC6618060
Dmel_CG12998	LOC6618061
Dmel_CG8915	LOC6618066
Dmel_CG8675	LOC6618067
Dmel_CG42864	LOC6618070
Dmel_CG8664	LOC6618072
Dmel_CG8661	LOC6618073
Dmel_CG8649	LOC6618074
Dmel_CG5445	LOC6618075
Dmel_CG5488	LOC6618076
Dmel_CG5529	LOC6618080
Dmel_CG8611	LOC6618082
Dmel_CG12994	LOC6618084
Dmel_CG5613	LOC6618085
Dmel_CG12993	LOC6618086
Dmel_CG8568	LOC6618087
Dmel_CG43658	LOC6618088
Dmel_CG8527	LOC6618091
Dmel_CG8465	LOC6618092
Dmel_CG12992	LOC6618093
Dmel_CG12991	LOC6618094
Dmel_CG5675	LOC6618095
Dmel_CG8408	LOC6618096
Dmel_CG8326	LOC6618097
Dmel_CG8316	LOC6618098
Dmel_CG5703	LOC6618099
Dmel_CG8289	LOC6618100
Dmel_CG5800	LOC6618101
Dmel_CG32555	LOC6618102
Dmel_CG8211	LOC6618103
Dmel_CG5870	LOC6618106
Dmel_CG12990	LOC6618107
Dmel_CG32556	LOC6618108
Dmel_CG8188	LOC6618109
Dmel_CG5884	LOC6618110
Dmel_CG8173	LOC6618111
Dmel_CG42684	LOC6618112
Dmel_CG6269	LOC6618113
Dmel_CG6352	LOC6615253
Dmel_CG12986	LOC6614782
Dmel_CG8146	LOC6614783
Dmel_CG6398	LOC6614784
Dmel_CG6474	LOC6614785
Dmel_CG8142	LOC6614787
Dmel_CG6492	LOC6614788
Dmel_CG15814	LOC6614790
Dmel_CG6506	LOC6614791
Dmel_CG32554	LOC6614792
Dmel_CG32557	LOC6614793
Dmel_CG6762	LOC6614794
Dmel_CG7846	LOC6614795
Dmel_CG6769	LOC6614796
Dmel_CG42273	LOC6614797
Dmel_CG12985	LOC6614798
Dmel_CG6788	LOC6614799
Dmel_CG6835	LOC6614800
Dmel_CG7772	LOC6614801
Dmel_CG6842	LOC6614802
Dmel_CG6847	LOC6614803
Dmel_CG12348	LOC6614805
Dmel_CG6867	LOC6614808
Dmel_CG15373	LOC6614812
Dmel_CG7092	LOC6614815
Dmel_CG7536	LOC6614817
Dmel_CG7098	LOC6614818
Dmel_CG7206	LOC6614819
Dmel_CG7113	LOC6614820
Dmel_CG7122	LOC6614822
Dmel_CG7192	LOC6614823
Dmel_CG7128	LOC6614824
Dmel_CG7135	LOC6614825
Dmel_CG7178	LOC6614826
Dmel_CG43133	LOC116802072
Dmel_CG5659	LOC6614829
Dmel_CG43229	LOC6614830
Dmel_CG5744	LOC6614832
Dmel_CG12611	LOC6614833
Dmel_CG5907	LOC6614835
Dmel_CG5927	LOC6614836
Dmel_CG15064	LOC6614837
Dmel_CG33639	LOC6614838
Dmel_CG5988	LOC6614839
Dmel_CG15059	LOC6614840
Dmel_CG33542	LOC6614844
Dmel_CG5993	LOC6614846
Dmel_CG6023	LOC6614848
Dmel_CG6123	LOC6614849
Dmel_CG6106	LOC6614851
Dmel_CG6103	LOC6614852
Dmel_CG6205	LOC6614853
Dmel_CG6179	LOC6614854
Dmel_CG6223	LOC6614855
Dmel_CG6186	LOC6614856
Dmel_CG32549	LOC6614857
Dmel_CG15056	LOC116801955
Dmel_CG42323	LOC6614858
Dmel_CG32548	LOC6614860
Dmel_CG32547	LOC6614864
Dmel_CG6361	LOC6614865
Dmel_CG6367	LOC6614866
Dmel_CG15046	LOC6614867
Dmel_CG15044	LOC6614870
Dmel_CG15043	LOC6614871
Dmel_CG6394	LOC6614872
Dmel_CG6318	LOC6614873
Dmel_CG6407	LOC6614874
Dmel_CG6461	LOC6614876
Dmel_CG6470	LOC6614877
Dmel_CG6335	LOC6614878
Dmel_CG6481	LOC6614880
Dmel_CG15042	LOC6614881
Dmel_CG15047	LOC6614882
Dmel_CG44425	LOC6614884
Dmel_CG6531	LOC6614887
Dmel_CG6606	LOC6614888
Dmel_CG6540	LOC6614889
Dmel_CG6617	LOC6614890
Dmel_CG6632	LOC6614891
Dmel_CG6659	LOC6614892
Dmel_CG6551	LOC6614893
Dmel_CG6696	LOC6614894
Dmel_CG6578	LOC116802150
Dmel_CG6816	LOC6614898
Dmel_CG42301	LOC6614900
Dmel_CG6873	LOC6614901
Dmel_CG12609	LOC6614902
Dmel_CG32540	LOC6614904
Dmel_CG6891	LOC6614905
Dmel_CG18259	LOC116802218
Dmel_CG6961	LOC6614906
Dmel_CG7001	LOC6614907
Dmel_CG7058	LOC116801989
Dmel_CG42450	LOC6614910
Dmel_CG7101	LOC116801990
Dmel_CG7103	LOC6620948
Dmel_CG34422	LOC6614921
Dmel_CG7322	LOC6614922
Dmel_CG7288	LOC6614923
Dmel_CG32544	LOC6614924
Dmel_CG7326	LOC6614925
Dmel_CG34401	LOC6614927
Dmel_CG7332	LOC6614929
Dmel_CG7358	LOC6614930
Dmel_CG7349	LOC6614931
Dmel_CG7378	LOC6614932
Dmel_CG43759	LOC6614935
Dmel_CG34329	LOC116802095
Dmel_CG14190	LOC6614938
Dmel_CG34330	LOC6614939
Dmel_CG7406	LOC6614940
Dmel_CG7423	LOC6614942
Dmel_CG15882	LOC6614946
Dmel_CG7440	LOC6614948
Dmel_CG15883	LOC116802172
Dmel_CG42274	LOC6614950
Dmel_CG7537	LOC6614954
Dmel_CG7556	LOC6614955
Dmel_CG7453	LOC6614956
Dmel_CG33253	LOC6614957
Dmel_CG7635	LOC6614944
Dmel_CG14193	LOC6614945
Dmel_CG7914	LOC6614960
Dmel_CG14194	LOC6614961
Dmel_CG7990	LOC6614962
Dmel_CG12359	LOC6614964
Dmel_CG14195	LOC6614965
Dmel_CG7874	LOC6614966
Dmel_CG7876	LOC6614967
Dmel_CG7884	LOC6614969
Dmel_CG14196	LOC6614970
Dmel_CG7889	LOC6614971
Dmel_CG7992	LOC6614972
Dmel_CG7890	LOC6614973
Dmel_CG8002	LOC6614975
Dmel_CG7893	LOC6614976
Dmel_CG32537	LOC6614978
Dmel_CG32536	LOC6614979
Dmel_CG8028	LOC6614980
Dmel_CG8034	LOC6614981
Dmel_CG8051	LOC6614982
Dmel_CG8062	LOC6614983
Dmel_CG32538	LOC6614984
Dmel_CG12199	LOC6614987
Dmel_CG32533	LOC6621071
Dmel_CG32531	LOC6614989
Dmel_CG12202	LOC6614990
Dmel_CG3291	LOC6614992
Dmel_CG12203	LOC6614993
Dmel_CG12204	LOC6614994
Dmel_CG14199	LOC6614995
Dmel_CG3400	LOC6614996
Dmel_CG14200	LOC6614998
Dmel_CG12233	LOC6615000
Dmel_CG42687	LOC6615001
Dmel_CG12231	LOC6615002
Dmel_CG32532	LOC6615003
Dmel_CG3917	LOC6615004
Dmel_CG12230	LOC6615005
Dmel_CG14217	LOC6615006
Dmel_CG14218	LOC6615010
Dmel_CG14204	LOC6615011
Dmel_CG14219	LOC6615012
Dmel_CG14205	LOC6615013
Dmel_CG14206	LOC6615014
Dmel_CG14220	LOC6615015
Dmel_CG14207	LOC6615016
Dmel_CG14208	LOC6615017
Dmel_CG14209	LOC6615018
Dmel_CG14210	LOC6615019
Dmel_CG12788	LOC6615020
Dmel_CG17767	LOC6615021
Dmel_CG14221	LOC6615022
Dmel_CG14222	LOC6615023
Dmel_CG14211	LOC6615024
Dmel_CG14212	LOC6615025
Dmel_CG12238	LOC6615026
Dmel_CG14213	LOC6615027
Dmel_CG12237	LOC6615028
Dmel_CG14214	LOC6615029
Dmel_CG12235	LOC6615030
Dmel_CG12234	LOC6615031
Dmel_CG14215	LOC6615032
Dmel_CG14223	LOC6615034
Dmel_CG14216	LOC6615035
Dmel_CG12529	LOC6615036
Dmel_CG14225	LOC6615037
Dmel_CG14226	LOC6615038
Dmel_CG14224	LOC6615039
Dmel_CG14227	LOC6615040
Dmel_CG14228	LOC6615041
Dmel_CG14229	LOC6615042
Dmel_CG12530	LOC6615043
Dmel_CG14231	LOC6615044
Dmel_CG14232	LOC6615045
Dmel_CG14230	LOC6615046
Dmel_CG14233	LOC6615049
Dmel_CG12531	LOC6615050
Dmel_CG12532	LOC6615051
Dmel_CG14234	LOC6615053
Dmel_CG14235	LOC6615054
Dmel_CG18809	LOC6615055
Dmel_CG33931	LOC6615056
Dmel_CG33932	LOC6615057
Dmel_CG32528	LOC6615058
Dmel_CG12534	LOC6615059
Dmel_CG12703	LOC6615060
Dmel_CG12702	LOC6615061
Dmel_CG12701	LOC6615062
Dmel_CG12700	LOC6615063
Dmel_CG11940	LOC6615065
Dmel_CG11943	LOC6615067
Dmel_CG15618	LOC6615068
Dmel_CG32529	LOC6621070
Dmel_CG43784	LOC116802186
Dmel_CG12655	LOC6615072
Dmel_CG9565	LOC6615073
Dmel_CG17003	LOC6615075
Dmel_CG33517	LOC6615076
Dmel_CG9570	LOC6615080
Dmel_CG9571	LOC6615081
Dmel_CG15323	LOC6621061
Dmel_CG34331	LOC6615084
Dmel_CG15322	LOC6615085
Dmel_CG18859	LOC6615087
Dmel_CG9572	LOC6615090
Dmel_CG9575	LOC6615091
Dmel_CG9576	LOC6615092
Dmel_CG9577	LOC6615093
Dmel_CG9581	LOC6615095
Dmel_CG9578	LOC6615096
Dmel_CG9579	LOC6615097
Dmel_CG18000	LOC6615098
Dmel_CG17052	LOC6615099
Dmel_CG17058	LOC6615100
Dmel_CG17068	LOC6615101
Dmel_CG17060	LOC6615102
Dmel_CG17065	LOC6615103
Dmel_CG17063	LOC6615104
Dmel_CG1504	LOC6615107
Dmel_CG1631	LOC6615110
Dmel_CG12679	LOC6604997
Dmel_CG15460	LOC6615116
Dmel_CG11738	LOC6615117
Dmel_CG1467	LOC6615118
Dmel_CG11734	LOC6615120
Dmel_CG15459	LOC6615122
Dmel_CG15458	LOC6615123
Dmel_CG11748	LOC6615124
Dmel_CG1670	LOC6615125
Dmel_CG15457	LOC6615126
Dmel_CG1668	LOC6615127
Dmel_CG32505	LOC6615128
Dmel_CG1676	LOC6615130
Dmel_CG15456	LOC6615131
Dmel_CG11710	LOC6615132
Dmel_CG1692	LOC6615133
Dmel_CG1695	LOC6615134
Dmel_CG32506	LOC6615135
Dmel_CG1702	LOC6615137
Dmel_CG1412	LOC6615138
Dmel_CG1812	LOC6615140
Dmel_CG18492	LOC6615141
Dmel_CG42267	LOC6615146
Dmel_CG34145	LOC6615151
Dmel_CG1829	LOC6615150
Dmel_CG1835	LOC116802079
Dmel_CG1338	LOC6615152
Dmel_CG1849	LOC6615154
Dmel_CG1324	LOC6615155
Dmel_CG15452	LOC6615157
Dmel_CG34358	LOC6615159
Dmel_CG1314	LOC6622014
Dmel_CG42707	LOC6615163
Dmel_CG11227	LOC6615168
Dmel_CG12092	LOC6615169
Dmel_CG2071	LOC6615170
Dmel_CG1304	LOC6615171
Dmel_CG44426	LOC6615173
Dmel_CG11666	LOC6615174
Dmel_CG10998	LOC6615175
Dmel_CG1532	LOC6615176
Dmel_CG1529	LOC6615177
Dmel_CG1740	LOC6615178
Dmel_CG15449	LOC6615179
Dmel_CG1742	LOC6615180
Dmel_CG1753	LOC6615182
Dmel_CG1518	LOC6615183
Dmel_CG32513	LOC6615188
Dmel_CG33670	LOC6615191
Dmel_CG11566	LOC116802026
Dmel_CG1501	LOC6615194
Dmel_CG15445	LOC6615195
Dmel_CG34120	LOC6615197
Dmel_CG14579	LOC6615204
Dmel_CG1724	LOC6615205
Dmel_CG32521	LOC6615206
Dmel_CG32523	LOC6615207
Dmel_CG1722	LOC6615211
Dmel_CG1494	LOC6615213
Dmel_CG1718	LOC6615215
Dmel_CG1801	LOC6615218
Dmel_CG1489	LOC6615219
Dmel_CG33713	LOC6615220
Dmel_CG33714	LOC6615221
Dmel_CG1696	LOC6615222
Dmel_CG1486	LOC6615223
Dmel_CG1693	LOC6615224
Dmel_CG1484	LOC6615225
Dmel_CG17051	LOC6615226
Dmel_CG1685	LOC6615227
Dmel_CG1391	LOC6615228
Dmel_CG1403	LOC6615229
Dmel_CG1410	LOC6615230
Dmel_CG1414	LOC6615231
Dmel_CG1417	LOC6615233
Dmel_CG1666	LOC6615234
Dmel_CG1424	LOC6615237
Dmel_CG42343	LOC6615244
Dmel_CG14584	LOC6615246
Dmel_CG1644	LOC116802199
Dmel_CG14476	LOC6615251
Dmel_CG17450	LOC6615252
Dmel_CG33502	LOC6620715
Dmel_CG32819	LOC6620716
Dmel_CG32500	LOC6621332
Dmel_CG17686	LOC116802279
Dmel_CG14621	LOC6620350
Dmel_CG14615	LOC6620336
Dmel_CG14620	LOC6620332
Dmel_CG14614	LOC6620333
Dmel_CG14619	LOC6620334
Dmel_CG14613	LOC6620335
Dmel_CG14618	LOC6620337
Dmel_CG12576	LOC6620338
Dmel_CG14617	LOC6620339
Dmel_CG14616	LOC6620341
Dmel_CG17600	LOC6620342
Dmel_CG17599	LOC6620346
Dmel_CG17601	LOC6620347
Dmel_CG32499	LOC6620348
Dmel_CG12446	LOC6620098
Dmel_CG9559	LOC6620086
Dmel_CG42346	LOC6621439
Dmel_CG41106	LOC6620088
Dmel_CG40486	LOC6620089
Dmel_CG40485	LOC6620090
Dmel_CG12473	LOC6620093
Dmel_CG12500	LOC6620094
Dmel_CG17515	LOC6620096
Dmel_CG13865	LOC6620097
Dmel_CG2893	LOC6620598
Dmel_CG12061	LOC6620597
Dmel_CG17167	LOC6620596
Dmel_CG17163	LOC6620595
Dmel_CG17168	LOC6620594
Dmel_CG17169	LOC6620592
Dmel_CG17162	LOC6620591
Dmel_CG17159	LOC6620590
Dmel_CG17170	LOC116800180
Dmel_CG17172	LOC6620599
Dmel_CG2671	LOC6617194
Dmel_CG2657	LOC6617190
Dmel_CG31973	LOC6617191
Dmel_CG11371	LOC116801571
Dmel_CG11372	LOC6617195
Dmel_CG11374	LOC116801576
Dmel_CG11450	LOC6617196
Dmel_CG11376	LOC6617197
Dmel_CG11377	LOC6617198
Dmel_CG12178	LOC6617199
Dmel_CG2674	LOC6617200
Dmel_CG4822	LOC6617201
Dmel_CG3164	LOC6617202
Dmel_CG2718	LOC6617203
Dmel_CG31976	LOC6617204
Dmel_CG31975	LOC6617205
Dmel_CG31974	LOC6617206
Dmel_CG11454	LOC6617207
Dmel_CG42399	LOC6617208
Dmel_CG3709	LOC6617210
Dmel_CG11455	LOC6617211
Dmel_CG3436	LOC6617212
Dmel_CG33635	LOC6617213
Dmel_CG18497	LOC6617215
Dmel_CG11488	LOC6617216
Dmel_CG11617	LOC6617217
Dmel_CG11490	LOC6617218
Dmel_CG3696	LOC6617219
Dmel_CG11606	LOC6617222
Dmel_CG3645	LOC6617223
Dmel_CG17075	LOC6617224
Dmel_CG3345	LOC6617225
Dmel_CG11604	LOC6617226
Dmel_CG11555	LOC6617227
Dmel_CG17078	LOC6617228
Dmel_CG11561	LOC6617229
Dmel_CG11601	LOC6617230
Dmel_CG3625	LOC6617231
Dmel_CG11592	LOC6617232
Dmel_CG11562	LOC6617234
Dmel_CG3582	LOC6617235
Dmel_CG2720	LOC6617236
Dmel_CG2699	LOC6621105
Dmel_CG4574	LOC6617238
Dmel_CG11907	LOC6617243
Dmel_CG3935	LOC6617244
Dmel_CG4213	LOC6617246
Dmel_CG4033	LOC6617247
Dmel_CG4260	LOC6617248
Dmel_CG4063	LOC6617249
Dmel_CG13690	LOC6617250
Dmel_CG4087	LOC6617251
Dmel_CG11885	LOC6617252
[truncated: 10,482 more rows]

## Sheet: melanogaster_simulans.ffdcjid
D. melanogaster	D. simulans
Dmel_CG17636	Dsimw501_GD16490
Dmel_CG40494	Dsimw501_GD16492
Dmel_CG17707	Dsimw501_GD16489
Dmel_CG17131	Dsimw501_GD16493
Dmel_CG3038	Dsimw501_GD16488
Dmel_CG2995	Dsimw501_GD16494
Dmel_CG42376	Dsimw501_GD16495
Dmel_CG2945	Dsimw501_GD16497
Dmel_CG13377	Dsimw501_GD16487
Dmel_CG3114	Dsimw501_GD16485
Dmel_CG13375	Dsimw501_GD16484
Dmel_CG12470	Dsimw501_GD16498
Dmel_CG17885	Dsimw501_GD16499
Dmel_CG32816	Dsimw501_GD16483
Dmel_CG3777	Dsimw501_GD16500
Dmel_CG43181	Dsimw501_GD28905
Dmel_CG43182	Dsimw501_GD28727
Dmel_CG3757	Dsimw501_GD24705
Dmel_CG3796	Dsimw501_GD27873
Dmel_CG3827	Dsimw501_GD16501
Dmel_CG3839	Dsimw501_GD16503
Dmel_CG13374	Dsimw501_GD29212
Dmel_CG3258	Dsimw501_GD16504
Dmel_CG3972	Dsimw501_GD24639
Dmel_CG3923	Dsimw501_GD28369
Dmel_CG13373	Dsimw501_GD16505
Dmel_CG3176	Dsimw501_GD16506
Dmel_CG18273	Dsimw501_GD16477
Dmel_CG3156	Dsimw501_GD16508
Dmel_CG17896	Dsimw501_GD16476
Dmel_CG17778	Dsimw501_GD28124
Dmel_CG4122	Dsimw501_GD16509
Dmel_CG18104	Dsimw501_GD16510
Dmel_CG4293	Dsimw501_GD16474
Dmel_CG7727	Dsimw501_GD16511
Dmel_CG6172	Dsimw501_GD16514
Dmel_CG13366	Dsimw501_GD16472
Dmel_CG13365	Dsimw501_GD16471
Dmel_CG17828	Dsimw501_GD16515
Dmel_CG13369	Dsimw501_GD16516
Dmel_CG13364	Dsimw501_GD16470
Dmel_CG17829	Dsimw501_GD16517
Dmel_CG7622	Dsimw501_GD16468
Dmel_CG6189	Dsimw501_GD16518
Dmel_CG7486	Dsimw501_GD16467
Dmel_CG6222	Dsimw501_GD27529
Dmel_CG13367	Dsimw501_GD16519
Dmel_CG16982	Dsimw501_GD16520
Dmel_CG13363	Dsimw501_GD16466
Dmel_CG16983	Dsimw501_GD16521
Dmel_CG5227	Dsimw501_GD16523
Dmel_CG13362	Dsimw501_GD16462
Dmel_CG13361	Dsimw501_GD16461
Dmel_CG5254	Dsimw501_GD16525
Dmel_CG5273	Dsimw501_GD16526
Dmel_CG7434	Dsimw501_GD27014
Dmel_CG16785	Dsimw501_GD16528
Dmel_CG12311	Dsimw501_GD16529
Dmel_CG13360	Dsimw501_GD16460
Dmel_CG16989	Dsimw501_GD28465
Dmel_CG7413	Dsimw501_GD16459
Dmel_CG13359	Dsimw501_GD16457
Dmel_CG13358	Dsimw501_GD28311
Dmel_CG7359	Dsimw501_GD16531
Dmel_CG43867	Dsimw501_GD16453
Dmel_CG11663	Dsimw501_GD18737
Dmel_CG3711	Dsimw501_GD16450
Dmel_CG3034	Dsimw501_GD22347
Dmel_CG3708	Dsimw501_GD15341
Dmel_CG3706	Dsimw501_GD28045
Dmel_CG32815	Dsimw501_GD15745
Dmel_CG3704	Dsimw501_GD16449
Dmel_CG3026	Dsimw501_GD16537
Dmel_CG3703	Dsimw501_GD16446
Dmel_CG3699	Dsimw501_GD16445
Dmel_CG3690	Dsimw501_GD16444
Dmel_CG18823	Dsimw501_GD16538
Dmel_CG11639	Dsimw501_GD24638
Dmel_CG14631	Dsimw501_GD24706
Dmel_CG11638	Dsimw501_GD16441
Dmel_CG32814	Dsimw501_GD16440
Dmel_CG3021	Dsimw501_GD16539
Dmel_CG3658	Dsimw501_GD16439
Dmel_CG33082	Dsimw501_GD16540
Dmel_CG14630	Dsimw501_GD16541
Dmel_CG3019	Dsimw501_GD28202
Dmel_CG42259	Dsimw501_GD24198
Dmel_CG14629	Dsimw501_GD16543
Dmel_CG3655	Dsimw501_GD16438
Dmel_CG14628	Dsimw501_GD27986
Dmel_CG32859	Dsimw501_GD16435
Dmel_CG11378	Dsimw501_GD16544
Dmel_CG11384	Dsimw501_GD16433
Dmel_CG11379	Dsimw501_GD24707
Dmel_CG14627	Dsimw501_GD27006
Dmel_CG14626	Dsimw501_GD24708
Dmel_CG11380	Dsimw501_GD16545
Dmel_CG14625	Dsimw501_GD16547
Dmel_CG11381	Dsimw501_GD16548
Dmel_CG14624	Dsimw501_GD16549
Dmel_CG11382	Dsimw501_GD24710
Dmel_CG11398	Dsimw501_GD27000
Dmel_CG3638	Dsimw501_GD28798
Dmel_CG11403	Dsimw501_GD16432
Dmel_CG11405	Dsimw501_GD16430
Dmel_CG32812	Dsimw501_GD24711
Dmel_CG14622	Dsimw501_GD27915
Dmel_CG11411	Dsimw501_GD16550
Dmel_CG11409	Dsimw501_GD16427
Dmel_CG11412	Dsimw501_GD24712
Dmel_CG11418	Dsimw501_GD28714
Dmel_CG12773	Dsimw501_GD26854
Dmel_CG11417	Dsimw501_GD16551
Dmel_CG11420	Dsimw501_GD16426
Dmel_CG14770	Dsimw501_GD16552
Dmel_CG3056	Dsimw501_GD16553
Dmel_CG3051	Dsimw501_GD16554
Dmel_CG3719	Dsimw501_GD16424
Dmel_CG32813	Dsimw501_GD24714
Dmel_CG11448	Dsimw501_GD27635
Dmel_CG34387	Dsimw501_GD16559
Dmel_CG18531	Dsimw501_GD16560
Dmel_CG14785	Dsimw501_GD27043
Dmel_CG14786	Dsimw501_GD16422
Dmel_CG14787	Dsimw501_GD16421
Dmel_CG14788	Dsimw501_GD28483
Dmel_CG14789	Dsimw501_GD24636
Dmel_CG14777	Dsimw501_GD27675
Dmel_CG32808	Dsimw501_GD24635
Dmel_CG14778	Dsimw501_GD27153
Dmel_CG14779	Dsimw501_GD24716
Dmel_CG14780	Dsimw501_GD24717
Dmel_CG14791	Dsimw501_GD27856
Dmel_CG14781	Dsimw501_GD28340
Dmel_CG14792	Dsimw501_GD16420
Dmel_CG33513	Dsimw501_GD16419
Dmel_CG14795	Dsimw501_GD24634
Dmel_CG32810	Dsimw501_GD24718
Dmel_CG14796	Dsimw501_GD16418
Dmel_CG11491	Dsimw501_GD28556
Dmel_CG3093	Dsimw501_GD24721
Dmel_CG3740	Dsimw501_GD24633
Dmel_CG3095	Dsimw501_GD27649
Dmel_CG32809	Dsimw501_GD29280
Dmel_CG3771	Dsimw501_GD24632
Dmel_CG3795	Dsimw501_GD27308
Dmel_CG14808	Dsimw501_GD16416
Dmel_CG12598	Dsimw501_GD29552
Dmel_CG32806	Dsimw501_GD24727
Dmel_CG14810	Dsimw501_GD16413
Dmel_CG14811	Dsimw501_GD16412
Dmel_CG42666	Dsimw501_GD16572
Dmel_CG14812	Dsimw501_GD24627
Dmel_CG14813	Dsimw501_GD24626
Dmel_CG14814	Dsimw501_GD24625
Dmel_CG14802	Dsimw501_GD26825
Dmel_CG14815	Dsimw501_GD24622
Dmel_CG14803	Dsimw501_GD16573
Dmel_CG14816	Dsimw501_GD16411
Dmel_CG14804	Dsimw501_GD29242
Dmel_CG14817	Dsimw501_GD16410
Dmel_CG14805	Dsimw501_GD16574
Dmel_CG14818	Dsimw501_GD16409
Dmel_CG14806	Dsimw501_GD16575
Dmel_CG3848	Dsimw501_GD16408
Dmel_CG3109	Dsimw501_GD16576
Dmel_CG11579	Dsimw501_GD16405
Dmel_CG32803	Dsimw501_GD16404
Dmel_CG32801	Dsimw501_GD16402
Dmel_CG3810	Dsimw501_GD16401
Dmel_CG3480	Dsimw501_GD24729
Dmel_CG3806	Dsimw501_GD24620
Dmel_CG3573	Dsimw501_GD27106
Dmel_CG11596	Dsimw501_GD16577
Dmel_CG3857	Dsimw501_GD16400
Dmel_CG3587	Dsimw501_GD16579
Dmel_CG4406	Dsimw501_GD16397
Dmel_CG4399	Dsimw501_GD16582
Dmel_CG4376	Dsimw501_GD28856
Dmel_CG4380	Dsimw501_GD16395
Dmel_CG4325	Dsimw501_GD24619
Dmel_CG4322	Dsimw501_GD26931
Dmel_CG4313	Dsimw501_GD16583
Dmel_CG4290	Dsimw501_GD24618
Dmel_CG4281	Dsimw501_GD24617
Dmel_CG14054	Dsimw501_GD24616
Dmel_CG4199	Dsimw501_GD24615
Dmel_CG4061	Dsimw501_GD16584
Dmel_CG4045	Dsimw501_GD16394
Dmel_CG4025	Dsimw501_GD16585
Dmel_CG16903	Dsimw501_GD16393
Dmel_CG3981	Dsimw501_GD26912
Dmel_CG3954	Dsimw501_GD24731
Dmel_CG18412	Dsimw501_GD24614
Dmel_CG3835	Dsimw501_GD16587
Dmel_CG3724	Dsimw501_GD16588
Dmel_CG3717	Dsimw501_GD16390
Dmel_CG3707	Dsimw501_GD16389
Dmel_CG3656	Dsimw501_GD16388
Dmel_CG3630	Dsimw501_GD16590
Dmel_CG3621	Dsimw501_GD16591
Dmel_CG3540	Dsimw501_GD16387
Dmel_CG3466	Dsimw501_GD16592
Dmel_CG10755	Dsimw501_GD16594
Dmel_CG3461	Dsimw501_GD16595
Dmel_CG3460	Dsimw501_GD13524
Dmel_CG17776	Dsimw501_GD27822
Dmel_CG17777	Dsimw501_GD29567
Dmel_CG3457	Dsimw501_GD28632
Dmel_CG14053	Dsimw501_GD16386
Dmel_CG3456	Dsimw501_GD16596
Dmel_CG33548	Dsimw501_GD28044
Dmel_CG3299	Dsimw501_GD27324
Dmel_CG14052	Dsimw501_GD16597
Dmel_CG3443	Dsimw501_GD16598
Dmel_CG3228	Dsimw501_GD16383
Dmel_CG3218	Dsimw501_GD16603
Dmel_CG3206	Dsimw501_GD28433
Dmel_CG3193	Dsimw501_GD24613
Dmel_CG3191	Dsimw501_GD28013
Dmel_CG3091	Dsimw501_GD16379
Dmel_CG3078	Dsimw501_GD16378
Dmel_CG3073	Dsimw501_GD16377
Dmel_CG3071	Dsimw501_GD16604
Dmel_CG2924	Dsimw501_GD16376
Dmel_CG2918	Dsimw501_GD16375
Dmel_CG2865	Dsimw501_GD16372
Dmel_CG14050	Dsimw501_GD16371
Dmel_CG2854	Dsimw501_GD16606
Dmel_CG14049	Dsimw501_GD28130
Dmel_CG2845	Dsimw501_GD16607
Dmel_CG14048	Dsimw501_GD24612
Dmel_CG2841	Dsimw501_GD16367
Dmel_CG43947	Dsimw501_GD24611
Dmel_CG12496	Dsimw501_GD16365
Dmel_CG7952	Dsimw501_GD28699
Dmel_CG7925	Dsimw501_GD16364
Dmel_CG32796	Dsimw501_GD16363
Dmel_CG33950	Dsimw501_GD16362
Dmel_CG13758	Dsimw501_GD27554
Dmel_CG8310	Dsimw501_GD27626
Dmel_CG13759	Dsimw501_GD16609
Dmel_CG13760	Dsimw501_GD16361
Dmel_CG17437	Dsimw501_GD16610
Dmel_CG9659	Dsimw501_GD29019
Dmel_CG8590	Dsimw501_GD27182
Dmel_CG9900	Dsimw501_GD24733
Dmel_CG13761	Dsimw501_GD29063
Dmel_CG8636	Dsimw501_GD24609
Dmel_CG10742	Dsimw501_GD24608
Dmel_CG9904	Dsimw501_GD24734
Dmel_CG13762	Dsimw501_GD27606
Dmel_CG10260	Dsimw501_GD16613
Dmel_CG2621	Dsimw501_GD24735
Dmel_CG2655	Dsimw501_GD24607
Dmel_CG2652	Dsimw501_GD24606
Dmel_CG2647	Dsimw501_GD26889
Dmel_CG2650	Dsimw501_GD24605
Dmel_CG2658	Dsimw501_GD24604
Dmel_CG2662	Dsimw501_GD16615
Dmel_CG2675	Dsimw501_GD16360
Dmel_CG2677	Dsimw501_GD16616
Dmel_CG2680	Dsimw501_GD16358
Dmel_CG2681	Dsimw501_GD16617
Dmel_CG2685	Dsimw501_GD16357
Dmel_CG2694	Dsimw501_GD26916
Dmel_CG2701	Dsimw501_GD29391
Dmel_CG2706	Dsimw501_GD29151
Dmel_CG2707	Dsimw501_GD24737
Dmel_CG2709	Dsimw501_GD27328
Dmel_CG2711	Dsimw501_GD16618
Dmel_CG2713	Dsimw501_GD16356
Dmel_CG2712	Dsimw501_GD16619
Dmel_CG2714	Dsimw501_GD16355
Dmel_CG2715	Dsimw501_GD16354
Dmel_CG32795	Dsimw501_GD16353
Dmel_CG2759	Dsimw501_GD28510
Dmel_CG12498	Dsimw501_GD16620
Dmel_CG14416	Dsimw501_GD16351
Dmel_CG14417	Dsimw501_GD16350
Dmel_CG14418	Dsimw501_GD26927
Dmel_CG14419	Dsimw501_GD16349
Dmel_CG3526	Dsimw501_GD24739
Dmel_CG3588	Dsimw501_GD16621
Dmel_CG14424	Dsimw501_GD29037
Dmel_CG32793	Dsimw501_GD16623
Dmel_CG3592	Dsimw501_GD16624
Dmel_CG3598	Dsimw501_GD16625
Dmel_CG14420	Dsimw501_GD16626
Dmel_CG14421	Dsimw501_GD24740
Dmel_CG14423	Dsimw501_GD29103
Dmel_CG17959	Dsimw501_GD16627
Dmel_CG3603	Dsimw501_GD16628
Dmel_CG4125	Dsimw501_GD16346
Dmel_CG4116	Dsimw501_GD16343
Dmel_CG3653	Dsimw501_GD16630
Dmel_CG3936	Dsimw501_GD16631
Dmel_CG18508	Dsimw501_GD16342
Dmel_CG4015	Dsimw501_GD16341
Dmel_CG3939	Dsimw501_GD16632
Dmel_CG10789	Dsimw501_GD16336
Dmel_CG32498	Dsimw501_GD16638
Dmel_CG10798	Dsimw501_GD16640
Dmel_CG12535	Dsimw501_GD16334
Dmel_CG14269	Dsimw501_GD16333
Dmel_CG16782	Dsimw501_GD16332
Dmel_CG10801	Dsimw501_GD16641
Dmel_CG16781	Dsimw501_GD16331
Dmel_CG12206	Dsimw501_GD16330
Dmel_CG10804	Dsimw501_GD16329
Dmel_CG10802	Dsimw501_GD16642
Dmel_CG14270	Dsimw501_GD16328
Dmel_CG10803	Dsimw501_GD16643
Dmel_CG14271	Dsimw501_GD16327
Dmel_CG32791	Dsimw501_GD16325
Dmel_CG32792	Dsimw501_GD28023
Dmel_CG2875	Dsimw501_GD11637
Dmel_CG2872	Dsimw501_GD16646
Dmel_CG13317	Dsimw501_GD16647
Dmel_CG2864	Dsimw501_GD16322
Dmel_CG13316	Dsimw501_GD24741
Dmel_CG2849	Dsimw501_GD16321
Dmel_CG34412	Dsimw501_GD16650
Dmel_CG2947	Dsimw501_GD16651
Dmel_CG44123	Dsimw501_GD16653
Dmel_CG2901	Dsimw501_GD16655
Dmel_CG2904	Dsimw501_GD16657
Dmel_CG44402	Dsimw501_GD16320
Dmel_CG2930	Dsimw501_GD16659
Dmel_CG2934	Dsimw501_GD16660
Dmel_CG15239	Dsimw501_GD16661
Dmel_CG42541	Dsimw501_GD16319
Dmel_CG2938	Dsimw501_GD16317
Dmel_CG2941	Dsimw501_GD16662
Dmel_CG32786	Dsimw501_GD16663
Dmel_CG5014	Dsimw501_GD16666
Dmel_CG6450	Dsimw501_GD16316
Dmel_CG6428	Dsimw501_GD17975
Dmel_CG6414	Dsimw501_GD29104
Dmel_CG43689	Dsimw501_GD16667
Dmel_CG6379	Dsimw501_GD16313
Dmel_CG15375	Dsimw501_GD28270
Dmel_CG6358	Dsimw501_GD27274
Dmel_CG4934	Dsimw501_GD16669
Dmel_CG4944	Dsimw501_GD16670
Dmel_CG6133	Dsimw501_GD16312
Dmel_CG4865	Dsimw501_GD16671
Dmel_CG6121	Dsimw501_GD16311
Dmel_CG4857	Dsimw501_GD16672
Dmel_CG32775	Dsimw501_GD16673
Dmel_CG3665	Dsimw501_GD16310
Dmel_CG43288	Dsimw501_GD16674
Dmel_CG15571	Dsimw501_GD16309
Dmel_CG15570	Dsimw501_GD16675
Dmel_CG15573	Dsimw501_GD16308
Dmel_CG43134	Dsimw501_GD16678
Dmel_CG43135	Dsimw501_GD27796
Dmel_CG15576	Dsimw501_GD29618
Dmel_CG12691	Dsimw501_GD28773
Dmel_CG15572	Dsimw501_GD16683
Dmel_CG15577	Dsimw501_GD24601
Dmel_CG15578	Dsimw501_GD28295
Dmel_CG12692	Dsimw501_GD16301
Dmel_CG15579	Dsimw501_GD16303
Dmel_CG3697	Dsimw501_GD16302
Dmel_CG3712	Dsimw501_GD16299
Dmel_CG12693	Dsimw501_GD16298
Dmel_CG3620	Dsimw501_GD16687
Dmel_CG3626	Dsimw501_GD16688
Dmel_CG12688	Dsimw501_GD16689
Dmel_CG3578	Dsimw501_GD16691
Dmel_CG3556	Dsimw501_GD16692
Dmel_CG11427	Dsimw501_GD16295
Dmel_CG3564	Dsimw501_GD16693
Dmel_CG3568	Dsimw501_GD16694
Dmel_CG17592	Dsimw501_GD16293
Dmel_CG15912	Dsimw501_GD16695
Dmel_CG11436	Dsimw501_GD16292
Dmel_CG3527	Dsimw501_GD16696
Dmel_CG11444	Dsimw501_GD16291
Dmel_CG3546	Dsimw501_GD16698
Dmel_CG12684	Dsimw501_GD16290
Dmel_CG12212	Dsimw501_GD27897
Dmel_CG12179	Dsimw501_GD16287
Dmel_CG3346	Dsimw501_GD16699
Dmel_CG3081	Dsimw501_GD16286
Dmel_CG3062	Dsimw501_GD16285
Dmel_CG3052	Dsimw501_GD16284
Dmel_CG7038	Dsimw501_GD16700
Dmel_CG3024	Dsimw501_GD16282
Dmel_CG7035	Dsimw501_GD24743
Dmel_CG3009	Dsimw501_GD24599
Dmel_CG3000	Dsimw501_GD16281
Dmel_CG2984	Dsimw501_GD16280
Dmel_CG6998	Dsimw501_GD28125
Dmel_CG7010	Dsimw501_GD16702
Dmel_CG7024	Dsimw501_GD16703
Dmel_CG6986	Dsimw501_GD24745
Dmel_CG15472	Dsimw501_GD16276
Dmel_CG2932	Dsimw501_GD16275
Dmel_CG15471	Dsimw501_GD16273
Dmel_CG6978	Dsimw501_GD16705
Dmel_CG12682	Dsimw501_GD16707
Dmel_CG12681	Dsimw501_GD16709
Dmel_CG42594	Dsimw501_GD16710
Dmel_CG6927	Dsimw501_GD16712
Dmel_CG32772	Dsimw501_GD16713
Dmel_CG4041	Dsimw501_GD16270
Dmel_CG6903	Dsimw501_GD16714
Dmel_CG44774	Dsimw501_GD16269
Dmel_CG6899	Dsimw501_GD16715
Dmel_CG42749	Dsimw501_GD24749
Dmel_CG17764	Dsimw501_GD27625
Dmel_CG3319	Dsimw501_GD24595
Dmel_CG4528	Dsimw501_GD24751
Dmel_CG3315	Dsimw501_GD24594
Dmel_CG4193	Dsimw501_GD29543
Dmel_CG4198	Dsimw501_GD28439
Dmel_CG15930	Dsimw501_GD24593
Dmel_CG4202	Dsimw501_GD28504
Dmel_CG3312	Dsimw501_GD27847
Dmel_CG4206	Dsimw501_GD16722
Dmel_CG3309	Dsimw501_GD16264
Dmel_CG4208	Dsimw501_GD16724
Dmel_CG4209	Dsimw501_GD29162
Dmel_CG10706	Dsimw501_GD16728
Dmel_CG3252	Dsimw501_GD16262
Dmel_CG3249	Dsimw501_GD16260
Dmel_CG4165	Dsimw501_GD16731
Dmel_CG16756	Dsimw501_GD28235
Dmel_CG16752	Dsimw501_GD16733
Dmel_CG3239	Dsimw501_GD16259
Dmel_CG32762	Dsimw501_GD16258
Dmel_CG4151	Dsimw501_GD16735
Dmel_CG12730	Dsimw501_GD16736
Dmel_CG33980	Dsimw501_GD16257
Dmel_CG4136	Dsimw501_GD16737
Dmel_CG34435	Dsimw501_GD28198
Dmel_CG3208	Dsimw501_GD16254
Dmel_CG3201	Dsimw501_GD16253
Dmel_CG32763	Dsimw501_GD24752
Dmel_CG42492	Dsimw501_GD16251
Dmel_CG42265	Dsimw501_GD16249
Dmel_CG3187	Dsimw501_GD16246
Dmel_CG4119	Dsimw501_GD16738
Dmel_CG3129	Dsimw501_GD16245
Dmel_CG4111	Dsimw501_GD16739
Dmel_CG3171	Dsimw501_GD16244
Dmel_CG15779	Dsimw501_GD16742
Dmel_CG42449	Dsimw501_GD16743
Dmel_CG3160	Dsimw501_GD16243
Dmel_CG12410	Dsimw501_GD16744
Dmel_CG3149	Dsimw501_GD16242
Dmel_CG4096	Dsimw501_GD16745
Dmel_CG33080	Dsimw501_GD16241
Dmel_CG32758	Dsimw501_GD16238
Dmel_CG3125	Dsimw501_GD16237
Dmel_CG4078	Dsimw501_GD16747
Dmel_CG15772	Dsimw501_GD16748
Dmel_CG15929	Dsimw501_GD16236
Dmel_CG15771	Dsimw501_GD16749
Dmel_CG3086	Dsimw501_GD16235
Dmel_CG42699	Dsimw501_GD16751
Dmel_CG15767	Dsimw501_GD16753
Dmel_CG12239	Dsimw501_GD16754
Dmel_CG4052	Dsimw501_GD16755
Dmel_CG18341	Dsimw501_GD16756
Dmel_CG44329	Dsimw501_GD16229
Dmel_CG15766	Dsimw501_GD16227
Dmel_CG15765	Dsimw501_GD16757
Dmel_CG12729	Dsimw501_GD16758
Dmel_CG43136	Dsimw501_GD16760
Dmel_CG15764	Dsimw501_GD16761
Dmel_CG3033	Dsimw501_GD16225
Dmel_CG3025	Dsimw501_GD28183
Dmel_CG3016	Dsimw501_GD28888
Dmel_CG16721	Dsimw501_GD16762
Dmel_CG4027	Dsimw501_GD16764
Dmel_CG4020	Dsimw501_GD16765
Dmel_CG12236	Dsimw501_GD16766
Dmel_CG3011	Dsimw501_GD16224
Dmel_CG3726	Dsimw501_GD16767
Dmel_CG32756	Dsimw501_GD16770
Dmel_CG6041	Dsimw501_GD16771
Dmel_CG32755	Dsimw501_GD28977
Dmel_CG6048	Dsimw501_GD16772
Dmel_CG6067	Dsimw501_GD16773
Dmel_CG4790	Dsimw501_GD16223
Dmel_CG14447	Dsimw501_GD16775
Dmel_CG5966	Dsimw501_GD16776
Dmel_CG4766	Dsimw501_GD16222
Dmel_CG4746	Dsimw501_GD16221
Dmel_CG4336	Dsimw501_GD16220
Dmel_CG5941	Dsimw501_GD16778
Dmel_CG5937	Dsimw501_GD16779
Dmel_CG5921	Dsimw501_GD16780
Dmel_CG43115	Dsimw501_GD16219
Dmel_CG5928	Dsimw501_GD16782
Dmel_CG4690	Dsimw501_GD16218
Dmel_CG4666	Dsimw501_GD16216
Dmel_CG4660	Dsimw501_GD16215
Dmel_CG4317	Dsimw501_GD16214
Dmel_CG5905	Dsimw501_GD16783
Dmel_CG15899	Dsimw501_GD16210
Dmel_CG32750	Dsimw501_GD16209
Dmel_CG32751	Dsimw501_GD16208
Dmel_CG43090	Dsimw501_GD27925
Dmel_CG32754	Dsimw501_GD16207
Dmel_CG3599	Dsimw501_GD16205
Dmel_CG3774	Dsimw501_GD16786
Dmel_CG3595	Dsimw501_GD16204
Dmel_CG14446	Dsimw501_GD16787
Dmel_CG14445	Dsimw501_GD16788
Dmel_CG3585	Dsimw501_GD16202
Dmel_CG3780	Dsimw501_GD28420
Dmel_CG3576	Dsimw501_GD28007
Dmel_CG12225	Dsimw501_GD16791
Dmel_CG3566	Dsimw501_GD16200
Dmel_CG11700	Dsimw501_GD28593
Dmel_CG3458	Dsimw501_GD16199
Dmel_CG15897	Dsimw501_GD16792
Dmel_CG3455	Dsimw501_GD29120
Dmel_CG15896	Dsimw501_GD16793
Dmel_CG15892	Dsimw501_GD16198
Dmel_CG15891	Dsimw501_GD16197
Dmel_CG3815	Dsimw501_GD24366
Dmel_CG12219	Dsimw501_GD28987
Dmel_CG3823	Dsimw501_GD14567
Dmel_CG15894	Dsimw501_GD16795
Dmel_CG42240	Dsimw501_GD24755
Dmel_CG3842	Dsimw501_GD28475
Dmel_CG3847	Dsimw501_GD24756
Dmel_CG3446	Dsimw501_GD24589
Dmel_CG3861	Dsimw501_GD28696
Dmel_CG3429	Dsimw501_GD16194
Dmel_CG3869	Dsimw501_GD16797
Dmel_CG12217	Dsimw501_GD26791
Dmel_CG42340	Dsimw501_GD16192
Dmel_CG3918	Dsimw501_GD16800
Dmel_CG3342	Dsimw501_GD29327
Dmel_CG3926	Dsimw501_GD16801
Dmel_CG3314	Dsimw501_GD16190
Dmel_CG3929	Dsimw501_GD16802
Dmel_CG34417	Dsimw501_GD16804
Dmel_CG17717	Dsimw501_GD16805
Dmel_CG10695	Dsimw501_GD16806
Dmel_CG14444	Dsimw501_GD16808
Dmel_CG3973	Dsimw501_GD16809
Dmel_CG3226	Dsimw501_GD16188
Dmel_CG32742	Dsimw501_GD16810
Dmel_CG3224	Dsimw501_GD16185
Dmel_CG3977	Dsimw501_GD16812
Dmel_CG3198	Dsimw501_GD16187
Dmel_CG4039	Dsimw501_GD16811
Dmel_CG3192	Dsimw501_GD16186
Dmel_CG4094	Dsimw501_GD28074
Dmel_CG4095	Dsimw501_GD29135
Dmel_CG4523	Dsimw501_GD24757
Dmel_CG44303	Dsimw501_GD24587
Dmel_CG3184	Dsimw501_GD27297
Dmel_CG14442	Dsimw501_GD24585
Dmel_CG14440	Dsimw501_GD24584
Dmel_CG14441	Dsimw501_GD16813
Dmel_CG3168	Dsimw501_GD16183
Dmel_CG3203	Dsimw501_GD26987
Dmel_CG14439	Dsimw501_GD28880
Dmel_CG14438	Dsimw501_GD16814
Dmel_CG3135	Dsimw501_GD16182
Dmel_CG42328	Dsimw501_GD16179
Dmel_CG4532	Dsimw501_GD29598
Dmel_CG4536	Dsimw501_GD28937
Dmel_CG3075	Dsimw501_GD27634
Dmel_CG4542	Dsimw501_GD16816
Dmel_CG4547	Dsimw501_GD16817
Dmel_CG32743	Dsimw501_GD16819
Dmel_CG14435	Dsimw501_GD24583
Dmel_CG4557	Dsimw501_GD27999
Dmel_CG3044	Dsimw501_GD29143
Dmel_CG4558	Dsimw501_GD24760
Dmel_CG14434	Dsimw501_GD24582
Dmel_CG43736	Dsimw501_GD16821
Dmel_CG14431	Dsimw501_GD24761
Dmel_CG32732	Dsimw501_GD28230
Dmel_CG4586	Dsimw501_GD16824
Dmel_CG3040	Dsimw501_GD16172
Dmel_CG3039	Dsimw501_GD16171
Dmel_CG14430	Dsimw501_GD16825
Dmel_CG2977	Dsimw501_GD16170
Dmel_CG4590	Dsimw501_GD16826
Dmel_CG3035	Dsimw501_GD16169
Dmel_CG32736	Dsimw501_GD28503
Dmel_CG42308	Dsimw501_GD16827
Dmel_CG3032	Dsimw501_GD16168
Dmel_CG4593	Dsimw501_GD16830
Dmel_CG12541	Dsimw501_GD16167
Dmel_CG4607	Dsimw501_GD16832
Dmel_CG43770	Dsimw501_GD16165
Dmel_CG4615	Dsimw501_GD16164
Dmel_CG4617	Dsimw501_GD16162
Dmel_CG8300	Dsimw501_GD16834
Dmel_CG4626	Dsimw501_GD16161
Dmel_CG9650	Dsimw501_GD16835
Dmel_CG1958	Dsimw501_GD16838
Dmel_CG1677	Dsimw501_GD16158
Dmel_CG2059	Dsimw501_GD24762
Dmel_CG1659	Dsimw501_GD29022
Dmel_CG9653	Dsimw501_GD16839
Dmel_CG1643	Dsimw501_GD16157
Dmel_CG2079	Dsimw501_GD16840
Dmel_CG18155	Dsimw501_GD16841
Dmel_CG42780	Dsimw501_GD29315
Dmel_CG1435	Dsimw501_GD27428
Dmel_CG15034	Dsimw501_GD16156
Dmel_CG1999	Dsimw501_GD16842
Dmel_CG15033	Dsimw501_GD16843
Dmel_CG42781	Dsimw501_GD26926
Dmel_CG15035	Dsimw501_GD29390
Dmel_CG32727	Dsimw501_GD16844
Dmel_CG42246	Dsimw501_GD16155
Dmel_CG42704	Dsimw501_GD27898
Dmel_CG42705	Dsimw501_GD27600
Dmel_CG34337	Dsimw501_GD16845
Dmel_CG9657	Dsimw501_GD16846
Dmel_CG15036	Dsimw501_GD16154
Dmel_CG32726	Dsimw501_GD16153
Dmel_CG11368	Dsimw501_GD16849
Dmel_CG43198	Dsimw501_GD26918
Dmel_CG32719	Dsimw501_GD16152
Dmel_CG43138	Dsimw501_GD16850
Dmel_CG32720	Dsimw501_GD16150
Dmel_CG11369	Dsimw501_GD16851
Dmel_CG12689	Dsimw501_GD28115
Dmel_CG11387	Dsimw501_GD16852
Dmel_CG12690	Dsimw501_GD28207
Dmel_CG15478	Dsimw501_GD24580
Dmel_CG12153	Dsimw501_GD16853
Dmel_CG32721	Dsimw501_GD29470
Dmel_CG12155	Dsimw501_GD16854
Dmel_CG12151	Dsimw501_GD27376
Dmel_CG12156	Dsimw501_GD16855
Dmel_CG12157	Dsimw501_GD16856
Dmel_CG12663	Dsimw501_GD16857
Dmel_CG34338	Dsimw501_GD16860
Dmel_CG32718	Dsimw501_GD16861
Dmel_CG1402	Dsimw501_GD16866
Dmel_CG10920	Dsimw501_GD16147
Dmel_CG1409	Dsimw501_GD16862
Dmel_CG15326	Dsimw501_GD27493
Dmel_CG2175	Dsimw501_GD16144
Dmel_CG15324	Dsimw501_GD16867
Dmel_CG42294	Dsimw501_GD16143
Dmel_CG42293	Dsimw501_GD28276
Dmel_CG42292	Dsimw501_GD28059
Dmel_CG15325	Dsimw501_GD24763
Dmel_CG10932	Dsimw501_GD24579
Dmel_CG17256	Dsimw501_GD29551
Dmel_CG18624	Dsimw501_GD26913
Dmel_CG45089	Dsimw501_GD27306
Dmel_CG1422	Dsimw501_GD16864
Dmel_CG10944	Dsimw501_GD16145
Dmel_CG1430	Dsimw501_GD16865
Dmel_CG10946	Dsimw501_GD16142
Dmel_CG1444	Dsimw501_GD16868
Dmel_CG1514	Dsimw501_GD16870
Dmel_CG15329	Dsimw501_GD16141
Dmel_CG1515	Dsimw501_GD16871
Dmel_CG10777	Dsimw501_GD16140
Dmel_CG10778	Dsimw501_GD16139
Dmel_CG1524	Dsimw501_GD24764
Dmel_CG42593	Dsimw501_GD16872
Dmel_CG15332	Dsimw501_GD16138
Dmel_CG15330	Dsimw501_GD16873
Dmel_CG2212	Dsimw501_GD16137
Dmel_CG32858	Dsimw501_GD27235
Dmel_CG1543	Dsimw501_GD16874
Dmel_CG2233	Dsimw501_GD16135
Dmel_CG2252	Dsimw501_GD16134
Dmel_CG1560	Dsimw501_GD16875
Dmel_CG2253	Dsimw501_GD16133
Dmel_CG1571	Dsimw501_GD16876
Dmel_CG2254	Dsimw501_GD16132
Dmel_CG2256	Dsimw501_GD29308
Dmel_CG2257	Dsimw501_GD16131
Dmel_CG2258	Dsimw501_GD16130
Dmel_CG2259	Dsimw501_GD16129
Dmel_CG1575	Dsimw501_GD16877
Dmel_CG2260	Dsimw501_GD16128
Dmel_CG15335	Dsimw501_GD16127
Dmel_CG2116	Dsimw501_GD16878
Dmel_CG10958	Dsimw501_GD16879
Dmel_CG2120	Dsimw501_GD16881
Dmel_CG2262	Dsimw501_GD24642
Dmel_CG17982	Dsimw501_GD24641
Dmel_CG2263	Dsimw501_GD16126
Dmel_CG2129	Dsimw501_GD16882
Dmel_CG15336	Dsimw501_GD16883
Dmel_CG10959	Dsimw501_GD16884
Dmel_CG10763	Dsimw501_GD16125
Dmel_CG18262	Dsimw501_GD16885
Dmel_CG10961	Dsimw501_GD16124
Dmel_CG1583	Dsimw501_GD24767
Dmel_CG15337	Dsimw501_GD24768
Dmel_CG10761	Dsimw501_GD24575
Dmel_CG10759	Dsimw501_GD24574
Dmel_CG2278	Dsimw501_GD24573
Dmel_CG2272	Dsimw501_GD27793
Dmel_CG32717	Dsimw501_GD16886
Dmel_CG2147	Dsimw501_GD16888
Dmel_CG10964	Dsimw501_GD16123
Dmel_CG2151	Dsimw501_GD16889
Dmel_CG2286	Dsimw501_GD27646
Dmel_CG1632	Dsimw501_GD16890
Dmel_CG15343	Dsimw501_GD16121
Dmel_CG1636	Dsimw501_GD16892
Dmel_CG2302	Dsimw501_GD16120
Dmel_CG1387	Dsimw501_GD16894
Dmel_CG11190	Dsimw501_GD16119
Dmel_CG32711	Dsimw501_GD24572
Dmel_CG18009	Dsimw501_GD27042
Dmel_CG32712	Dsimw501_GD24571
Dmel_CG12125	Dsimw501_GD24570
Dmel_CG1440	Dsimw501_GD16898
Dmel_CG12123	Dsimw501_GD16118
Dmel_CG11202	Dsimw501_GD16117
Dmel_CG32713	Dsimw501_GD16114
Dmel_CG15347	Dsimw501_GD16112
Dmel_CG1474	Dsimw501_GD16899
Dmel_CG12117	Dsimw501_GD16111
Dmel_CG33223	Dsimw501_GD16110
Dmel_CG12116	Dsimw501_GD16109
Dmel_CG33962	Dsimw501_GD16900
Dmel_CG15350	Dsimw501_GD16901
Dmel_CG15351	Dsimw501_GD16903
Dmel_CG1478	Dsimw501_GD16904
Dmel_CG11213	Dsimw501_GD28379
Dmel_CG12743	Dsimw501_GD24569
Dmel_CG33181	Dsimw501_GD16906
Dmel_CG11219	Dsimw501_GD16108
Dmel_CG1634	Dsimw501_GD16907
Dmel_CG12113	Dsimw501_GD19026
Dmel_CG12112	Dsimw501_GD28280
Dmel_CG11265	Dsimw501_GD24770
Dmel_CG12111	Dsimw501_GD24567
Dmel_CG2056	Dsimw501_GD16107
Dmel_CG12065	Dsimw501_GD16908
Dmel_CG12081	Dsimw501_GD27823
Dmel_CG12659	Dsimw501_GD24565
Dmel_CG12737	Dsimw501_GD14079
Dmel_CG12109	Dsimw501_GD24564
Dmel_CG12154	Dsimw501_GD16101
Dmel_CG12772	Dsimw501_GD16910
Dmel_CG11284	Dsimw501_GD16911
Dmel_CG12108	Dsimw501_GD16099
Dmel_CG1795	Dsimw501_GD16912
Dmel_CG11294	Dsimw501_GD16098
Dmel_CG1787	Dsimw501_GD16914
Dmel_CG2004	Dsimw501_GD16097
Dmel_CG1785	Dsimw501_GD16915
Dmel_CG1994	Dsimw501_GD16096
Dmel_CG1789	Dsimw501_GD16916
Dmel_CG11354	Dsimw501_GD16095
Dmel_CG12075	Dsimw501_GD16917
Dmel_CG10701	Dsimw501_GD16093
Dmel_CG1885	Dsimw501_GD27476
Dmel_CG10648	Dsimw501_GD24771
Dmel_CG1871	Dsimw501_GD15793
Dmel_CG12661	Dsimw501_GD16092
Dmel_CG43255	Dsimw501_GD28459
Dmel_CG10962	Dsimw501_GD16091
Dmel_CG12662	Dsimw501_GD16090
Dmel_CG42667	Dsimw501_GD16920
Dmel_CG42388	Dsimw501_GD16922
Dmel_CG15365	Dsimw501_GD16089
Dmel_CG10970	Dsimw501_GD16088
Dmel_CG44325	Dsimw501_GD16087
Dmel_CG7246	Dsimw501_GD16086
Dmel_CG7041	Dsimw501_GD16926
Dmel_CG32707	Dsimw501_GD16927
Dmel_CG32708	Dsimw501_GD16928
Dmel_CG32706	Dsimw501_GD27063
Dmel_CG7033	Dsimw501_GD24772
Dmel_CG7766	Dsimw501_GD29128
Dmel_CG8264	Dsimw501_GD24563
Dmel_CG7039	Dsimw501_GD24773
Dmel_CG9113	Dsimw501_GD16929
Dmel_CG12664	Dsimw501_GD24562
Dmel_CG7065	Dsimw501_GD16930
Dmel_CG8971	Dsimw501_GD16083
Dmel_CG7055	Dsimw501_GD16931
Dmel_CG8989	Dsimw501_GD27984
Dmel_CG9022	Dsimw501_GD16081
Dmel_CG15367	Dsimw501_GD16933
Dmel_CG9034	Dsimw501_GD16080
Dmel_CG9060	Dsimw501_GD16079
Dmel_CG44532	Dsimw501_GD26861
Dmel_CG12218	Dsimw501_GD16934
Dmel_CG12115	Dsimw501_GD27237
Dmel_CG12057	Dsimw501_GD16935
Dmel_CG12056	Dsimw501_GD29483
Dmel_CG12106	Dsimw501_GD16937
Dmel_CG12118	Dsimw501_GD16078
Dmel_CG2194	Dsimw501_GD16077
Dmel_CG12119	Dsimw501_GD16076
Dmel_CG12665	Dsimw501_GD16939
Dmel_CG15368	Dsimw501_GD16940
Dmel_CG15369	Dsimw501_GD16941
Dmel_CG12120	Dsimw501_GD16075
Dmel_CG15370	Dsimw501_GD16942
Dmel_CG15371	Dsimw501_GD16943
Dmel_CG12121	Dsimw501_GD16074
Dmel_CG32704	Dsimw501_GD28895
Dmel_CG12124	Dsimw501_GD29591
Dmel_CG42569	Dsimw501_GD24774
Dmel_CG12127	Dsimw501_GD24561
Dmel_CG15793	Dsimw501_GD16945
Dmel_CG17754	Dsimw501_GD16948
Dmel_CG15797	Dsimw501_GD16949
Dmel_CG32703	Dsimw501_GD16072
Dmel_CG17440	Dsimw501_GD16071
Dmel_CG17446	Dsimw501_GD16069
Dmel_CG16892	Dsimw501_GD16950
Dmel_CG12132	Dsimw501_GD16068
Dmel_CG1689	Dsimw501_GD16951
Dmel_CG12135	Dsimw501_GD24660
Dmel_CG12149	Dsimw501_GD24775
Dmel_CG17252	Dsimw501_GD24692
Dmel_CG42611	Dsimw501_GD24659
Dmel_CG32700	Dsimw501_GD16059
Dmel_CG34028	Dsimw501_GD29585
Dmel_CG34026	Dsimw501_GD24776
Dmel_CG32701	Dsimw501_GD16961
Dmel_CG2998	Dsimw501_GD16052
Dmel_CG15317	Dsimw501_GD16960
Dmel_CG32702	Dsimw501_GD16058
Dmel_CG32699	Dsimw501_GD16057
Dmel_CG3001	Dsimw501_GD24777
Dmel_CG3002	Dsimw501_GD28768
Dmel_CG3004	Dsimw501_GD16055
Dmel_CG12141	Dsimw501_GD16054
Dmel_CG42797	Dsimw501_GD16956
Dmel_CG32697	Dsimw501_GD16051
Dmel_CG3106	Dsimw501_GD24559
Dmel_CG15319	Dsimw501_GD16050
Dmel_CG12653	Dsimw501_GD16963
Dmel_CG1343	Dsimw501_GD16964
Dmel_CG1354	Dsimw501_GD24779
Dmel_CG32698	Dsimw501_GD16965
Dmel_CG2045	Dsimw501_GD28741
Dmel_CG45060	Dsimw501_GD24557
Dmel_CG45061	Dsimw501_GD24556
Dmel_CG32695	Dsimw501_GD24555
Dmel_CG15247	Dsimw501_GD24554
Dmel_CG1468	Dsimw501_GD14578
Dmel_CG9686	Dsimw501_GD12220
Dmel_CG9689	Dsimw501_GD11995
Dmel_CG9691	Dsimw501_GD24780
Dmel_CG15249	Dsimw501_GD27406
Dmel_CG1986	Dsimw501_GD16048
Dmel_CG1780	Dsimw501_GD27876
Dmel_CG1791	Dsimw501_GD24553
Dmel_CG1889	Dsimw501_GD24781
Dmel_CG43386	Dsimw501_GD24552
Dmel_CG15252	Dsimw501_GD16045
Dmel_CG32694	Dsimw501_GD24704
Dmel_CG33557	Dsimw501_GD16966
Dmel_CG2990	Dsimw501_GD16967
Dmel_CG43374	Dsimw501_GD16968
Dmel_CG2979	Dsimw501_GD16043
Dmel_CG2985	Dsimw501_GD16970
Dmel_CG15312	Dsimw501_GD16042
Dmel_CG32685	Dsimw501_GD16041
Dmel_CG2972	Dsimw501_GD16972
Dmel_CG2974	Dsimw501_GD24551
Dmel_CG34104	Dsimw501_GD24695
Dmel_CG43902	Dsimw501_GD24696
Dmel_CG15309	Dsimw501_GD24655
Dmel_CG2968	Dsimw501_GD24697
Dmel_CG15308	Dsimw501_GD24652
Dmel_CG34408	Dsimw501_GD24698
Dmel_CG2961	Dsimw501_GD24651
Dmel_CG43388	Dsimw501_GD24649
Dmel_CG12643	Dsimw501_GD24647
Dmel_CG42275	Dsimw501_GD24646
Dmel_CG2909	Dsimw501_GD24700
Dmel_CG2227	Dsimw501_GD12017
Dmel_CG43740	Dsimw501_GD24701
Dmel_CG2221	Dsimw501_GD16040
Dmel_CG32679	Dsimw501_GD16039
Dmel_CG17841	Dsimw501_GD16974
Dmel_CG2222	Dsimw501_GD16035
Dmel_CG2096	Dsimw501_GD16975
Dmel_CG32683	Dsimw501_GD16033
Dmel_CG15302	Dsimw501_GD24550
Dmel_CG15304	Dsimw501_GD24782
Dmel_CG17255	Dsimw501_GD24549
Dmel_CG2889	Dsimw501_GD16976
Dmel_CG2887	Dsimw501_GD16032
Dmel_CG2890	Dsimw501_GD16977
Dmel_CG32687	Dsimw501_GD16031
Dmel_CG34414	Dsimw501_GD24547
Dmel_CG32678	Dsimw501_GD28374
Dmel_CG1619	Dsimw501_GD16026
Dmel_CG2124	Dsimw501_GD16979
Dmel_CG1628	Dsimw501_GD16025
Dmel_CG9806	Dsimw501_GD16024
Dmel_CG2111	Dsimw501_GD16983
Dmel_CG32673	Dsimw501_GD16023
Dmel_CG12637	Dsimw501_GD16020
Dmel_CG32677	Dsimw501_GD16984
Dmel_CG32676	Dsimw501_GD16017
Dmel_CG1799	Dsimw501_GD16985
Dmel_CG11556	Dsimw501_GD16016
Dmel_CG32675	Dsimw501_GD24543
Dmel_CG32672	Dsimw501_GD16015
Dmel_CG1826	Dsimw501_GD16986
Dmel_CG15211	Dsimw501_GD16987
Dmel_CG1683	Dsimw501_GD16014
Dmel_CG16944	Dsimw501_GD16013
Dmel_CG1691	Dsimw501_GD16012
Dmel_CG1664	Dsimw501_GD16011
Dmel_CG17333	Dsimw501_GD24783
Dmel_CG11207	Dsimw501_GD29554
Dmel_CG1655	Dsimw501_GD29459
Dmel_CG2157	Dsimw501_GD16990
Dmel_CG1637	Dsimw501_GD16010
Dmel_CG1615	Dsimw501_GD16009
Dmel_CG1582	Dsimw501_GD28140
Dmel_CG15208	Dsimw501_GD24785
Dmel_CG2155	Dsimw501_GD16993
Dmel_CG2145	Dsimw501_GD16994
Dmel_CG43657	Dsimw501_GD16995
Dmel_CG1567	Dsimw501_GD16007
Dmel_CG42339	Dsimw501_GD16006
Dmel_CG11160	Dsimw501_GD16997
Dmel_CG1552	Dsimw501_GD24541
Dmel_CG1545	Dsimw501_GD16004
Dmel_CG1537	Dsimw501_GD16003
Dmel_CG15203	Dsimw501_GD16999
Dmel_CG18085	Dsimw501_GD28084
Dmel_CG2081	Dsimw501_GD17004
Dmel_CG2076	Dsimw501_GD17005
Dmel_CG2061	Dsimw501_GD17006
Dmel_CG42249	Dsimw501_GD17000
Dmel_CG12101	Dsimw501_GD17003
Dmel_CG11122	Dsimw501_GD16002
Dmel_CG16916	Dsimw501_GD29510
Dmel_CG2522	Dsimw501_GD28654
Dmel_CG1453	Dsimw501_GD16001
Dmel_CG18292	Dsimw501_GD17007
Dmel_CG32667	Dsimw501_GD16000
Dmel_CG15199	Dsimw501_GD27778
Dmel_CG15202	Dsimw501_GD24786
Dmel_CG15201	Dsimw501_GD27751
Dmel_CG1404	Dsimw501_GD24539
Dmel_CG1908	Dsimw501_GD26805
Dmel_CG1397	Dsimw501_GD24538
Dmel_CG1938	Dsimw501_GD29029
Dmel_CG1386	Dsimw501_GD15999
Dmel_CG1394	Dsimw501_GD15998
Dmel_CG15200	Dsimw501_GD17008
Dmel_CG11106	Dsimw501_GD17009
Dmel_CG44422	Dsimw501_GD15996
Dmel_CG15198	Dsimw501_GD24789
Dmel_CG34143	Dsimw501_GD24536
Dmel_CG1641	Dsimw501_GD24535
Dmel_CG1639	Dsimw501_GD15995
Dmel_CG1657	Dsimw501_GD17010
Dmel_CG11759	Dsimw501_GD15994
Dmel_CG34348	Dsimw501_GD17011
Dmel_CG1597	Dsimw501_GD15993
Dmel_CG11756	Dsimw501_GD17012
Dmel_CG1738	Dsimw501_GD17014
Dmel_CG11752	Dsimw501_GD17015
Dmel_CG1737	Dsimw501_GD17016
Dmel_CG18361	Dsimw501_GD29351
Dmel_CG11750	Dsimw501_GD17018
Dmel_CG1594	Dsimw501_GD15992
Dmel_CG1728	Dsimw501_GD26915
Dmel_CG1725	Dsimw501_GD17020
Dmel_CG15196	Dsimw501_GD24791
Dmel_CG12622	Dsimw501_GD15991
Dmel_CG32664	Dsimw501_GD15990
Dmel_CG17867	Dsimw501_GD15989
Dmel_CG1743	Dsimw501_GD17021
Dmel_CG11727	Dsimw501_GD15988
Dmel_CG1747	Dsimw501_GD17022
Dmel_CG1745	Dsimw501_GD17023
Dmel_CG43155	Dsimw501_GD17026
Dmel_CG11715	Dsimw501_GD17027
Dmel_CG1749	Dsimw501_GD17028
Dmel_CG1751	Dsimw501_GD28775
Dmel_CG32666	Dsimw501_GD26963
Dmel_CG11709	Dsimw501_GD17030
Dmel_CG1554	Dsimw501_GD15986
Dmel_CG11699	Dsimw501_GD17031
Dmel_CG1558	Dsimw501_GD15985
Dmel_CG11697	Dsimw501_GD29448
Dmel_CG11696	Dsimw501_GD27568
Dmel_CG15191	Dsimw501_GD24533
Dmel_CG11695	Dsimw501_GD26892
Dmel_CG1763	Dsimw501_GD17032
Dmel_CG1697	Dsimw501_GD17034
Dmel_CG2247	Dsimw501_GD15983
Dmel_CG1703	Dsimw501_GD17036
Dmel_CG15220	Dsimw501_GD15982
Dmel_CG1705	Dsimw501_GD17037
Dmel_CG1817	Dsimw501_GD17038
Dmel_CG2371	Dsimw501_GD28174
Dmel_CG1822	Dsimw501_GD17039
Dmel_CG1830	Dsimw501_GD17041
Dmel_CG2444	Dsimw501_GD15980
Dmel_CG2448	Dsimw501_GD15979
Dmel_CG2446	Dsimw501_GD15978
Dmel_CG1837	Dsimw501_GD17042
Dmel_CG1841	Dsimw501_GD17043
Dmel_CG15221	Dsimw501_GD17047
Dmel_CG9369	Dsimw501_GD17048
Dmel_CG9355	Dsimw501_GD15971
Dmel_CG4139	Dsimw501_GD17049
Dmel_CG15224	Dsimw501_GD17050
Dmel_CG4147	Dsimw501_GD15970
Dmel_CG1578	Dsimw501_GD15968
Dmel_CG43154	Dsimw501_GD28291
Dmel_CG1895	Dsimw501_GD17051
Dmel_CG15740	Dsimw501_GD15966
Dmel_CG1967	Dsimw501_GD24531
Dmel_CG10347	Dsimw501_GD15964
Dmel_CG1886	Dsimw501_GD17052
Dmel_CG2025	Dsimw501_GD15963
Dmel_CG1847	Dsimw501_GD17053
Dmel_CG11802	Dsimw501_GD15961
Dmel_CG15739	Dsimw501_GD17054
Dmel_CG10352	Dsimw501_GD15960
Dmel_CG10353	Dsimw501_GD15959
Dmel_CG1844	Dsimw501_GD17055
Dmel_CG1840	Dsimw501_GD17056
Dmel_CG15738	Dsimw501_GD16996
Dmel_CG15737	Dsimw501_GD22232
Dmel_CG1559	Dsimw501_GD24645
Dmel_CG43156	Dsimw501_GD28952
Dmel_CG2467	Dsimw501_GD24644
Dmel_CG2471	Dsimw501_GD15956
Dmel_CG10362	Dsimw501_GD15955
Dmel_CG43368	Dsimw501_GD15954
Dmel_CG1505	Dsimw501_GD15951
Dmel_CG1502	Dsimw501_GD15950
Dmel_CG18130	Dsimw501_GD15949
Dmel_CG1500	Dsimw501_GD15948
Dmel_CG1806	Dsimw501_GD27484
Dmel_CG1492	Dsimw501_GD15947
Dmel_CG1803	Dsimw501_GD17058
Dmel_CG15736	Dsimw501_GD15946
Dmel_CG15735	Dsimw501_GD17059
Dmel_CG1796	Dsimw501_GD17060
Dmel_CG1490	Dsimw501_GD15945
Dmel_CG1488	Dsimw501_GD15944
Dmel_CG1786	Dsimw501_GD17061
Dmel_CG1950	Dsimw501_GD15942
Dmel_CG32656	Dsimw501_GD17064
Dmel_CG34323	Dsimw501_GD17065
Dmel_CG12721	Dsimw501_GD27062
Dmel_CG15734	Dsimw501_GD15939
Dmel_CG11356	Dsimw501_GD15936
Dmel_CG2750	Dsimw501_GD17066
Dmel_CG1924	Dsimw501_GD15935
Dmel_CG42338	Dsimw501_GD17072
Dmel_CG2577	Dsimw501_GD17076
Dmel_CG15732	Dsimw501_GD15931
Dmel_CG32651	Dsimw501_GD27689
Dmel_CG2574	Dsimw501_GD17077
Dmel_CG42349	Dsimw501_GD17078
Dmel_CG15927	Dsimw501_GD27613
Dmel_CG15731	Dsimw501_GD24663
Dmel_CG1900	Dsimw501_GD24662
Dmel_CG42258	Dsimw501_GD17080
Dmel_CG2560	Dsimw501_GD17081
Dmel_CG2559	Dsimw501_GD17082
Dmel_CG15730	Dsimw501_GD15930
Dmel_CG2556	Dsimw501_GD17083
Dmel_CG43921	Dsimw501_GD15928
Dmel_CG1848	Dsimw501_GD15924
Dmel_CG1824	Dsimw501_GD15923
Dmel_CG32654	Dsimw501_GD28935
Dmel_CG1463	Dsimw501_GD24529
Dmel_CG2543	Dsimw501_GD24795
Dmel_CG15728	Dsimw501_GD17084
Dmel_CG15727	Dsimw501_GD15922
Dmel_CG2540	Dsimw501_GD17085
Dmel_CG17762	Dsimw501_GD29340
Dmel_CG2028	Dsimw501_GD24797
Dmel_CG4070	Dsimw501_GD28720
Dmel_CG4013	Dsimw501_GD15920
Dmel_CG4004	Dsimw501_GD24799
Dmel_CG3989	Dsimw501_GD15919
Dmel_CG12717	Dsimw501_GD15918
Dmel_CG3812	Dsimw501_GD17087
Dmel_CG32647	Dsimw501_GD15917
Dmel_CG42276	Dsimw501_GD15869
Dmel_CG4661	Dsimw501_GD15915
Dmel_CG32650	Dsimw501_GD15914
Dmel_CG32649	Dsimw501_GD15912
Dmel_CG4407	Dsimw501_GD26941
Dmel_CG4404	Dsimw501_GD24528
Dmel_CG4647	Dsimw501_GD24800
Dmel_CG4400	Dsimw501_GD24527
Dmel_CG4396	Dsimw501_GD17091
Dmel_CG4395	Dsimw501_GD24526
Dmel_CG32642	Dsimw501_GD28674
Dmel_CG32644	Dsimw501_GD17092
Dmel_CG15721	Dsimw501_GD17093
Dmel_CG12716	Dsimw501_GD15911
Dmel_CG32643	Dsimw501_GD17095
Dmel_CG15719	Dsimw501_GD15910
Dmel_CG2209	Dsimw501_GD24801
Dmel_CG4353	Dsimw501_GD15909
Dmel_CG12244	Dsimw501_GD24803
Dmel_CG2200	Dsimw501_GD24804
Dmel_CG43313	Dsimw501_GD24523
Dmel_CG42237	Dsimw501_GD17099
Dmel_CG32638	Dsimw501_GD15907
Dmel_CG15717	Dsimw501_GD17100
Dmel_CG4330	Dsimw501_GD17102
Dmel_CG32645	Dsimw501_GD17103
Dmel_CG4318	Dsimw501_GD15905
Dmel_CG4332	Dsimw501_GD17105
Dmel_CG4303	Dsimw501_GD15903
Dmel_CG12096	Dsimw501_GD17106
Dmel_CG34411	Dsimw501_GD15902
Dmel_CG12723	Dsimw501_GD15900
Dmel_CG2453	Dsimw501_GD15899
Dmel_CG44436	Dsimw501_GD15897
Dmel_CG1591	Dsimw501_GD17109
Dmel_CG1771	Dsimw501_GD15896
Dmel_CG15742	Dsimw501_GD29206
Dmel_CG1618	Dsimw501_GD17110
Dmel_CG1770	Dsimw501_GD15892
Dmel_CG15743	Dsimw501_GD27264
Dmel_CG15744	Dsimw501_GD27515
Dmel_CG1764	Dsimw501_GD28087
Dmel_CG1622	Dsimw501_GD17111
Dmel_CG45017	Dsimw501_GD17114
Dmel_CG1633	Dsimw501_GD17115
Dmel_CG2033	Dsimw501_GD15889
Dmel_CG15747	Dsimw501_GD17116
Dmel_CG10617	Dsimw501_GD17118
Dmel_CG15749	Dsimw501_GD17119
Dmel_CG1640	Dsimw501_GD17120
Dmel_CG1987	Dsimw501_GD28919
Dmel_CG1660	Dsimw501_GD17121
Dmel_CG1989	Dsimw501_GD15888
Dmel_CG1662	Dsimw501_GD17122
Dmel_CG1673	Dsimw501_GD17125
Dmel_CG12725	Dsimw501_GD15887
Dmel_CG1681	Dsimw501_GD17126
Dmel_CG1998	Dsimw501_GD15886
Dmel_CG1716	Dsimw501_GD17127
Dmel_CG44328	Dsimw501_GD17129
Dmel_CG15754	Dsimw501_GD17130
Dmel_CG44428	Dsimw501_GD29534
Dmel_CG15756	Dsimw501_GD17131
Dmel_CG15757	Dsimw501_GD17132
Dmel_CG11816	Dsimw501_GD24522
Dmel_CG32631	Dsimw501_GD24808
Dmel_CG32633	Dsimw501_GD24809
Dmel_CG32632	Dsimw501_GD17135
Dmel_CG7107	Dsimw501_GD15881
Dmel_CG11178	Dsimw501_GD24811
Dmel_CG9938	Dsimw501_GD24521
Dmel_CG11177	Dsimw501_GD24812
Dmel_CG12175	Dsimw501_GD29616
Dmel_CG11176	Dsimw501_GD27792
Dmel_CG2691	Dsimw501_GD26790
Dmel_CG12176	Dsimw501_GD27483
Dmel_CG11164	Dsimw501_GD17137
Dmel_CG15760	Dsimw501_GD17138
Dmel_CG11162	Dsimw501_GD17139
Dmel_CG12177	Dsimw501_GD15879
Dmel_CG11158	Dsimw501_GD17140
Dmel_CG9940	Dsimw501_GD15878
Dmel_CG44533	Dsimw501_GD17141
Dmel_CG9941	Dsimw501_GD24519
Dmel_CG11156	Dsimw501_GD28991
Dmel_CG10986	Dsimw501_GD15877
Dmel_CG10988	Dsimw501_GD15876
Dmel_CG10990	Dsimw501_GD24516
Dmel_CG32625	Dsimw501_GD24515
Dmel_CG11130	Dsimw501_GD24814
Dmel_CG11129	Dsimw501_GD28649
Dmel_CG45477	Dsimw501_GD15868
Dmel_CG11068	Dsimw501_GD24157
Dmel_CG18319	Dsimw501_GD17149
Dmel_CG33239	Dsimw501_GD20851
Dmel_CG33238	Dsimw501_GD24510
Dmel_CG33237	Dsimw501_GD15860
Dmel_CG12479	Dsimw501_GD15861
Dmel_CG12480	Dsimw501_GD17153
Dmel_CG1368	Dsimw501_GD17154
Dmel_CG11581	Dsimw501_GD17155
Dmel_CG11584	Dsimw501_GD17156
Dmel_CG32603	Dsimw501_GD28020
Dmel_CG12481	Dsimw501_GD17158
Dmel_CG11585	Dsimw501_GD17159
Dmel_CG13403	Dsimw501_GD15859
Dmel_CG1372	Dsimw501_GD24815
Dmel_CG11590	Dsimw501_GD27780
Dmel_CG32604	Dsimw501_GD17161
Dmel_CG11674	Dsimw501_GD15858
Dmel_CG15871	Dsimw501_GD17162
Dmel_CG42271	Dsimw501_GD15857
Dmel_CG1839	Dsimw501_GD15856
Dmel_CG12047	Dsimw501_GD28353
Dmel_CG1461	Dsimw501_GD17166
Dmel_CG13404	Dsimw501_GD15854
Dmel_CG1517	Dsimw501_GD17167
Dmel_CG9400	Dsimw501_GD15853
Dmel_CG18313	Dsimw501_GD17171
Dmel_CG32600	Dsimw501_GD17172
Dmel_CG12540	Dsimw501_GD17173
Dmel_CG14414	Dsimw501_GD17174
Dmel_CG14413	Dsimw501_GD15848
Dmel_CG5310	Dsimw501_GD17175
Dmel_CG9413	Dsimw501_GD15847
Dmel_CG18657	Dsimw501_GD15846
Dmel_CG5321	Dsimw501_GD17176
Dmel_CG10521	Dsimw501_GD15845
Dmel_CG15890	Dsimw501_GD15841
Dmel_CG5334	Dsimw501_GD27884
Dmel_CG5347	Dsimw501_GD28206
Dmel_CG9540	Dsimw501_GD23705
Dmel_CG9538	Dsimw501_GD27794
Dmel_CG9533	Dsimw501_GD15838
Dmel_CG14408	Dsimw501_GD15836
Dmel_CG14411	Dsimw501_GD17180
Dmel_CG14410	Dsimw501_GD17181
Dmel_CG14407	Dsimw501_GD15835
Dmel_CG32590	Dsimw501_GD15834
Dmel_CG32593	Dsimw501_GD17182
Dmel_CG9009	Dsimw501_GD15826
Dmel_CG9030	Dsimw501_GD24502
Dmel_CG10952	Dsimw501_GD17183
Dmel_CG32592	Dsimw501_GD15825
Dmel_CG5548	Dsimw501_GD17187
Dmel_CG9053	Dsimw501_GD15824
Dmel_CG5560	Dsimw501_GD17188
Dmel_CG9057	Dsimw501_GD15823
Dmel_CG33177	Dsimw501_GD17191
Dmel_CG33178	Dsimw501_GD17192
Dmel_CG9065	Dsimw501_GD15822
Dmel_CG15027	Dsimw501_GD15821
Dmel_CG5599	Dsimw501_GD17193
Dmel_CG5627	Dsimw501_GD24817
Dmel_CG9081	Dsimw501_GD27418
Dmel_CG33968	Dsimw501_GD24816
Dmel_CG9091	Dsimw501_GD27903
Dmel_CG9095	Dsimw501_GD15819
Dmel_CG43737	Dsimw501_GD17198
Dmel_CG32588	Dsimw501_GD29515
Dmel_CG5662	Dsimw501_GD17197
Dmel_CG43075	Dsimw501_GD15816
Dmel_CG43076	Dsimw501_GD15815
Dmel_CG9101	Dsimw501_GD15814
Dmel_CG15031	Dsimw501_GD15813
Dmel_CG9106	Dsimw501_GD26802
Dmel_CG5877	Dsimw501_GD17202
Dmel_CG42739	Dsimw501_GD17204
Dmel_CG6146	Dsimw501_GD27752
Dmel_CG6157	Dsimw501_GD17206
Dmel_CG9114	Dsimw501_GD15810
Dmel_CG6170	Dsimw501_GD17207
Dmel_CG12608	Dsimw501_GD15809
Dmel_CG6227	Dsimw501_GD17208
Dmel_CG9151	Dsimw501_GD15807
Dmel_CG9164	Dsimw501_GD15802
Dmel_CG9195	Dsimw501_GD27696
Dmel_CG11654	Dsimw501_GD17210
Dmel_CG11655	Dsimw501_GD17211
Dmel_CG9198	Dsimw501_GD15798
Dmel_CG6294	Dsimw501_GD24818
Dmel_CG6299	Dsimw501_GD24819
Dmel_CG15642	Dsimw501_GD24500
Dmel_CG15641	Dsimw501_GD27607
Dmel_CG9201	Dsimw501_GD19578
Dmel_CG6308	Dsimw501_GD24820
Dmel_CG6324	Dsimw501_GD24821
Dmel_CG6340	Dsimw501_GD17213
Dmel_CG33206	Dsimw501_GD17214
Dmel_CG9210	Dsimw501_GD27717
Dmel_CG15645	Dsimw501_GD15796
Dmel_CG7872	Dsimw501_GD17221
Dmel_CG9215	Dsimw501_GD15791
Dmel_CG8097	Dsimw501_GD17218
Dmel_CG9220	Dsimw501_GD15794
Dmel_CG9224	Dsimw501_GD15790
Dmel_CG8117	Dsimw501_GD17224
Dmel_CG8119	Dsimw501_GD17225
Dmel_CG8128	Dsimw501_GD17228
Dmel_CG9240	Dsimw501_GD15786
Dmel_CG9245	Dsimw501_GD15785
Dmel_CG8134	Dsimw501_GD27996
Dmel_CG9281	Dsimw501_GD15784
Dmel_CG15601	Dsimw501_GD17229
Dmel_CG8184	Dsimw501_GD17230
Dmel_CG8191	Dsimw501_GD17231
Dmel_CG12379	Dsimw501_GD15783
Dmel_CG8198	Dsimw501_GD17232
Dmel_CG11678	Dsimw501_GD15782
Dmel_CG11679	Dsimw501_GD15781
Dmel_CG8206	Dsimw501_GD17233
Dmel_CG8944	Dsimw501_GD15780
Dmel_CG8231	Dsimw501_GD17235
Dmel_CG8239	Dsimw501_GD29521
Dmel_CG8948	Dsimw501_GD24498
Dmel_CG8288	Dsimw501_GD17236
Dmel_CG17209	Dsimw501_GD17239
Dmel_CG33172	Dsimw501_GD17240
Dmel_CG43672	Dsimw501_GD17241
Dmel_CG43673	Dsimw501_GD28224
Dmel_CG8959	Dsimw501_GD15778
Dmel_CG8962	Dsimw501_GD15777
Dmel_CG8470	Dsimw501_GD17243
Dmel_CG8497	Dsimw501_GD17246
Dmel_CG8974	Dsimw501_GD15775
Dmel_CG15602	Dsimw501_GD24679
Dmel_CG8995	Dsimw501_GD24678
Dmel_CG8509	Dsimw501_GD26877
Dmel_CG8544	Dsimw501_GD24822
Dmel_CG9012	Dsimw501_GD15774
Dmel_CG9020	Dsimw501_GD24677
Dmel_CG8578	Dsimw501_GD24680
Dmel_CG9032	Dsimw501_GD24676
Dmel_CG9038	Dsimw501_GD24675
Dmel_CG15914	Dsimw501_GD24681
Dmel_CG9045	Dsimw501_GD24674
Dmel_CG33250	Dsimw501_GD24673
Dmel_CG10545	Dsimw501_GD17247
Dmel_CG8893	Dsimw501_GD17248
Dmel_CG16952	Dsimw501_GD17249
Dmel_CG9056	Dsimw501_GD24672
Dmel_CG9066	Dsimw501_GD24671
Dmel_CG15916	Dsimw501_GD24682
Dmel_CG18102	Dsimw501_GD17250
Dmel_CG9096	Dsimw501_GD15773
Dmel_CG8909	Dsimw501_GD17251
Dmel_CG8916	Dsimw501_GD24823
Dmel_CG17336	Dsimw501_GD24824
Dmel_CG33180	Dsimw501_GD28981
Dmel_CG9126	Dsimw501_GD15772
Dmel_CG8924	Dsimw501_GD17252
Dmel_CG8928	Dsimw501_GD17253
Dmel_CG42252	Dsimw501_GD15769
Dmel_CG12697	Dsimw501_GD17258
Dmel_CG42766	Dsimw501_GD17259
Dmel_CG9170	Dsimw501_GD15768
Dmel_CG8931	Dsimw501_GD17260
Dmel_CG9172	Dsimw501_GD15767
Dmel_CG9177	Dsimw501_GD15766
Dmel_CG46312	Dsimw501_GD27757
Dmel_CG8933	Dsimw501_GD17261
Dmel_CG8939	Dsimw501_GD24825
Dmel_CG9209	Dsimw501_GD24496
Dmel_CG12698	Dsimw501_GD24826
Dmel_CG12395	Dsimw501_GD15765
Dmel_CG14948	Dsimw501_GD17264
Dmel_CG9212	Dsimw501_GD15763
Dmel_CG9214	Dsimw501_GD12260
Dmel_CG8958	Dsimw501_GD24827
Dmel_CG42354	Dsimw501_GD27889
Dmel_CG42353	Dsimw501_GD28288
Dmel_CG32577	Dsimw501_GD15761
Dmel_CG9908	Dsimw501_GD28827
Dmel_CG12507	Dsimw501_GD27199
Dmel_CG13956	Dsimw501_GD27498
Dmel_CG3422	Dsimw501_GD26895
Dmel_CG3525	Dsimw501_GD24830
Dmel_CG32576	Dsimw501_GD15758
Dmel_CG9911	Dsimw501_GD15757
Dmel_CG3632	Dsimw501_GD17273
Dmel_CG3679	Dsimw501_GD17274
Dmel_CG9914	Dsimw501_GD24495
Dmel_CG9915	Dsimw501_GD28938
Dmel_CG13957	Dsimw501_GD28876
Dmel_CG9916	Dsimw501_GD20227
Dmel_CG9917	Dsimw501_GD15756
Dmel_CG32579	Dsimw501_GD17275
Dmel_CG3692	Dsimw501_GD17276
Dmel_CG9919	Dsimw501_GD15755
Dmel_CG9921	Dsimw501_GD15754
Dmel_CG12223	Dsimw501_GD17278
Dmel_CG4200	Dsimw501_GD17281
Dmel_CG9998	Dsimw501_GD24494
Dmel_CG32578	Dsimw501_GD24833
Dmel_CG4211	Dsimw501_GD24837
Dmel_CG18734	Dsimw501_GD17282
Dmel_CG9992	Dsimw501_GD15752
Dmel_CG4239	Dsimw501_GD17283
Dmel_CG9984	Dsimw501_GD15751
Dmel_CG4252	Dsimw501_GD17284
Dmel_CG9981	Dsimw501_GD24493
Dmel_CG4301	Dsimw501_GD24836
Dmel_CG4394	Dsimw501_GD27764
Dmel_CG9968	Dsimw501_GD15750
Dmel_CG32575	Dsimw501_GD17285
Dmel_CG9947	Dsimw501_GD27160
Dmel_CG9946	Dsimw501_GD15749
Dmel_CG34015	Dsimw501_GD15748
Dmel_CG4429	Dsimw501_GD17286
Dmel_CG9907	Dsimw501_GD15747
Dmel_CG9906	Dsimw501_GD15746
Dmel_CG9903	Dsimw501_GD15744
Dmel_CG9901	Dsimw501_GD15743
Dmel_CG9842	Dsimw501_GD15742
Dmel_CG13014	Dsimw501_GD17287
Dmel_CG9802	Dsimw501_GD15741
Dmel_CG4443	Dsimw501_GD24840
Dmel_CG9784	Dsimw501_GD27861
Dmel_CG4453	Dsimw501_GD24841
Dmel_CG18582	Dsimw501_GD17288
Dmel_CG9782	Dsimw501_GD15740
Dmel_CG9774	Dsimw501_GD28097
Dmel_CG4464	Dsimw501_GD17290
Dmel_CG9742	Dsimw501_GD15738
Dmel_CG4521	Dsimw501_GD17291
Dmel_CG42512	Dsimw501_GD17292
Dmel_CG32573	Dsimw501_GD17293
Dmel_CG9723	Dsimw501_GD15737
Dmel_CG18572	Dsimw501_GD24842
Dmel_CG13012	Dsimw501_GD28462
Dmel_CG13010	Dsimw501_GD15735
Dmel_CG13011	Dsimw501_GD17295
Dmel_CG9703	Dsimw501_GD15734
Dmel_CG9699	Dsimw501_GD15733
Dmel_CG9676	Dsimw501_GD15730
Dmel_CG9673	Dsimw501_GD15728
Dmel_CG4653	Dsimw501_GD17298
Dmel_CG9672	Dsimw501_GD15727
Dmel_CG4678	Dsimw501_GD24843
Dmel_CG13008	Dsimw501_GD17296
Dmel_CG34325	Dsimw501_GD15732
Dmel_CG32572	Dsimw501_GD17301
Dmel_CG9634	Dsimw501_GD15726
Dmel_CG9623	Dsimw501_GD15725
Dmel_CG4742	Dsimw501_GD17306
Dmel_CG9609	Dsimw501_GD15724
Dmel_CG4756	Dsimw501_GD28580
Dmel_CG9606	Dsimw501_GD15722
Dmel_CG4768	Dsimw501_GD17308
Dmel_CG9132	Dsimw501_GD15721
Dmel_CG4789	Dsimw501_GD17309
Dmel_CG9125	Dsimw501_GD15720
Dmel_CG13005	Dsimw501_GD17310
Dmel_CG4805	Dsimw501_GD17312
Dmel_CG4829	Dsimw501_GD17313
Dmel_CG13004	Dsimw501_GD15719
Dmel_CG9108	Dsimw501_GD15718
Dmel_CG4872	Dsimw501_GD17316
Dmel_CG9104	Dsimw501_GD15716
Dmel_CG4875	Dsimw501_GD17317
Dmel_CG9099	Dsimw501_GD15715
Dmel_CG4880	Dsimw501_GD17318
Dmel_CG13002	Dsimw501_GD17320
Dmel_CG33252	Dsimw501_GD15713
Dmel_CG4928	Dsimw501_GD17323
Dmel_CG9089	Dsimw501_GD15712
Dmel_CG13001	Dsimw501_GD29570
Dmel_CG13000	Dsimw501_GD24492
Dmel_CG4937	Dsimw501_GD17324
Dmel_CG9086	Dsimw501_GD15711
Dmel_CG45002	Dsimw501_GD15708
Dmel_CG43996	Dsimw501_GD27517
Dmel_CG43997	Dsimw501_GD29285
Dmel_CG43077	Dsimw501_GD26925
Dmel_CG8949	Dsimw501_GD15705
Dmel_CG4949	Dsimw501_GD17325
Dmel_CG8945	Dsimw501_GD15704
Dmel_CG4991	Dsimw501_GD17328
Dmel_CG8936	Dsimw501_GD15703
Dmel_CG5004	Dsimw501_GD17329
Dmel_CG8923	Dsimw501_GD15699
Dmel_CG33935	Dsimw501_GD15698
Dmel_CG8922	Dsimw501_GD15697
Dmel_CG5010	Dsimw501_GD17330
Dmel_CG46386	Dsimw501_GD15694
Dmel_CG5055	Dsimw501_GD17331
Dmel_CG8918	Dsimw501_GD15693
Dmel_CG5070	Dsimw501_GD17334
Dmel_CG32564	Dsimw501_GD17335
Dmel_CG32563	Dsimw501_GD17336
Dmel_CG12995	Dsimw501_GD15692
Dmel_CG18258	Dsimw501_GD17337
Dmel_CG5162	Dsimw501_GD17338
Dmel_CG12998	Dsimw501_GD24844
Dmel_CG34327	Dsimw501_GD28927
Dmel_CG10598	Dsimw501_GD15691
Dmel_CG8915	Dsimw501_GD15688
Dmel_CG42854	Dsimw501_GD15687
Dmel_CG8675	Dsimw501_GD15685
Dmel_CG42864	Dsimw501_GD17341
Dmel_CG8664	Dsimw501_GD15682
Dmel_CG8661	Dsimw501_GD15681
Dmel_CG8649	Dsimw501_GD15680
Dmel_CG5445	Dsimw501_GD15665
Dmel_CG5488	Dsimw501_GD28216
Dmel_CG5529	Dsimw501_GD15668
Dmel_CG8611	Dsimw501_GD17360
Dmel_CG12994	Dsimw501_GD17359
Dmel_CG5613	Dsimw501_GD15670
Dmel_CG12993	Dsimw501_GD17357
Dmel_CG8568	Dsimw501_GD17356
Dmel_CG43658	Dsimw501_GD17354
Dmel_CG8527	Dsimw501_GD24489
Dmel_CG8465	Dsimw501_GD28485
Dmel_CG12992	Dsimw501_GD15672
Dmel_CG12991	Dsimw501_GD15673
Dmel_CG5675	Dsimw501_GD15674
Dmel_CG8408	Dsimw501_GD17353
Dmel_CG8326	Dsimw501_GD17352
Dmel_CG8316	Dsimw501_GD17351
Dmel_CG5703	Dsimw501_GD15675
Dmel_CG8289	Dsimw501_GD17350
Dmel_CG5800	Dsimw501_GD15676
Dmel_CG32555	Dsimw501_GD17349
Dmel_CG8211	Dsimw501_GD17348
Dmel_CG5870	Dsimw501_GD15677
Dmel_CG12990	Dsimw501_GD17347
Dmel_CG32556	Dsimw501_GD17345
Dmel_CG8188	Dsimw501_GD17343
Dmel_CG5884	Dsimw501_GD15678
Dmel_CG8173	Dsimw501_GD17342
Dmel_CG42684	Dsimw501_GD17363
Dmel_CG6269	Dsimw501_GD26823
Dmel_CG6352	Dsimw501_GD17364
Dmel_CG12986	Dsimw501_GD24487
Dmel_CG8146	Dsimw501_GD29365
Dmel_CG6398	Dsimw501_GD17365
Dmel_CG6474	Dsimw501_GD17368
Dmel_CG8142	Dsimw501_GD15662
Dmel_CG6492	Dsimw501_GD14942
Dmel_CG15814	Dsimw501_GD24486
Dmel_CG6506	Dsimw501_GD27302
Dmel_CG32554	Dsimw501_GD15661
Dmel_CG32557	Dsimw501_GD15660
Dmel_CG6762	Dsimw501_GD17370
Dmel_CG7846	Dsimw501_GD15659
Dmel_CG6769	Dsimw501_GD17371
Dmel_CG42273	Dsimw501_GD15658
Dmel_CG12985	Dsimw501_GD17372
Dmel_CG6788	Dsimw501_GD17373
Dmel_CG6835	Dsimw501_GD17374
Dmel_CG7772	Dsimw501_GD15657
Dmel_CG6842	Dsimw501_GD17375
Dmel_CG6847	Dsimw501_GD17376
Dmel_CG12348	Dsimw501_GD15655
Dmel_CG6867	Dsimw501_GD17379
Dmel_CG15373	Dsimw501_GD17382
Dmel_CG7092	Dsimw501_GD24683
Dmel_CG7536	Dsimw501_GD24484
Dmel_CG7098	Dsimw501_GD27178
Dmel_CG7206	Dsimw501_GD15653
Dmel_CG7113	Dsimw501_GD17383
Dmel_CG7122	Dsimw501_GD17385
Dmel_CG7192	Dsimw501_GD24483
Dmel_CG7128	Dsimw501_GD27320
Dmel_CG7135	Dsimw501_GD24685
Dmel_CG7178	Dsimw501_GD24482
Dmel_CG43133	Dsimw501_GD28878
Dmel_CG5659	Dsimw501_GD27673
Dmel_CG43229	Dsimw501_GD24686
Dmel_CG5744	Dsimw501_GD24850
Dmel_CG12611	Dsimw501_GD24668
Dmel_CG5907	Dsimw501_GD24687
Dmel_CG5927	Dsimw501_GD24666
Dmel_CG15064	Dsimw501_GD24688
Dmel_CG33639	Dsimw501_GD24665
Dmel_CG5988	Dsimw501_GD15650
Dmel_CG15059	Dsimw501_GD24478
Dmel_CG33542	Dsimw501_GD26961
Dmel_CG5993	Dsimw501_GD15648
Dmel_CG6023	Dsimw501_GD15647
Dmel_CG6123	Dsimw501_GD15646
Dmel_CG6106	Dsimw501_GD17391
Dmel_CG6103	Dsimw501_GD17392
Dmel_CG6205	Dsimw501_GD15644
Dmel_CG6179	Dsimw501_GD17393
Dmel_CG6223	Dsimw501_GD15643
Dmel_CG6186	Dsimw501_GD24854
Dmel_CG32549	Dsimw501_GD15638
Dmel_CG15056	Dsimw501_GD28316
Dmel_CG42323	Dsimw501_GD17394
Dmel_CG32548	Dsimw501_GD15637
Dmel_CG32547	Dsimw501_GD28472
Dmel_CG6361	Dsimw501_GD15634
Dmel_CG6367	Dsimw501_GD24476
Dmel_CG15046	Dsimw501_GD29261
Dmel_CG15044	Dsimw501_GD15632
Dmel_CG15043	Dsimw501_GD15631
Dmel_CG6394	Dsimw501_GD15630
Dmel_CG6318	Dsimw501_GD17397
Dmel_CG6407	Dsimw501_GD15629
Dmel_CG6461	Dsimw501_GD24475
Dmel_CG6470	Dsimw501_GD15627
Dmel_CG6335	Dsimw501_GD17398
Dmel_CG44425	Dsimw501_GD17400
Dmel_CG7001	Dsimw501_GD17405
Dmel_CG7058	Dsimw501_GD17407
Dmel_CG42450	Dsimw501_GD17409
Dmel_CG7101	Dsimw501_GD17411
Dmel_CG7103	Dsimw501_GD17412
Dmel_CG34422	Dsimw501_GD24861
Dmel_CG7322	Dsimw501_GD24467
Dmel_CG7288	Dsimw501_GD24862
Dmel_CG32544	Dsimw501_GD29395
Dmel_CG7326	Dsimw501_GD15612
Dmel_CG34401	Dsimw501_GD24863
Dmel_CG7332	Dsimw501_GD17416
Dmel_CG7358	Dsimw501_GD28480
Dmel_CG7349	Dsimw501_GD17417
Dmel_CG7378	Dsimw501_GD17418
Dmel_CG43759	Dsimw501_GD24866
Dmel_CG34329	Dsimw501_GD17420
Dmel_CG14190	Dsimw501_GD27419
Dmel_CG34330	Dsimw501_GD15608
Dmel_CG7406	Dsimw501_GD17423
Dmel_CG7423	Dsimw501_GD15607
Dmel_CG15882	Dsimw501_GD24466
Dmel_CG7440	Dsimw501_GD24465
Dmel_CG15883	Dsimw501_GD15603
Dmel_CG42274	Dsimw501_GD15602
Dmel_CG7537	Dsimw501_GD15600
Dmel_CG7556	Dsimw501_GD15599
Dmel_CG7453	Dsimw501_GD17426
Dmel_CG33253	Dsimw501_GD17427
Dmel_CG7635	Dsimw501_GD17429
Dmel_CG7914	Dsimw501_GD15598
Dmel_CG14194	Dsimw501_GD17431
Dmel_CG7990	Dsimw501_GD15597
Dmel_CG12359	Dsimw501_GD15595
Dmel_CG14195	Dsimw501_GD15593
Dmel_CG7874	Dsimw501_GD17434
Dmel_CG7876	Dsimw501_GD17435
Dmel_CG7884	Dsimw501_GD17436
Dmel_CG14196	Dsimw501_GD15591
Dmel_CG7889	Dsimw501_GD17437
Dmel_CG7992	Dsimw501_GD15589
Dmel_CG7890	Dsimw501_GD24871
Dmel_CG8002	Dsimw501_GD24462
Dmel_CG7893	Dsimw501_GD17440
Dmel_CG32537	Dsimw501_GD15587
Dmel_CG32536	Dsimw501_GD15586
Dmel_CG8028	Dsimw501_GD24461
Dmel_CG8034	Dsimw501_GD28488
Dmel_CG8051	Dsimw501_GD15585
Dmel_CG8062	Dsimw501_GD15584
Dmel_CG32538	Dsimw501_GD29110
Dmel_CG12199	Dsimw501_GD28076
Dmel_CG32533	Dsimw501_GD24459
Dmel_CG32531	Dsimw501_GD29438
Dmel_CG12202	Dsimw501_GD27583
Dmel_CG3291	Dsimw501_GD27168
Dmel_CG12203	Dsimw501_GD17444
Dmel_CG12204	Dsimw501_GD15581
Dmel_CG14199	Dsimw501_GD15580
Dmel_CG3400	Dsimw501_GD28450
Dmel_CG14200	Dsimw501_GD26015
Dmel_CG12233	Dsimw501_GD15579
Dmel_CG42687	Dsimw501_GD17446
Dmel_CG12231	Dsimw501_GD15578
Dmel_CG32532	Dsimw501_GD29385
Dmel_CG3917	Dsimw501_GD15576
Dmel_CG12230	Dsimw501_GD17447
Dmel_CG14217	Dsimw501_GD15575
Dmel_CG14218	Dsimw501_GD14835
Dmel_CG14204	Dsimw501_GD17448
Dmel_CG14219	Dsimw501_GD15573
Dmel_CG14205	Dsimw501_GD17449
Dmel_CG14206	Dsimw501_GD17450
Dmel_CG14220	Dsimw501_GD15572
Dmel_CG14207	Dsimw501_GD24875
Dmel_CG14208	Dsimw501_GD27383
Dmel_CG14209	Dsimw501_GD24876
Dmel_CG14210	Dsimw501_GD29006
Dmel_CG12788	Dsimw501_GD24457
Dmel_CG17767	Dsimw501_GD27069
Dmel_CG14221	Dsimw501_GD24456
Dmel_CG14222	Dsimw501_GD29531
Dmel_CG14211	Dsimw501_GD27279
Dmel_CG14212	Dsimw501_GD17453
Dmel_CG12238	Dsimw501_GD15571
Dmel_CG14213	Dsimw501_GD27867
Dmel_CG12237	Dsimw501_GD24455
Dmel_CG14214	Dsimw501_GD27473
Dmel_CG12235	Dsimw501_GD24454
Dmel_CG12234	Dsimw501_GD24453
Dmel_CG14215	Dsimw501_GD26978
Dmel_CG14223	Dsimw501_GD29545
Dmel_CG14216	Dsimw501_GD17455
Dmel_CG12529	Dsimw501_GD24877
Dmel_CG14225	Dsimw501_GD24452
Dmel_CG14226	Dsimw501_GD24451
Dmel_CG14224	Dsimw501_GD15764
Dmel_CG14227	Dsimw501_GD24450
Dmel_CG14228	Dsimw501_GD28279
Dmel_CG14229	Dsimw501_GD24449
Dmel_CG12530	Dsimw501_GD17456
Dmel_CG14231	Dsimw501_GD15569
Dmel_CG14232	Dsimw501_GD15568
Dmel_CG14230	Dsimw501_GD17457
Dmel_CG14233	Dsimw501_GD26864
Dmel_CG12531	Dsimw501_GD17458
Dmel_CG12532	Dsimw501_GD27641
Dmel_CG14234	Dsimw501_GD28759
Dmel_CG14235	Dsimw501_GD15565
Dmel_CG18809	Dsimw501_GD28132
Dmel_CG33931	Dsimw501_GD27737
Dmel_CG33932	Dsimw501_GD17463
Dmel_CG32528	Dsimw501_GD17466
Dmel_CG12534	Dsimw501_GD17467
Dmel_CG12703	Dsimw501_GD17461
Dmel_CG12702	Dsimw501_GD15566
Dmel_CG11940	Dsimw501_GD15562
Dmel_CG11943	Dsimw501_GD17470
Dmel_CG15618	Dsimw501_GD15559
Dmel_CG12655	Dsimw501_GD18725
Dmel_CG9565	Dsimw501_GD20688
Dmel_CG17003	Dsimw501_GD15558
Dmel_CG33517	Dsimw501_GD27412
Dmel_CG9570	Dsimw501_GD17474
Dmel_CG9571	Dsimw501_GD15555
Dmel_CG9572	Dsimw501_GD17480
Dmel_CG9575	Dsimw501_GD15551
Dmel_CG9576	Dsimw501_GD27290
Dmel_CG9577	Dsimw501_GD28939
Dmel_CG9581	Dsimw501_GD29179
Dmel_CG9578	Dsimw501_GD28137
Dmel_CG9579	Dsimw501_GD22929
Dmel_CG18000	Dsimw501_GD15550
Dmel_CG17052	Dsimw501_GD28301
Dmel_CG17058	Dsimw501_GD17481
Dmel_CG17068	Dsimw501_GD15548
Dmel_CG17060	Dsimw501_GD17482
Dmel_CG17065	Dsimw501_GD29080
Dmel_CG17063	Dsimw501_GD24447
Dmel_CG12679	Dsimw501_GD21775
Dmel_CG15460	Dsimw501_GD15539
Dmel_CG11738	Dsimw501_GD17488
Dmel_CG1467	Dsimw501_GD15538
Dmel_CG11734	Dsimw501_GD17489
Dmel_CG15458	Dsimw501_GD24443
Dmel_CG11748	Dsimw501_GD24882
Dmel_CG1670	Dsimw501_GD27125
Dmel_CG15457	Dsimw501_GD15537
Dmel_CG1668	Dsimw501_GD17490
Dmel_CG32505	Dsimw501_GD15536
Dmel_CG1676	Dsimw501_GD28616
Dmel_CG15456	Dsimw501_GD29569
Dmel_CG11710	Dsimw501_GD24442
Dmel_CG1692	Dsimw501_GD19688
Dmel_CG1695	Dsimw501_GD17491
Dmel_CG1702	Dsimw501_GD17492
Dmel_CG1412	Dsimw501_GD15533
Dmel_CG1812	Dsimw501_GD28672
Dmel_CG18492	Dsimw501_GD15532
Dmel_CG42579	Dsimw501_GD17494
Dmel_CG42267	Dsimw501_GD17495
Dmel_CG42580	Dsimw501_GD27098
Dmel_CG34145	Dsimw501_GD15530
Dmel_CG1829	Dsimw501_GD17497
Dmel_CG1835	Dsimw501_GD28343
Dmel_CG1338	Dsimw501_GD15526
Dmel_CG1849	Dsimw501_GD17500
Dmel_CG1324	Dsimw501_GD15525
Dmel_CG15452	Dsimw501_GD15523
Dmel_CG34358	Dsimw501_GD24658
Dmel_CG1314	Dsimw501_GD24656
Dmel_CG42707	Dsimw501_GD24438
Dmel_CG11227	Dsimw501_GD15520
Dmel_CG12092	Dsimw501_GD17503
Dmel_CG2071	Dsimw501_GD15519
Dmel_CG1304	Dsimw501_GD15518
Dmel_CG44426	Dsimw501_GD17505
Dmel_CG11666	Dsimw501_GD17506
Dmel_CG10998	Dsimw501_GD19350
Dmel_CG1532	Dsimw501_GD15515
Dmel_CG1529	Dsimw501_GD15514
Dmel_CG1740	Dsimw501_GD17509
Dmel_CG15449	Dsimw501_GD15513
Dmel_CG1742	Dsimw501_GD17510
Dmel_CG1753	Dsimw501_GD17507
Dmel_CG1518	Dsimw501_GD24643
Dmel_CG32513	Dsimw501_GD17511
Dmel_CG33670	Dsimw501_GD24883
Dmel_CG11566	Dsimw501_GD17516
Dmel_CG1501	Dsimw501_GD15505
Dmel_CG15445	Dsimw501_GD17514
Dmel_CG34120	Dsimw501_GD24885
Dmel_CG14579	Dsimw501_GD17522
Dmel_CG1724	Dsimw501_GD24434
Dmel_CG32521	Dsimw501_GD27611
Dmel_CG32523	Dsimw501_GD17523
Dmel_CG1722	Dsimw501_GD27127
Dmel_CG1494	Dsimw501_GD17526
Dmel_CG1718	Dsimw501_GD17314
Dmel_CG1801	Dsimw501_GD15502
Dmel_CG1489	Dsimw501_GD17527
Dmel_CG33713	Dsimw501_GD15501
Dmel_CG33714	Dsimw501_GD15500
Dmel_CG1696	Dsimw501_GD24432
Dmel_CG1486	Dsimw501_GD24887
Dmel_CG1693	Dsimw501_GD28650
Dmel_CG1484	Dsimw501_GD24888
Dmel_CG17051	Dsimw501_GD17528
Dmel_CG1685	Dsimw501_GD15499
Dmel_CG1391	Dsimw501_GD17529
Dmel_CG1403	Dsimw501_GD17531
Dmel_CG1410	Dsimw501_GD17532
Dmel_CG1414	Dsimw501_GD17533
Dmel_CG1417	Dsimw501_GD17534
Dmel_CG1666	Dsimw501_GD15498
Dmel_CG1424	Dsimw501_GD17537
Dmel_CG42343	Dsimw501_GD15495
Dmel_CG14584	Dsimw501_GD15493
Dmel_CG1644	Dsimw501_GD24431
Dmel_CG14476	Dsimw501_GD10555
Dmel_CG17450	Dsimw501_GD15491
Dmel_CG32500	Dsimw501_GD29403
Dmel_CG17686	Dsimw501_GD24670
Dmel_CG14621	Dsimw501_GD17541
Dmel_CG14615	Dsimw501_GD24428
Dmel_CG14620	Dsimw501_GD10326
Dmel_CG14614	Dsimw501_GD24427
Dmel_CG14619	Dsimw501_GD17542
Dmel_CG14613	Dsimw501_GD15486
Dmel_CG14618	Dsimw501_GD17543
Dmel_CG12576	Dsimw501_GD15485
Dmel_CG14617	Dsimw501_GD17545
Dmel_CG14616	Dsimw501_GD24413
Dmel_CG17600	Dsimw501_GD17551
Dmel_CG17599	Dsimw501_GD15483
Dmel_CG17601	Dsimw501_GD24891
Dmel_CG32499	Dsimw501_GD15482
Dmel_CG12446	Dsimw501_GD24426
Dmel_CG9559	Dsimw501_GD15480
Dmel_CG42346	Dsimw501_GD17556
Dmel_CG41106	Dsimw501_GD17576
Dmel_CG40486	Dsimw501_GD26908
Dmel_CG40485	Dsimw501_GD23342
Dmel_CG12473	Dsimw501_GD17270
Dmel_CG12500	Dsimw501_GD17269
Dmel_CG40305	Dsimw501_GD24709
Dmel_CG17515	Dsimw501_GD22429
Dmel_CG13865	Dsimw501_GD29012
Dmel_CG17167	Dsimw501_GD15468
Dmel_CG17163	Dsimw501_GD15472
Dmel_CG17168	Dsimw501_GD15469
Dmel_CG17169	Dsimw501_GD15470
Dmel_CG17162	Dsimw501_GD29368
Dmel_CG17159	Dsimw501_GD15471
Dmel_CG17170	Dsimw501_GD28079
Dmel_CG2671	Dsimw501_GD22996
Dmel_CG2657	Dsimw501_GD22995
Dmel_CG31973	Dsimw501_GD22994
Dmel_CG11371	Dsimw501_GD22997
Dmel_CG11372	Dsimw501_GD22998
Dmel_CG11374	Dsimw501_GD27659
Dmel_CG11450	Dsimw501_GD22993
Dmel_CG11376	Dsimw501_GD22999
Dmel_CG11377	Dsimw501_GD23000
Dmel_CG12178	Dsimw501_GD22991
Dmel_CG2674	Dsimw501_GD23001
Dmel_CG13694	Dsimw501_GD22990
Dmel_CG4822	Dsimw501_GD22989
Dmel_CG3164	Dsimw501_GD22988
Dmel_CG2718	Dsimw501_GD23002
Dmel_CG31976	Dsimw501_GD22987
Dmel_CG31975	Dsimw501_GD22986
Dmel_CG31974	Dsimw501_GD22985
Dmel_CG11454	Dsimw501_GD23003
Dmel_CG42399	Dsimw501_GD22984
Dmel_CG3709	Dsimw501_GD22981
Dmel_CG11455	Dsimw501_GD23004
Dmel_CG3436	Dsimw501_GD23005
Dmel_CG33635	Dsimw501_GD22980
Dmel_CG18497	Dsimw501_GD23007
Dmel_CG11488	Dsimw501_GD23008
Dmel_CG11617	Dsimw501_GD22979
Dmel_CG11490	Dsimw501_GD23009
Dmel_CG3696	Dsimw501_GD22978
Dmel_CG11606	Dsimw501_GD22976
Dmel_CG3645	Dsimw501_GD22975
Dmel_CG17075	Dsimw501_GD22974
Dmel_CG3345	Dsimw501_GD23011
Dmel_CG11604	Dsimw501_GD22973
Dmel_CG11555	Dsimw501_GD23012
Dmel_CG17078	Dsimw501_GD22972
Dmel_CG11561	Dsimw501_GD23013
Dmel_CG11601	Dsimw501_GD22971
Dmel_CG3625	Dsimw501_GD22970
Dmel_CG11592	Dsimw501_GD22969
Dmel_CG11562	Dsimw501_GD23014
Dmel_CG3582	Dsimw501_GD22967
Dmel_CG2720	Dsimw501_GD23015
Dmel_CG2699	Dsimw501_GD23016
Dmel_CG4574	Dsimw501_GD23017
Dmel_CG11907	Dsimw501_GD22962
Dmel_CG3935	Dsimw501_GD23020
Dmel_CG4213	Dsimw501_GD22961
Dmel_CG4033	Dsimw501_GD23021
Dmel_CG4260	Dsimw501_GD22960
Dmel_CG4063	Dsimw501_GD23022
Dmel_CG13690	Dsimw501_GD22959
Dmel_CG4087	Dsimw501_GD23023
Dmel_CG11885	Dsimw501_GD22958
Dmel_CG13692	Dsimw501_GD23024
Dmel_CG13691	Dsimw501_GD23025
Dmel_CG4114	Dsimw501_GD23026
Dmel_CG4280	Dsimw501_GD22957
Dmel_CG4164	Dsimw501_GD23027
Dmel_CG4133	Dsimw501_GD23028
Dmel_CG4297	Dsimw501_GD22955
Dmel_CG4184	Dsimw501_GD23029
Dmel_CG4427	Dsimw501_GD22954
Dmel_CG2762	Dsimw501_GD23030
Dmel_CG3018	Dsimw501_GD22953
Dmel_CG11840	Dsimw501_GD22952
Dmel_CG11822	Dsimw501_GD23031
Dmel_CG2914	Dsimw501_GD11998
Dmel_CG11838	Dsimw501_GD22951
Dmel_CG2789	Dsimw501_GD23032
Dmel_CG11835	Dsimw501_GD22950
Dmel_CG2794	Dsimw501_GD23033
Dmel_CG2863	Dsimw501_GD22949
Dmel_CG2807	Dsimw501_GD28712
Dmel_CG13688	Dsimw501_GD22857
Dmel_CG2813	Dsimw501_GD23035
Dmel_CG13687	Dsimw501_GD22948
Dmel_CG2819	Dsimw501_GD23036
Dmel_CG2851	Dsimw501_GD22947
Dmel_CG13689	Dsimw501_GD23037
Dmel_CG13686	Dsimw501_GD22945
Dmel_CG2826	Dsimw501_GD23039
Dmel_CG17941	Dsimw501_GD22944
Dmel_CG2830	Dsimw501_GD23041
Dmel_CG3159	Dsimw501_GD22943
Dmel_CG3022	Dsimw501_GD23042
Dmel_CG13948	Dsimw501_GD23044
Dmel_CG3544	Dsimw501_GD23045
Dmel_CG3324	Dsimw501_GD22942
Dmel_CG31658	Dsimw501_GD23046
Dmel_CG3561	Dsimw501_GD23047
Dmel_CG3883	Dsimw501_GD22941
Dmel_CG3639	Dsimw501_GD23049
Dmel_CG15880	Dsimw501_GD22940
Dmel_CG3876	Dsimw501_GD22939
Dmel_CG3642	Dsimw501_GD27798
Dmel_CG3662	Dsimw501_GD27934
Dmel_CG3862	Dsimw501_GD28344
Dmel_CG3727	Dsimw501_GD23050
Dmel_CG3365	Dsimw501_GD22938
Dmel_CG4291	Dsimw501_GD22937
Dmel_CG3943	Dsimw501_GD23051
Dmel_CG13949	Dsimw501_GD23052
Dmel_CG13950	Dsimw501_GD29564
Dmel_CG4276	Dsimw501_GD22936
Dmel_CG4258	Dsimw501_GD22935
Dmel_CG33526	Dsimw501_GD23053
Dmel_CG3966	Dsimw501_GD12008
Dmel_CG15824	Dsimw501_GD28300
Dmel_CG4178	Dsimw501_GD23056
Dmel_CG4226	Dsimw501_GD23060
Dmel_CG4341	Dsimw501_GD23061
Dmel_CG31795	Dsimw501_GD22933
Dmel_CG4385	Dsimw501_GD22931
Dmel_CG4426	Dsimw501_GD23065
Dmel_CG4428	Dsimw501_GD23066
Dmel_CG4629	Dsimw501_GD22930
Dmel_CG4644	Dsimw501_GD22928
Dmel_CG14339	Dsimw501_GD23067
Dmel_CG14340	Dsimw501_GD23068
Dmel_CG4710	Dsimw501_GD22927
Dmel_CG4552	Dsimw501_GD23069
Dmel_CG4715	Dsimw501_GD22926
Dmel_CG4577	Dsimw501_GD23070
Dmel_CG4726	Dsimw501_GD23071
Dmel_CG4749	Dsimw501_GD23073
Dmel_CG5041	Dsimw501_GD22925
Dmel_CG4764	Dsimw501_GD23074
Dmel_CG4775	Dsimw501_GD23075
Dmel_CG5080	Dsimw501_GD22923
Dmel_CG4785	Dsimw501_GD23076
Dmel_CG14341	Dsimw501_GD23077
Dmel_CG5105	Dsimw501_GD22922
Dmel_CG31922	Dsimw501_GD23078
Dmel_CG5118	Dsimw501_GD22921
Dmel_CG4887	Dsimw501_GD23079
Dmel_CG4896	Dsimw501_GD23080
Dmel_CG5126	Dsimw501_GD22920
Dmel_CG4947	Dsimw501_GD23082
Dmel_CG5001	Dsimw501_GD23083
Dmel_CG5139	Dsimw501_GD22918
Dmel_CG43348	Dsimw501_GD27028
[truncated: 10,322 more rows]

## Sheet: melanogaster_yakuba.ffdcjid
D. melanogaster	D. yakuba
Dmel_CG17636	Dyak_GE11521
Dmel_CG40494	Dyak_GE16598
Dmel_CG17131	Dyak_GE16599
Dmel_CG3038	Dyak_GE16596
Dmel_CG2995	Dyak_GE16600
Dmel_CG42376	Dyak_GE16601
Dmel_CG2945	Dyak_GE16602
Dmel_CG13377	Dyak_GE16595
Dmel_CG3114	Dyak_GE16592
Dmel_CG13375	Dyak_GE16591
Dmel_CG12470	Dyak_GE16603
Dmel_CG17885	Dyak_GE16605
Dmel_CG32816	Dyak_GE16590
Dmel_CG3777	Dyak_GE16606
Dmel_CG43181	Dyak_GE27764
Dmel_CG3757	Dyak_GE16608
Dmel_CG3796	Dyak_GE16609
Dmel_CG3827	Dyak_GE16610
Dmel_CG3839	Dyak_GE16611
Dmel_CG13374	Dyak_GE16588
Dmel_CG3258	Dyak_GE16612
Dmel_CG3972	Dyak_GE16587
Dmel_CG3923	Dyak_GE16586
Dmel_CG13373	Dyak_GE16613
Dmel_CG18273	Dyak_GE16584
Dmel_CG3156	Dyak_GE16614
Dmel_CG17896	Dyak_GE16583
Dmel_CG17778	Dyak_GE16616
Dmel_CG4122	Dyak_GE16618
Dmel_CG18104	Dyak_GE16619
Dmel_CG4293	Dyak_GE16580
Dmel_CG7727	Dyak_GE16620
Dmel_CG6172	Dyak_GE16622
Dmel_CG13366	Dyak_GE16579
Dmel_CG13365	Dyak_GE16578
Dmel_CG17828	Dyak_GE16623
Dmel_CG13369	Dyak_GE16624
Dmel_CG13364	Dyak_GE16577
Dmel_CG17829	Dyak_GE16625
Dmel_CG7622	Dyak_GE16576
Dmel_CG6189	Dyak_GE16627
Dmel_CG7486	Dyak_GE16575
Dmel_CG6222	Dyak_GE16628
Dmel_CG13367	Dyak_GE16629
Dmel_CG16982	Dyak_GE16630
Dmel_CG13363	Dyak_GE16574
Dmel_CG16983	Dyak_GE16631
Dmel_CG5227	Dyak_GE16632
Dmel_CG13362	Dyak_GE16572
Dmel_CG13361	Dyak_GE16570
Dmel_CG5254	Dyak_GE16633
Dmel_CG5273	Dyak_GE16634
Dmel_CG7434	Dyak_GE16569
Dmel_CG16785	Dyak_GE16636
Dmel_CG12311	Dyak_GE16638
Dmel_CG13360	Dyak_GE16568
Dmel_CG16989	Dyak_GE16639
Dmel_CG7413	Dyak_GE16567
Dmel_CG7359	Dyak_GE16642
Dmel_CG43867	Dyak_GE16564
Dmel_CG3711	Dyak_GE16559
Dmel_CG3034	Dyak_GE16647
Dmel_CG3708	Dyak_GE16558
Dmel_CG3706	Dyak_GE16557
Dmel_CG32815	Dyak_GE16650
Dmel_CG3704	Dyak_GE16556
Dmel_CG3026	Dyak_GE16651
Dmel_CG3703	Dyak_GE16555
Dmel_CG3699	Dyak_GE16554
Dmel_CG3690	Dyak_GE16553
Dmel_CG18823	Dyak_GE16653
Dmel_CG11639	Dyak_GE16551
Dmel_CG14631	Dyak_GE16654
Dmel_CG11638	Dyak_GE16550
Dmel_CG3021	Dyak_GE16655
Dmel_CG3658	Dyak_GE16547
Dmel_CG33082	Dyak_GE16656
Dmel_CG14630	Dyak_GE16657
Dmel_CG3019	Dyak_GE16658
Dmel_CG42259	Dyak_GE16660
Dmel_CG14629	Dyak_GE16661
Dmel_CG3655	Dyak_GE16546
Dmel_CG14628	Dyak_GE16652
Dmel_CG32859	Dyak_GE16544
Dmel_CG11378	Dyak_GE16663
Dmel_CG11384	Dyak_GE16542
Dmel_CG11379	Dyak_GE16665
Dmel_CG14627	Dyak_GE16666
Dmel_CG14626	Dyak_GE16667
Dmel_CG11380	Dyak_GE16668
Dmel_CG14625	Dyak_GE16669
Dmel_CG11381	Dyak_GE16671
Dmel_CG14624	Dyak_GE16672
Dmel_CG11382	Dyak_GE16673
Dmel_CG11398	Dyak_GE16541
Dmel_CG3638	Dyak_GE16540
Dmel_CG11403	Dyak_GE16539
Dmel_CG11405	Dyak_GE16537
Dmel_CG32812	Dyak_GE16675
Dmel_CG14622	Dyak_GE16535
Dmel_CG11411	Dyak_GE16677
Dmel_CG11409	Dyak_GE28460
Dmel_CG11412	Dyak_GE16678
Dmel_CG11418	Dyak_GE16534
Dmel_CG12773	Dyak_GE16533
Dmel_CG11417	Dyak_GE16680
Dmel_CG11420	Dyak_GE16532
Dmel_CG14770	Dyak_GE16682
Dmel_CG3056	Dyak_GE16683
Dmel_CG3051	Dyak_GE16684
Dmel_CG3719	Dyak_GE16531
Dmel_CG32813	Dyak_GE16685
Dmel_CG11448	Dyak_GE16686
Dmel_CG34387	Dyak_GE16687
Dmel_CG14787	Dyak_GE16530
Dmel_CG14788	Dyak_GE16528
Dmel_CG14789	Dyak_GE16526
Dmel_CG14777	Dyak_GE16688
Dmel_CG32808	Dyak_GE16525
Dmel_CG14778	Dyak_GE16689
Dmel_CG14779	Dyak_GE16690
Dmel_CG14780	Dyak_GE16691
Dmel_CG14791	Dyak_GE16524
Dmel_CG14781	Dyak_GE16693
Dmel_CG14792	Dyak_GE16523
Dmel_CG33513	Dyak_GE16522
Dmel_CG3093	Dyak_GE16701
Dmel_CG3740	Dyak_GE16519
Dmel_CG3095	Dyak_GE16702
Dmel_CG32809	Dyak_GE16518
Dmel_CG3771	Dyak_GE16517
Dmel_CG3795	Dyak_GE16515
Dmel_CG14808	Dyak_GE16513
Dmel_CG12598	Dyak_GE16707
Dmel_CG32806	Dyak_GE16708
Dmel_CG14811	Dyak_GE16510
Dmel_CG42666	Dyak_GE16711
Dmel_CG14812	Dyak_GE16509
Dmel_CG14813	Dyak_GE16508
Dmel_CG14814	Dyak_GE16507
Dmel_CG14802	Dyak_GE16712
Dmel_CG14815	Dyak_GE16506
Dmel_CG14803	Dyak_GE16713
Dmel_CG14816	Dyak_GE16503
Dmel_CG14804	Dyak_GE16715
Dmel_CG14817	Dyak_GE16502
Dmel_CG14805	Dyak_GE16220
Dmel_CG14818	Dyak_GE17000
Dmel_CG14806	Dyak_GE16221
Dmel_CG3848	Dyak_GE16999
Dmel_CG11579	Dyak_GE16998
Dmel_CG32803	Dyak_GE16997
Dmel_CG32801	Dyak_GE16996
Dmel_CG3810	Dyak_GE16995
Dmel_CG3480	Dyak_GE16223
Dmel_CG3806	Dyak_GE16994
Dmel_CG3573	Dyak_GE27534
Dmel_CG11596	Dyak_GE16224
Dmel_CG3857	Dyak_GE16993
Dmel_CG3587	Dyak_GE16225
Dmel_CG4406	Dyak_GE16991
Dmel_CG4399	Dyak_GE16228
Dmel_CG4376	Dyak_GE16989
Dmel_CG4380	Dyak_GE16988
Dmel_CG4325	Dyak_GE16987
Dmel_CG4322	Dyak_GE16986
Dmel_CG4313	Dyak_GE16229
Dmel_CG4290	Dyak_GE16985
Dmel_CG4281	Dyak_GE16984
Dmel_CG14054	Dyak_GE16983
Dmel_CG4199	Dyak_GE16981
Dmel_CG4061	Dyak_GE16231
Dmel_CG4045	Dyak_GE16980
Dmel_CG4025	Dyak_GE16232
Dmel_CG16903	Dyak_GE16978
Dmel_CG3981	Dyak_GE16233
Dmel_CG3954	Dyak_GE16236
Dmel_CG3895	Dyak_GE16977
Dmel_CG3835	Dyak_GE16237
Dmel_CG3724	Dyak_GE16239
Dmel_CG3717	Dyak_GE16975
Dmel_CG3707	Dyak_GE16974
Dmel_CG3656	Dyak_GE16973
Dmel_CG3630	Dyak_GE16240
Dmel_CG3621	Dyak_GE16241
Dmel_CG3540	Dyak_GE16972
Dmel_CG3466	Dyak_GE16242
Dmel_CG3461	Dyak_GE16244
Dmel_CG3460	Dyak_GE16971
Dmel_CG17776	Dyak_GE16245
Dmel_CG17777	Dyak_GE16246
Dmel_CG3457	Dyak_GE16247
Dmel_CG14053	Dyak_GE16970
Dmel_CG33548	Dyak_GE27948
Dmel_CG3299	Dyak_GE16966
Dmel_CG14052	Dyak_GE16250
Dmel_CG3443	Dyak_GE16251
Dmel_CG3228	Dyak_GE16964
Dmel_CG3218	Dyak_GE28688
Dmel_CG3206	Dyak_GE16253
Dmel_CG3193	Dyak_GE16963
Dmel_CG3191	Dyak_GE16962
Dmel_CG3091	Dyak_GE16961
Dmel_CG3078	Dyak_GE16960
Dmel_CG3073	Dyak_GE16959
Dmel_CG3071	Dyak_GE16254
Dmel_CG2924	Dyak_GE16958
Dmel_CG2918	Dyak_GE16956
Dmel_CG2865	Dyak_GE16954
Dmel_CG14050	Dyak_GE16953
Dmel_CG2854	Dyak_GE16256
Dmel_CG2845	Dyak_GE16257
Dmel_CG14048	Dyak_GE16952
Dmel_CG2841	Dyak_GE16951
Dmel_CG43947	Dyak_GE16950
Dmel_CG7925	Dyak_GE16944
Dmel_CG32796	Dyak_GE16943
Dmel_CG33950	Dyak_GE16942
Dmel_CG13758	Dyak_GE16259
Dmel_CG8310	Dyak_GE16940
Dmel_CG13759	Dyak_GE16262
Dmel_CG13760	Dyak_GE16939
Dmel_CG17437	Dyak_GE16263
Dmel_CG9659	Dyak_GE16264
Dmel_CG8590	Dyak_GE16938
Dmel_CG9900	Dyak_GE16265
Dmel_CG13761	Dyak_GE16937
Dmel_CG8636	Dyak_GE16936
Dmel_CG10742	Dyak_GE16934
Dmel_CG9904	Dyak_GE16266
Dmel_CG13762	Dyak_GE16933
Dmel_CG10260	Dyak_GE16267
Dmel_CG2621	Dyak_GE16268
Dmel_CG2655	Dyak_GE16932
Dmel_CG2652	Dyak_GE16931
Dmel_CG2650	Dyak_GE16930
Dmel_CG2658	Dyak_GE16929
Dmel_CG2662	Dyak_GE16273
Dmel_CG2675	Dyak_GE16928
Dmel_CG2677	Dyak_GE16274
Dmel_CG2680	Dyak_GE16927
Dmel_CG2681	Dyak_GE16275
Dmel_CG2685	Dyak_GE16926
Dmel_CG2694	Dyak_GE16276
Dmel_CG2701	Dyak_GE16925
Dmel_CG2706	Dyak_GE16277
Dmel_CG2707	Dyak_GE16278
Dmel_CG2709	Dyak_GE16279
Dmel_CG2711	Dyak_GE16280
Dmel_CG2713	Dyak_GE16923
Dmel_CG2712	Dyak_GE16281
Dmel_CG2714	Dyak_GE16922
Dmel_CG2715	Dyak_GE16921
Dmel_CG32795	Dyak_GE16919
Dmel_CG2759	Dyak_GE16918
Dmel_CG12498	Dyak_GE16284
Dmel_CG14416	Dyak_GE16916
Dmel_CG14417	Dyak_GE16915
Dmel_CG14418	Dyak_GE16914
Dmel_CG14419	Dyak_GE16912
Dmel_CG3526	Dyak_GE16285
Dmel_CG3588	Dyak_GE16286
Dmel_CG14424	Dyak_GE16911
Dmel_CG32793	Dyak_GE16287
Dmel_CG3592	Dyak_GE16288
Dmel_CG14423	Dyak_GE16290
Dmel_CG17959	Dyak_GE16291
Dmel_CG3603	Dyak_GE16292
Dmel_CG4125	Dyak_GE16910
Dmel_CG4116	Dyak_GE16908
Dmel_CG3653	Dyak_GE16293
Dmel_CG3936	Dyak_GE16295
Dmel_CG18508	Dyak_GE16906
Dmel_CG4015	Dyak_GE16905
Dmel_CG3939	Dyak_GE16296
Dmel_CG10789	Dyak_GE16900
Dmel_CG32498	Dyak_GE16298
Dmel_CG10798	Dyak_GE16299
Dmel_CG12535	Dyak_GE16897
Dmel_CG14269	Dyak_GE16896
Dmel_CG16782	Dyak_GE16895
Dmel_CG10801	Dyak_GE16300
Dmel_CG16781	Dyak_GE16894
Dmel_CG12206	Dyak_GE16893
Dmel_CG10804	Dyak_GE16892
Dmel_CG10802	Dyak_GE16301
Dmel_CG14270	Dyak_GE16890
Dmel_CG10803	Dyak_GE16302
Dmel_CG14271	Dyak_GE16889
Dmel_CG32791	Dyak_GE16888
Dmel_CG32792	Dyak_GE16304
Dmel_CG2875	Dyak_GE16887
Dmel_CG2872	Dyak_GE16306
Dmel_CG13317	Dyak_GE16307
Dmel_CG2864	Dyak_GE16886
Dmel_CG13316	Dyak_GE16308
Dmel_CG2849	Dyak_GE16885
Dmel_CG34412	Dyak_GE16310
Dmel_CG2947	Dyak_GE16311
Dmel_CG44123	Dyak_GE16312
Dmel_CG2901	Dyak_GE16314
Dmel_CG2904	Dyak_GE16315
Dmel_CG44402	Dyak_GE16884
Dmel_CG2930	Dyak_GE16317
Dmel_CG2934	Dyak_GE16319
Dmel_CG15239	Dyak_GE16320
Dmel_CG42541	Dyak_GE16882
Dmel_CG2938	Dyak_GE16879
Dmel_CG2941	Dyak_GE16321
Dmel_CG5014	Dyak_GE16322
Dmel_CG6450	Dyak_GE16878
Dmel_CG6428	Dyak_GE16877
Dmel_CG6414	Dyak_GE16876
Dmel_CG43689	Dyak_GE16325
Dmel_CG6379	Dyak_GE16874
Dmel_CG15375	Dyak_GE16328
Dmel_CG6358	Dyak_GE16873
Dmel_CG4934	Dyak_GE16330
Dmel_CG4944	Dyak_GE16331
Dmel_CG6133	Dyak_GE16872
Dmel_CG4865	Dyak_GE16332
Dmel_CG6121	Dyak_GE16871
Dmel_CG4857	Dyak_GE16333
Dmel_CG32775	Dyak_GE16334
Dmel_CG3665	Dyak_GE16870
Dmel_CG43288	Dyak_GE27921
Dmel_CG15571	Dyak_GE16868
Dmel_CG15570	Dyak_GE16335
Dmel_CG15573	Dyak_GE16867
Dmel_CG43134	Dyak_GE16336
Dmel_CG43135	Dyak_GE27634
Dmel_CG15576	Dyak_GE16865
Dmel_CG12691	Dyak_GE16337
Dmel_CG15572	Dyak_GE16339
Dmel_CG15577	Dyak_GE16864
Dmel_CG12692	Dyak_GE16863
Dmel_CG3697	Dyak_GE16862
Dmel_CG2982	Dyak_GE16340
Dmel_CG3712	Dyak_GE16861
Dmel_CG12693	Dyak_GE16860
Dmel_CG3620	Dyak_GE16341
Dmel_CG3626	Dyak_GE16342
Dmel_CG12688	Dyak_GE16343
Dmel_CG3578	Dyak_GE16345
Dmel_CG3556	Dyak_GE16347
Dmel_CG11427	Dyak_GE16853
Dmel_CG3564	Dyak_GE16348
Dmel_CG3568	Dyak_GE16350
Dmel_CG17592	Dyak_GE16852
Dmel_CG15912	Dyak_GE16351
Dmel_CG11436	Dyak_GE16851
Dmel_CG3527	Dyak_GE16352
Dmel_CG11444	Dyak_GE16850
Dmel_CG12684	Dyak_GE16849
Dmel_CG12212	Dyak_GE16354
Dmel_CG12179	Dyak_GE16848
Dmel_CG3346	Dyak_GE16355
Dmel_CG3081	Dyak_GE16846
Dmel_CG3062	Dyak_GE16845
Dmel_CG3052	Dyak_GE16844
Dmel_CG7038	Dyak_GE16356
Dmel_CG3024	Dyak_GE16843
Dmel_CG7035	Dyak_GE16357
Dmel_CG3009	Dyak_GE16841
Dmel_CG3000	Dyak_GE16840
Dmel_CG2984	Dyak_GE16839
Dmel_CG6998	Dyak_GE16358
Dmel_CG7010	Dyak_GE16361
Dmel_CG7024	Dyak_GE16362
Dmel_CG6986	Dyak_GE16363
Dmel_CG15472	Dyak_GE16835
Dmel_CG2932	Dyak_GE16834
Dmel_CG15471	Dyak_GE16832
Dmel_CG6978	Dyak_GE16365
Dmel_CG42594	Dyak_GE16369
Dmel_CG6927	Dyak_GE16374
Dmel_CG32772	Dyak_GE16375
Dmel_CG4041	Dyak_GE16829
Dmel_CG6903	Dyak_GE16376
Dmel_CG44774	Dyak_GE16828
Dmel_CG6899	Dyak_GE16377
Dmel_CG15468	Dyak_GE16827
Dmel_CG12680	Dyak_GE16380
Dmel_CG6824	Dyak_GE16381
Dmel_CG32767	Dyak_GE16826
Dmel_CG44835	Dyak_GE16387
Dmel_CG42749	Dyak_GE16388
Dmel_CG17764	Dyak_GE16822
Dmel_CG3319	Dyak_GE16821
Dmel_CG4528	Dyak_GE16390
Dmel_CG3315	Dyak_GE16820
Dmel_CG4193	Dyak_GE16391
Dmel_CG4202	Dyak_GE16393
Dmel_CG3312	Dyak_GE16818
Dmel_CG4206	Dyak_GE16395
Dmel_CG3309	Dyak_GE16817
Dmel_CG4208	Dyak_GE16396
Dmel_CG4209	Dyak_GE16397
Dmel_CG10706	Dyak_GE16400
Dmel_CG3252	Dyak_GE16816
Dmel_CG3249	Dyak_GE16815
Dmel_CG4165	Dyak_GE16403
Dmel_CG16756	Dyak_GE16404
Dmel_CG16752	Dyak_GE16407
Dmel_CG3239	Dyak_GE16812
Dmel_CG32762	Dyak_GE16811
Dmel_CG4151	Dyak_GE16409
Dmel_CG12730	Dyak_GE16411
Dmel_CG33980	Dyak_GE16810
Dmel_CG3208	Dyak_GE16808
Dmel_CG3201	Dyak_GE16807
Dmel_CG32763	Dyak_GE16413
Dmel_CG42492	Dyak_GE16805
Dmel_CG42265	Dyak_GE16803
Dmel_CG3187	Dyak_GE16799
Dmel_CG4119	Dyak_GE16414
Dmel_CG3129	Dyak_GE16798
Dmel_CG4111	Dyak_GE16415
Dmel_CG3171	Dyak_GE16797
Dmel_CG15779	Dyak_GE16417
Dmel_CG42449	Dyak_GE16418
Dmel_CG3160	Dyak_GE16796
Dmel_CG12410	Dyak_GE16419
Dmel_CG3149	Dyak_GE16795
Dmel_CG4096	Dyak_GE16421
Dmel_CG33080	Dyak_GE16794
Dmel_CG32758	Dyak_GE16793
Dmel_CG3125	Dyak_GE16792
Dmel_CG4078	Dyak_GE16425
Dmel_CG15772	Dyak_GE16426
Dmel_CG15929	Dyak_GE16790
Dmel_CG15771	Dyak_GE16428
Dmel_CG3086	Dyak_GE16789
Dmel_CG42699	Dyak_GE16430
Dmel_CG15767	Dyak_GE16431
Dmel_CG12239	Dyak_GE16432
Dmel_CG4052	Dyak_GE16433
Dmel_CG18341	Dyak_GE16434
Dmel_CG44329	Dyak_GE16783
Dmel_CG15766	Dyak_GE16784
Dmel_CG15765	Dyak_GE16435
Dmel_CG12729	Dyak_GE16436
Dmel_CG43136	Dyak_GE14264
Dmel_CG43137	Dyak_GE16781
Dmel_CG15764	Dyak_GE17556
Dmel_CG3033	Dyak_GE15687
Dmel_CG3025	Dyak_GE15686
Dmel_CG3016	Dyak_GE15685
Dmel_CG16721	Dyak_GE17557
Dmel_CG4027	Dyak_GE17558
Dmel_CG4020	Dyak_GE17559
Dmel_CG12236	Dyak_GE17561
Dmel_CG3011	Dyak_GE15684
Dmel_CG3726	Dyak_GE17563
Dmel_CG12728	Dyak_GE17564
Dmel_CG6041	Dyak_GE17565
Dmel_CG32755	Dyak_GE17566
Dmel_CG6048	Dyak_GE17567
Dmel_CG6067	Dyak_GE17568
Dmel_CG4790	Dyak_GE15683
Dmel_CG14447	Dyak_GE17569
Dmel_CG5966	Dyak_GE17570
Dmel_CG4766	Dyak_GE15682
Dmel_CG4746	Dyak_GE15680
Dmel_CG4336	Dyak_GE15679
Dmel_CG5941	Dyak_GE17573
Dmel_CG5937	Dyak_GE17574
Dmel_CG5921	Dyak_GE17575
Dmel_CG5928	Dyak_GE16731
Dmel_CG4690	Dyak_GE16487
Dmel_CG4666	Dyak_GE16486
Dmel_CG4660	Dyak_GE16485
Dmel_CG4317	Dyak_GE16484
Dmel_CG5905	Dyak_GE16732
Dmel_CG15899	Dyak_GE16481
Dmel_CG32750	Dyak_GE16480
Dmel_CG32751	Dyak_GE16479
Dmel_CG43090	Dyak_GE28336
Dmel_CG32754	Dyak_GE16478
Dmel_CG3599	Dyak_GE16477
Dmel_CG3774	Dyak_GE16733
Dmel_CG3595	Dyak_GE16476
Dmel_CG14446	Dyak_GE16734
Dmel_CG14445	Dyak_GE16735
Dmel_CG3780	Dyak_GE16738
Dmel_CG3576	Dyak_GE16474
Dmel_CG12225	Dyak_GE16740
Dmel_CG3566	Dyak_GE16473
Dmel_CG11700	Dyak_GE16472
Dmel_CG3458	Dyak_GE16470
Dmel_CG15897	Dyak_GE16741
Dmel_CG3455	Dyak_GE16469
Dmel_CG12219	Dyak_GE16468
Dmel_CG3823	Dyak_GE16743
Dmel_CG15894	Dyak_GE16744
Dmel_CG42240	Dyak_GE16745
Dmel_CG3842	Dyak_GE16748
Dmel_CG3847	Dyak_GE16749
Dmel_CG3446	Dyak_GE16467
Dmel_CG3861	Dyak_GE16750
Dmel_CG3429	Dyak_GE16466
Dmel_CG3869	Dyak_GE16751
Dmel_CG12217	Dyak_GE16465
Dmel_CG42340	Dyak_GE16462
Dmel_CG3918	Dyak_GE16752
Dmel_CG3342	Dyak_GE16461
Dmel_CG3926	Dyak_GE16753
Dmel_CG3314	Dyak_GE16459
Dmel_CG3929	Dyak_GE16754
Dmel_CG34417	Dyak_GE16755
Dmel_CG17717	Dyak_GE16756
Dmel_CG10695	Dyak_GE16757
Dmel_CG14444	Dyak_GE16759
Dmel_CG3973	Dyak_GE16760
Dmel_CG3226	Dyak_GE16458
Dmel_CG32742	Dyak_GE16761
Dmel_CG3224	Dyak_GE16457
Dmel_CG3977	Dyak_GE16762
Dmel_CG3198	Dyak_GE16456
Dmel_CG4039	Dyak_GE16763
Dmel_CG3192	Dyak_GE16455
Dmel_CG4094	Dyak_GE16764
Dmel_CG4095	Dyak_GE16765
Dmel_CG4523	Dyak_GE16766
Dmel_CG3184	Dyak_GE16453
Dmel_CG14442	Dyak_GE16452
Dmel_CG14440	Dyak_GE16451
Dmel_CG14441	Dyak_GE16768
Dmel_CG3168	Dyak_GE16450
Dmel_CG3203	Dyak_GE16448
Dmel_CG14439	Dyak_GE16770
Dmel_CG14438	Dyak_GE16771
Dmel_CG14437	Dyak_GE16772
Dmel_CG3135	Dyak_GE16446
Dmel_CG42328	Dyak_GE16444
Dmel_CG4532	Dyak_GE16773
Dmel_CG4536	Dyak_GE16774
Dmel_CG3075	Dyak_GE16442
Dmel_CG4542	Dyak_GE16775
Dmel_CG4547	Dyak_GE16776
Dmel_CG32743	Dyak_GE16777
Dmel_CG14435	Dyak_GE16440
Dmel_CG4557	Dyak_GE16778
Dmel_CG3044	Dyak_GE16439
Dmel_CG4558	Dyak_GE16779
Dmel_CG14434	Dyak_GE16437
Dmel_CG43736	Dyak_GE15689
Dmel_CG32732	Dyak_GE17555
Dmel_CG4586	Dyak_GE15692
Dmel_CG3040	Dyak_GE17554
Dmel_CG3039	Dyak_GE17553
Dmel_CG14430	Dyak_GE15693
Dmel_CG2977	Dyak_GE17551
Dmel_CG4590	Dyak_GE15694
Dmel_CG3035	Dyak_GE17549
Dmel_CG32736	Dyak_GE29135
Dmel_CG42308	Dyak_GE15695
Dmel_CG3032	Dyak_GE17548
Dmel_CG4593	Dyak_GE15697
Dmel_CG12541	Dyak_GE17547
Dmel_CG4607	Dyak_GE15702
Dmel_CG43770	Dyak_GE17544
Dmel_CG4615	Dyak_GE17542
Dmel_CG4617	Dyak_GE17541
Dmel_CG8300	Dyak_GE15703
Dmel_CG4626	Dyak_GE17540
Dmel_CG9650	Dyak_GE15704
Dmel_CG1958	Dyak_GE15706
Dmel_CG1677	Dyak_GE17532
Dmel_CG2059	Dyak_GE15707
Dmel_CG1659	Dyak_GE17531
Dmel_CG9653	Dyak_GE15708
Dmel_CG1643	Dyak_GE17530
Dmel_CG2079	Dyak_GE15709
Dmel_CG18155	Dyak_GE15712
Dmel_CG42780	Dyak_GE17527
Dmel_CG1435	Dyak_GE15713
Dmel_CG15034	Dyak_GE17526
Dmel_CG1999	Dyak_GE15715
Dmel_CG15033	Dyak_GE15718
Dmel_CG42781	Dyak_GE28294
Dmel_CG15035	Dyak_GE17524
Dmel_CG32727	Dyak_GE15719
Dmel_CG42246	Dyak_GE27837
Dmel_CG42704	Dyak_GE28498
Dmel_CG42705	Dyak_GE28444
Dmel_CG34337	Dyak_GE15720
Dmel_CG9657	Dyak_GE15721
Dmel_CG15036	Dyak_GE17523
Dmel_CG32726	Dyak_GE17522
Dmel_CG11368	Dyak_GE15723
Dmel_CG43198	Dyak_GE28832
Dmel_CG32719	Dyak_GE17520
Dmel_CG43138	Dyak_GE15724
Dmel_CG32720	Dyak_GE28786
Dmel_CG12690	Dyak_GE17515
Dmel_CG15478	Dyak_GE17514
Dmel_CG12153	Dyak_GE15728
Dmel_CG32721	Dyak_GE17513
Dmel_CG12155	Dyak_GE15729
Dmel_CG12151	Dyak_GE17512
Dmel_CG12156	Dyak_GE15730
Dmel_CG12157	Dyak_GE15731
Dmel_CG12663	Dyak_GE15732
Dmel_CG34338	Dyak_GE15734
Dmel_CG32718	Dyak_GE15735
Dmel_CG1402	Dyak_GE15736
Dmel_CG10920	Dyak_GE17510
Dmel_CG1409	Dyak_GE15737
Dmel_CG15326	Dyak_GE17509
Dmel_CG15324	Dyak_GE15740
Dmel_CG42294	Dyak_GE17505
Dmel_CG42293	Dyak_GE28207
Dmel_CG42292	Dyak_GE17504
Dmel_CG15325	Dyak_GE15741
Dmel_CG10932	Dyak_GE17503
Dmel_CG17256	Dyak_GE17502
Dmel_CG18624	Dyak_GE17501
Dmel_CG1422	Dyak_GE15742
Dmel_CG10944	Dyak_GE17500
Dmel_CG1430	Dyak_GE15743
Dmel_CG10946	Dyak_GE17499
Dmel_CG1444	Dyak_GE15745
Dmel_CG1514	Dyak_GE15746
Dmel_CG15329	Dyak_GE17498
Dmel_CG1515	Dyak_GE15747
Dmel_CG10777	Dyak_GE17497
Dmel_CG10778	Dyak_GE17496
Dmel_CG1524	Dyak_GE15748
Dmel_CG1527	Dyak_GE15749
Dmel_CG42593	Dyak_GE15751
Dmel_CG15332	Dyak_GE17493
Dmel_CG15330	Dyak_GE15752
Dmel_CG2212	Dyak_GE17492
Dmel_CG32858	Dyak_GE15753
Dmel_CG1543	Dyak_GE15754
Dmel_CG2233	Dyak_GE17490
Dmel_CG2252	Dyak_GE17489
Dmel_CG1560	Dyak_GE15757
Dmel_CG2253	Dyak_GE17488
Dmel_CG1571	Dyak_GE15758
Dmel_CG2254	Dyak_GE17487
Dmel_CG2256	Dyak_GE17486
Dmel_CG2257	Dyak_GE17485
Dmel_CG2258	Dyak_GE17483
Dmel_CG2259	Dyak_GE17482
Dmel_CG1575	Dyak_GE15759
Dmel_CG2260	Dyak_GE17481
Dmel_CG15335	Dyak_GE17480
Dmel_CG2116	Dyak_GE15760
Dmel_CG10958	Dyak_GE15761
Dmel_CG2120	Dyak_GE15762
Dmel_CG2262	Dyak_GE17479
Dmel_CG17982	Dyak_GE17478
Dmel_CG2263	Dyak_GE17477
Dmel_CG2129	Dyak_GE15763
Dmel_CG15336	Dyak_GE15764
Dmel_CG10959	Dyak_GE15765
Dmel_CG10763	Dyak_GE17476
Dmel_CG18262	Dyak_GE15767
Dmel_CG10961	Dyak_GE17475
Dmel_CG1583	Dyak_GE15768
Dmel_CG15337	Dyak_GE15769
Dmel_CG10761	Dyak_GE17474
Dmel_CG10759	Dyak_GE17472
Dmel_CG2278	Dyak_GE17471
Dmel_CG2272	Dyak_GE17470
Dmel_CG32717	Dyak_GE15771
Dmel_CG2147	Dyak_GE15772
Dmel_CG10964	Dyak_GE17468
Dmel_CG2151	Dyak_GE15773
Dmel_CG2286	Dyak_GE17466
Dmel_CG1632	Dyak_GE15774
Dmel_CG15343	Dyak_GE17463
Dmel_CG1636	Dyak_GE15775
Dmel_CG2302	Dyak_GE17461
Dmel_CG1387	Dyak_GE15778
Dmel_CG11190	Dyak_GE17459
Dmel_CG32711	Dyak_GE17458
Dmel_CG12125	Dyak_GE17457
Dmel_CG1440	Dyak_GE15781
Dmel_CG12123	Dyak_GE17456
Dmel_CG11202	Dyak_GE17455
Dmel_CG32713	Dyak_GE17453
Dmel_CG15347	Dyak_GE17452
Dmel_CG1474	Dyak_GE15782
Dmel_CG12117	Dyak_GE17450
Dmel_CG12116	Dyak_GE17449
Dmel_CG33962	Dyak_GE15783
Dmel_CG15350	Dyak_GE15784
Dmel_CG15351	Dyak_GE15785
Dmel_CG1478	Dyak_GE15786
Dmel_CG11213	Dyak_GE15787
Dmel_CG12743	Dyak_GE17448
Dmel_CG33181	Dyak_GE15789
Dmel_CG11219	Dyak_GE17447
Dmel_CG1634	Dyak_GE15791
Dmel_CG12113	Dyak_GE17446
Dmel_CG12112	Dyak_GE17445
Dmel_CG11265	Dyak_GE15792
Dmel_CG12111	Dyak_GE17444
Dmel_CG2056	Dyak_GE17443
Dmel_CG12065	Dyak_GE15793
Dmel_CG12081	Dyak_GE15794
Dmel_CG12659	Dyak_GE17441
Dmel_CG12737	Dyak_GE15795
Dmel_CG12109	Dyak_GE17439
Dmel_CG12154	Dyak_GE17437
Dmel_CG12772	Dyak_GE15796
Dmel_CG11284	Dyak_GE15797
Dmel_CG12108	Dyak_GE17436
Dmel_CG1795	Dyak_GE15798
Dmel_CG11294	Dyak_GE17435
Dmel_CG1787	Dyak_GE15800
Dmel_CG2004	Dyak_GE17434
Dmel_CG1785	Dyak_GE15801
Dmel_CG1994	Dyak_GE17433
Dmel_CG1789	Dyak_GE15802
Dmel_CG12075	Dyak_GE15806
Dmel_CG10701	Dyak_GE17431
Dmel_CG1885	Dyak_GE17428
Dmel_CG10648	Dyak_GE15807
Dmel_CG1871	Dyak_GE17427
Dmel_CG12662	Dyak_GE17423
Dmel_CG42667	Dyak_GE15812
Dmel_CG10970	Dyak_GE17421
Dmel_CG44325	Dyak_GE17420
Dmel_CG7246	Dyak_GE17419
Dmel_CG7041	Dyak_GE15815
Dmel_CG32707	Dyak_GE15816
Dmel_CG32708	Dyak_GE15817
Dmel_CG7033	Dyak_GE15818
Dmel_CG7766	Dyak_GE17417
Dmel_CG8264	Dyak_GE17416
Dmel_CG7039	Dyak_GE15819
Dmel_CG9113	Dyak_GE15820
Dmel_CG12664	Dyak_GE17415
Dmel_CG7065	Dyak_GE15823
Dmel_CG8971	Dyak_GE17413
Dmel_CG7055	Dyak_GE15824
Dmel_CG8989	Dyak_GE17412
Dmel_CG9022	Dyak_GE17411
Dmel_CG15367	Dyak_GE15826
Dmel_CG9034	Dyak_GE17410
Dmel_CG9060	Dyak_GE17409
Dmel_CG12218	Dyak_GE15827
Dmel_CG12115	Dyak_GE17408
Dmel_CG12057	Dyak_GE15829
Dmel_CG12056	Dyak_GE15830
Dmel_CG12106	Dyak_GE15831
Dmel_CG12118	Dyak_GE17406
Dmel_CG2194	Dyak_GE17405
Dmel_CG12119	Dyak_GE15465
Dmel_CG12665	Dyak_GE17778
Dmel_CG15368	Dyak_GE17779
Dmel_CG12120	Dyak_GE15464
Dmel_CG15370	Dyak_GE17781
Dmel_CG15371	Dyak_GE17782
Dmel_CG12121	Dyak_GE15463
Dmel_CG32704	Dyak_GE15462
Dmel_CG12124	Dyak_GE15461
Dmel_CG42569	Dyak_GE17783
Dmel_CG12127	Dyak_GE15460
Dmel_CG15793	Dyak_GE17784
Dmel_CG17754	Dyak_GE17785
Dmel_CG15797	Dyak_GE17786
Dmel_CG32703	Dyak_GE15459
Dmel_CG17446	Dyak_GE15458
Dmel_CG16892	Dyak_GE17787
Dmel_CG12132	Dyak_GE15457
Dmel_CG1689	Dyak_GE17788
Dmel_CG12135	Dyak_GE15453
Dmel_CG12149	Dyak_GE17792
Dmel_CG34449	Dyak_GE15451
Dmel_CG17252	Dyak_GE17793
Dmel_CG42611	Dyak_GE15450
Dmel_CG32700	Dyak_GE15448
Dmel_CG34028	Dyak_GE17796
Dmel_CG34026	Dyak_GE17797
Dmel_CG32701	Dyak_GE15447
Dmel_CG2998	Dyak_GE17798
Dmel_CG15317	Dyak_GE15446
Dmel_CG32702	Dyak_GE15444
Dmel_CG32699	Dyak_GE15443
Dmel_CG3001	Dyak_GE17799
Dmel_CG3002	Dyak_GE17800
Dmel_CG3004	Dyak_GE15442
Dmel_CG12141	Dyak_GE15441
Dmel_CG42797	Dyak_GE17802
Dmel_CG32697	Dyak_GE15440
Dmel_CG3106	Dyak_GE15439
Dmel_CG15319	Dyak_GE15438
Dmel_CG12653	Dyak_GE17806
Dmel_CG1343	Dyak_GE17808
Dmel_CG1354	Dyak_GE17809
Dmel_CG32698	Dyak_GE17810
Dmel_CG2045	Dyak_GE17813
Dmel_CG45061	Dyak_GE15432
Dmel_CG32695	Dyak_GE15430
Dmel_CG15247	Dyak_GE15429
Dmel_CG1468	Dyak_GE17814
Dmel_CG9686	Dyak_GE17815
Dmel_CG9689	Dyak_GE17816
Dmel_CG9691	Dyak_GE17818
Dmel_CG15249	Dyak_GE15428
Dmel_CG1986	Dyak_GE15427
Dmel_CG1780	Dyak_GE15426
Dmel_CG1791	Dyak_GE15425
Dmel_CG1889	Dyak_GE17819
Dmel_CG43386	Dyak_GE15422
Dmel_CG15252	Dyak_GE15421
Dmel_CG32694	Dyak_GE17821
Dmel_CG33557	Dyak_GE17822
Dmel_CG2990	Dyak_GE17824
Dmel_CG43374	Dyak_GE17825
Dmel_CG2979	Dyak_GE15420
Dmel_CG2985	Dyak_GE17827
Dmel_CG15312	Dyak_GE15419
Dmel_CG32685	Dyak_GE15418
Dmel_CG2972	Dyak_GE17829
Dmel_CG2974	Dyak_GE15417
Dmel_CG34104	Dyak_GE17830
Dmel_CG43902	Dyak_GE17837
Dmel_CG15309	Dyak_GE15414
Dmel_CG2968	Dyak_GE17838
Dmel_CG34408	Dyak_GE17839
Dmel_CG43388	Dyak_GE15409
Dmel_CG12643	Dyak_GE15406
Dmel_CG42275	Dyak_GE15405
Dmel_CG2909	Dyak_GE17840
Dmel_CG2227	Dyak_GE15402
Dmel_CG43740	Dyak_GE17841
Dmel_CG2221	Dyak_GE15399
Dmel_CG32679	Dyak_GE15398
Dmel_CG17841	Dyak_GE17842
Dmel_CG2222	Dyak_GE15395
Dmel_CG2096	Dyak_GE17843
Dmel_CG32683	Dyak_GE15393
Dmel_CG15302	Dyak_GE15392
Dmel_CG15304	Dyak_GE17844
Dmel_CG17255	Dyak_GE15391
Dmel_CG2889	Dyak_GE17846
Dmel_CG2890	Dyak_GE17847
Dmel_CG32687	Dyak_GE15388
Dmel_CG34414	Dyak_GE15387
Dmel_CG32678	Dyak_GE17848
Dmel_CG1619	Dyak_GE15386
Dmel_CG2124	Dyak_GE17849
Dmel_CG1628	Dyak_GE15385
Dmel_CG43347	Dyak_GE15384
Dmel_CG9806	Dyak_GE15382
Dmel_CG2111	Dyak_GE17851
Dmel_CG12637	Dyak_GE15381
Dmel_CG32676	Dyak_GE15376
Dmel_CG1799	Dyak_GE17853
Dmel_CG11556	Dyak_GE15375
Dmel_CG32675	Dyak_GE15374
Dmel_CG32672	Dyak_GE15373
Dmel_CG1826	Dyak_GE17855
Dmel_CG15211	Dyak_GE17857
Dmel_CG1683	Dyak_GE15372
Dmel_CG16944	Dyak_GE15371
Dmel_CG1691	Dyak_GE15370
Dmel_CG1664	Dyak_GE15368
Dmel_CG17333	Dyak_GE17861
Dmel_CG2202	Dyak_GE17862
Dmel_CG11207	Dyak_GE15366
Dmel_CG1655	Dyak_GE15365
Dmel_CG2186	Dyak_GE17863
Dmel_CG2157	Dyak_GE15893
Dmel_CG1637	Dyak_GE17336
Dmel_CG1615	Dyak_GE17335
Dmel_CG1582	Dyak_GE17334
Dmel_CG15208	Dyak_GE15894
Dmel_CG43901	Dyak_GE15896
Dmel_CG2155	Dyak_GE15897
Dmel_CG2145	Dyak_GE15899
Dmel_CG43657	Dyak_GE15900
Dmel_CG1567	Dyak_GE17331
Dmel_CG42339	Dyak_GE17329
Dmel_CG11160	Dyak_GE15901
Dmel_CG1552	Dyak_GE17326
Dmel_CG1545	Dyak_GE17325
Dmel_CG1537	Dyak_GE17324
Dmel_CG15203	Dyak_GE15902
Dmel_CG18085	Dyak_GE17323
Dmel_CG2081	Dyak_GE15903
Dmel_CG2076	Dyak_GE15904
Dmel_CG2061	Dyak_GE15905
Dmel_CG42249	Dyak_GE15906
Dmel_CG12101	Dyak_GE15908
Dmel_CG16916	Dyak_GE15910
Dmel_CG2522	Dyak_GE17321
Dmel_CG1453	Dyak_GE17320
Dmel_CG18292	Dyak_GE15911
Dmel_CG32667	Dyak_GE17318
Dmel_CG15199	Dyak_GE17317
Dmel_CG15202	Dyak_GE15912
Dmel_CG15201	Dyak_GE15913
Dmel_CG1404	Dyak_GE17316
Dmel_CG1908	Dyak_GE15914
Dmel_CG1397	Dyak_GE17315
Dmel_CG1938	Dyak_GE15915
Dmel_CG1386	Dyak_GE17313
Dmel_CG1394	Dyak_GE17312
Dmel_CG11106	Dyak_GE15916
Dmel_CG44422	Dyak_GE17310
Dmel_CG15198	Dyak_GE15917
Dmel_CG34143	Dyak_GE17306
Dmel_CG1641	Dyak_GE17305
Dmel_CG1639	Dyak_GE17304
Dmel_CG1657	Dyak_GE15921
Dmel_CG11759	Dyak_GE17303
Dmel_CG34348	Dyak_GE15922
Dmel_CG1597	Dyak_GE17302
Dmel_CG11756	Dyak_GE15923
Dmel_CG1738	Dyak_GE15924
Dmel_CG11752	Dyak_GE15925
Dmel_CG1737	Dyak_GE15926
Dmel_CG18361	Dyak_GE15927
Dmel_CG11750	Dyak_GE15928
Dmel_CG1594	Dyak_GE17301
Dmel_CG1728	Dyak_GE15929
Dmel_CG1725	Dyak_GE15932
Dmel_CG15196	Dyak_GE15933
Dmel_CG12622	Dyak_GE17300
Dmel_CG32664	Dyak_GE17299
Dmel_CG17867	Dyak_GE17298
Dmel_CG1743	Dyak_GE15935
Dmel_CG11727	Dyak_GE17295
Dmel_CG1747	Dyak_GE15936
Dmel_CG1745	Dyak_GE15937
Dmel_CG43155	Dyak_GE15938
Dmel_CG11715	Dyak_GE15939
Dmel_CG1749	Dyak_GE15940
Dmel_CG1751	Dyak_GE15941
Dmel_CG32666	Dyak_GE15943
Dmel_CG1572	Dyak_GE17293
Dmel_CG11709	Dyak_GE15944
Dmel_CG1554	Dyak_GE17292
Dmel_CG11699	Dyak_GE15945
Dmel_CG1558	Dyak_GE17291
Dmel_CG11697	Dyak_GE15946
Dmel_CG11696	Dyak_GE15947
Dmel_CG15191	Dyak_GE17290
Dmel_CG11695	Dyak_GE15948
Dmel_CG1697	Dyak_GE15951
Dmel_CG2247	Dyak_GE17610
Dmel_CG1703	Dyak_GE15656
Dmel_CG15220	Dyak_GE17609
Dmel_CG1705	Dyak_GE15657
Dmel_CG1817	Dyak_GE15658
Dmel_CG2371	Dyak_GE17608
Dmel_CG1822	Dyak_GE15659
Dmel_CG1830	Dyak_GE15660
Dmel_CG2444	Dyak_GE17607
Dmel_CG2448	Dyak_GE17606
Dmel_CG2446	Dyak_GE17605
Dmel_CG1837	Dyak_GE15661
Dmel_CG1841	Dyak_GE15662
Dmel_CG15221	Dyak_GE15663
Dmel_CG9369	Dyak_GE15664
Dmel_CG9355	Dyak_GE17598
Dmel_CG4139	Dyak_GE15665
Dmel_CG15224	Dyak_GE15667
Dmel_CG4147	Dyak_GE17597
Dmel_CG1578	Dyak_GE17596
Dmel_CG43154	Dyak_GE15668
Dmel_CG1967	Dyak_GE17592
Dmel_CG10347	Dyak_GE17591
Dmel_CG1886	Dyak_GE15670
Dmel_CG2025	Dyak_GE17590
Dmel_CG1847	Dyak_GE15671
Dmel_CG11802	Dyak_GE17589
Dmel_CG15739	Dyak_GE15672
Dmel_CG10352	Dyak_GE17588
Dmel_CG10353	Dyak_GE17587
Dmel_CG1844	Dyak_GE15673
Dmel_CG1840	Dyak_GE15674
Dmel_CG15738	Dyak_GE15675
Dmel_CG15737	Dyak_GE15676
Dmel_CG1559	Dyak_GE17585
Dmel_CG2467	Dyak_GE17584
Dmel_CG2471	Dyak_GE17583
Dmel_CG10362	Dyak_GE17581
Dmel_CG43368	Dyak_GE28689
Dmel_CG1505	Dyak_GE17578
Dmel_CG1502	Dyak_GE17577
Dmel_CG18130	Dyak_GE16730
Dmel_CG1500	Dyak_GE16729
Dmel_CG1806	Dyak_GE16488
Dmel_CG1492	Dyak_GE16728
Dmel_CG1803	Dyak_GE16489
Dmel_CG15736	Dyak_GE16727
Dmel_CG15735	Dyak_GE16490
Dmel_CG1796	Dyak_GE16491
Dmel_CG1490	Dyak_GE16726
Dmel_CG1488	Dyak_GE16724
Dmel_CG1786	Dyak_GE16492
Dmel_CG1950	Dyak_GE16722
Dmel_CG34323	Dyak_GE16495
Dmel_CG12721	Dyak_GE16721
Dmel_CG15734	Dyak_GE16720
Dmel_CG11356	Dyak_GE16719
Dmel_CG42338	Dyak_GE16501
Dmel_CG2577	Dyak_GE17004
Dmel_CG15732	Dyak_GE16218
Dmel_CG32651	Dyak_GE16216
Dmel_CG2574	Dyak_GE17005
Dmel_CG42349	Dyak_GE17008
Dmel_CG15927	Dyak_GE17009
Dmel_CG15731	Dyak_GE16215
Dmel_CG1900	Dyak_GE16214
Dmel_CG42258	Dyak_GE17011
Dmel_CG2560	Dyak_GE17013
Dmel_CG2559	Dyak_GE17014
Dmel_CG15730	Dyak_GE16213
Dmel_CG2556	Dyak_GE17015
Dmel_CG43921	Dyak_GE16212
Dmel_CG11138	Dyak_GE16210
Dmel_CG1848	Dyak_GE16209
Dmel_CG1824	Dyak_GE16208
Dmel_CG32654	Dyak_GE17017
Dmel_CG1463	Dyak_GE16207
Dmel_CG2543	Dyak_GE17018
Dmel_CG11085	Dyak_GE17019
Dmel_CG15728	Dyak_GE17020
Dmel_CG15727	Dyak_GE16205
Dmel_CG2540	Dyak_GE17021
Dmel_CG17762	Dyak_GE17022
Dmel_CG2028	Dyak_GE17024
Dmel_CG4070	Dyak_GE17025
Dmel_CG3989	Dyak_GE16201
Dmel_CG12717	Dyak_GE16200
Dmel_CG3812	Dyak_GE17028
Dmel_CG32647	Dyak_GE29050
Dmel_CG42276	Dyak_GE16198
Dmel_CG4661	Dyak_GE16194
Dmel_CG32650	Dyak_GE16193
Dmel_CG32649	Dyak_GE16192
Dmel_CG4407	Dyak_GE16191
Dmel_CG4404	Dyak_GE16190
Dmel_CG4647	Dyak_GE17031
Dmel_CG4400	Dyak_GE16189
Dmel_CG4645	Dyak_GE17032
Dmel_CG4396	Dyak_GE17033
Dmel_CG4395	Dyak_GE16188
Dmel_CG32642	Dyak_GE27887
Dmel_CG12716	Dyak_GE16186
Dmel_CG32643	Dyak_GE17037
Dmel_CG15719	Dyak_GE16185
Dmel_CG2209	Dyak_GE17038
Dmel_CG44424	Dyak_GE17040
Dmel_CG4353	Dyak_GE16180
Dmel_CG12244	Dyak_GE17041
Dmel_CG2200	Dyak_GE17042
Dmel_CG43313	Dyak_GE16179
Dmel_CG42237	Dyak_GE17044
Dmel_CG32638	Dyak_GE16176
Dmel_CG15717	Dyak_GE17046
Dmel_CG4330	Dyak_GE17047
Dmel_CG32645	Dyak_GE17048
Dmel_CG4332	Dyak_GE17049
Dmel_CG4303	Dyak_GE16174
Dmel_CG12096	Dyak_GE17050
Dmel_CG34411	Dyak_GE16172
Dmel_CG12723	Dyak_GE16171
Dmel_CG2453	Dyak_GE16170
Dmel_CG44436	Dyak_GE16169
Dmel_CG1591	Dyak_GE17053
Dmel_CG1771	Dyak_GE16168
Dmel_CG1618	Dyak_GE17054
Dmel_CG1770	Dyak_GE16165
Dmel_CG15743	Dyak_GE17055
Dmel_CG15744	Dyak_GE17057
Dmel_CG1764	Dyak_GE16164
Dmel_CG1622	Dyak_GE17058
Dmel_CG45017	Dyak_GE17061
Dmel_CG1633	Dyak_GE17062
Dmel_CG2033	Dyak_GE16163
Dmel_CG15747	Dyak_GE17063
Dmel_CG10617	Dyak_GE17068
Dmel_CG15749	Dyak_GE17070
Dmel_CG1640	Dyak_GE17071
Dmel_CG1987	Dyak_GE16161
Dmel_CG1660	Dyak_GE17072
Dmel_CG1989	Dyak_GE16160
Dmel_CG1662	Dyak_GE17073
Dmel_CG1673	Dyak_GE17074
Dmel_CG1681	Dyak_GE17075
Dmel_CG1998	Dyak_GE16159
Dmel_CG1716	Dyak_GE17076
Dmel_CG44328	Dyak_GE17077
Dmel_CG15754	Dyak_GE17081
Dmel_CG15756	Dyak_GE17082
Dmel_CG15757	Dyak_GE17084
Dmel_CG11816	Dyak_GE16154
Dmel_CG32631	Dyak_GE17085
Dmel_CG32633	Dyak_GE17086
Dmel_CG32632	Dyak_GE17090
Dmel_CG7107	Dyak_GE16153
Dmel_CG11178	Dyak_GE17091
Dmel_CG9938	Dyak_GE16152
Dmel_CG11177	Dyak_GE17092
Dmel_CG12175	Dyak_GE16149
Dmel_CG11176	Dyak_GE17093
Dmel_CG2691	Dyak_GE16148
Dmel_CG11172	Dyak_GE17094
Dmel_CG12176	Dyak_GE16147
Dmel_CG11164	Dyak_GE17095
Dmel_CG15760	Dyak_GE17096
Dmel_CG11162	Dyak_GE17097
Dmel_CG12177	Dyak_GE16146
Dmel_CG11158	Dyak_GE17098
Dmel_CG9940	Dyak_GE16145
Dmel_CG44533	Dyak_GE17101
Dmel_CG9941	Dyak_GE16144
Dmel_CG11156	Dyak_GE17103
Dmel_CG10986	Dyak_GE16143
Dmel_CG10988	Dyak_GE16142
Dmel_CG10990	Dyak_GE16141
Dmel_CG32625	Dyak_GE16140
Dmel_CG11130	Dyak_GE17106
Dmel_CG11129	Dyak_GE17107
Dmel_CG11111	Dyak_GE17108
Dmel_CG10992	Dyak_GE16138
Dmel_CG11103	Dyak_GE17109
Dmel_CG10996	Dyak_GE16137
Dmel_CG33174	Dyak_GE17110
Dmel_CG11095	Dyak_GE17111
Dmel_CG10997	Dyak_GE16136
Dmel_CG11092	Dyak_GE17112
Dmel_CG11063	Dyak_GE16135
Dmel_CG32626	Dyak_GE16134
Dmel_CG45477	Dyak_GE16133
Dmel_CG11068	Dyak_GE17113
Dmel_CG18319	Dyak_GE17114
Dmel_CG12479	Dyak_GE16125
Dmel_CG12480	Dyak_GE17116
Dmel_CG1368	Dyak_GE17117
Dmel_CG11581	Dyak_GE17118
Dmel_CG11584	Dyak_GE17119
Dmel_CG32603	Dyak_GE17120
Dmel_CG12481	Dyak_GE17122
Dmel_CG11585	Dyak_GE17123
Dmel_CG13403	Dyak_GE16124
Dmel_CG1372	Dyak_GE17125
Dmel_CG11590	Dyak_GE17126
Dmel_CG32604	Dyak_GE17127
Dmel_CG11674	Dyak_GE16122
Dmel_CG15871	Dyak_GE17128
Dmel_CG42271	Dyak_GE16121
Dmel_CG1839	Dyak_GE16119
Dmel_CG1434	Dyak_GE17129
Dmel_CG1810	Dyak_GE16118
Dmel_CG32599	Dyak_GE17130
Dmel_CG12047	Dyak_GE17131
Dmel_CG1461	Dyak_GE17134
Dmel_CG13404	Dyak_GE16116
Dmel_CG1517	Dyak_GE17135
Dmel_CG9400	Dyak_GE16115
Dmel_CG18313	Dyak_GE17140
Dmel_CG32600	Dyak_GE17141
Dmel_CG12540	Dyak_GE17142
Dmel_CG14414	Dyak_GE17147
Dmel_CG14413	Dyak_GE16111
Dmel_CG5310	Dyak_GE17148
Dmel_CG9413	Dyak_GE16110
Dmel_CG18657	Dyak_GE16109
Dmel_CG5321	Dyak_GE17150
Dmel_CG10521	Dyak_GE16108
Dmel_CG15890	Dyak_GE16105
Dmel_CG5347	Dyak_GE17153
Dmel_CG9540	Dyak_GE16103
Dmel_CG9538	Dyak_GE16102
Dmel_CG9533	Dyak_GE16101
Dmel_CG14408	Dyak_GE16099
Dmel_CG14411	Dyak_GE17154
Dmel_CG14410	Dyak_GE17156
Dmel_CG14407	Dyak_GE16098
Dmel_CG32590	Dyak_GE16097
Dmel_CG32593	Dyak_GE17157
Dmel_CG9009	Dyak_GE16079
Dmel_CG9030	Dyak_GE16078
Dmel_CG10952	Dyak_GE17158
Dmel_CG32592	Dyak_GE16076
Dmel_CG5548	Dyak_GE17161
Dmel_CG9053	Dyak_GE16075
Dmel_CG5560	Dyak_GE17162
Dmel_CG33177	Dyak_GE17163
Dmel_CG33178	Dyak_GE17164
Dmel_CG9065	Dyak_GE16072
Dmel_CG15027	Dyak_GE16071
Dmel_CG5599	Dyak_GE17165
Dmel_CG5627	Dyak_GE17167
Dmel_CG9081	Dyak_GE16069
Dmel_CG33968	Dyak_GE17168
Dmel_CG9091	Dyak_GE16068
Dmel_CG5662	Dyak_GE17171
Dmel_CG9101	Dyak_GE16061
Dmel_CG15031	Dyak_GE16059
Dmel_CG9106	Dyak_GE16057
Dmel_CG5877	Dyak_GE17173
Dmel_CG42739	Dyak_GE17175
Dmel_CG6157	Dyak_GE17179
Dmel_CG9114	Dyak_GE16056
Dmel_CG6170	Dyak_GE17180
Dmel_CG12608	Dyak_GE16055
Dmel_CG6227	Dyak_GE17181
Dmel_CG9151	Dyak_GE16054
Dmel_CG9164	Dyak_GE16050
Dmel_CG43395	Dyak_GE16049
Dmel_CG9195	Dyak_GE16047
Dmel_CG11654	Dyak_GE17184
Dmel_CG11655	Dyak_GE17185
Dmel_CG9198	Dyak_GE16046
Dmel_CG6294	Dyak_GE17186
Dmel_CG6299	Dyak_GE17187
Dmel_CG15642	Dyak_GE16045
Dmel_CG15641	Dyak_GE17189
Dmel_CG9201	Dyak_GE16044
Dmel_CG6308	Dyak_GE17190
Dmel_CG9203	Dyak_GE16043
Dmel_CG6340	Dyak_GE17192
Dmel_CG33206	Dyak_GE17194
Dmel_CG9210	Dyak_GE16042
Dmel_CG7860	Dyak_GE17195
Dmel_CG15643	Dyak_GE16041
Dmel_CG9213	Dyak_GE16039
Dmel_CG15645	Dyak_GE16038
Dmel_CG7872	Dyak_GE17196
Dmel_CG9215	Dyak_GE16037
Dmel_CG8097	Dyak_GE17197
Dmel_CG9220	Dyak_GE16036
Dmel_CG9224	Dyak_GE16035
Dmel_CG8117	Dyak_GE17201
Dmel_CG8119	Dyak_GE17202
Dmel_CG15646	Dyak_GE16033
Dmel_CG12708	Dyak_GE17203
Dmel_CG8128	Dyak_GE17206
Dmel_CG9240	Dyak_GE16031
Dmel_CG9245	Dyak_GE16030
Dmel_CG8134	Dyak_GE17207
Dmel_CG9281	Dyak_GE16028
Dmel_CG15601	Dyak_GE17208
Dmel_CG8184	Dyak_GE17209
Dmel_CG8191	Dyak_GE17211
Dmel_CG12379	Dyak_GE16027
Dmel_CG8198	Dyak_GE17212
Dmel_CG11678	Dyak_GE16026
Dmel_CG11679	Dyak_GE16025
Dmel_CG8206	Dyak_GE17213
Dmel_CG8944	Dyak_GE16024
Dmel_CG8231	Dyak_GE17214
Dmel_CG8239	Dyak_GE17215
Dmel_CG8948	Dyak_GE16023
Dmel_CG8288	Dyak_GE17217
Dmel_CG17209	Dyak_GE17218
Dmel_CG33172	Dyak_GE17219
Dmel_CG43672	Dyak_GE17222
Dmel_CG43673	Dyak_GE29060
Dmel_CG8959	Dyak_GE16021
Dmel_CG8962	Dyak_GE16020
Dmel_CG8470	Dyak_GE17223
Dmel_CG8497	Dyak_GE17224
Dmel_CG8974	Dyak_GE16019
Dmel_CG15602	Dyak_GE17225
Dmel_CG8995	Dyak_GE16017
Dmel_CG8509	Dyak_GE17226
Dmel_CG9012	Dyak_GE16016
Dmel_CG9020	Dyak_GE16015
Dmel_CG8578	Dyak_GE17228
Dmel_CG9032	Dyak_GE16014
Dmel_CG9038	Dyak_GE16013
Dmel_CG15914	Dyak_GE17229
Dmel_CG9045	Dyak_GE16012
Dmel_CG33250	Dyak_GE16011
Dmel_CG10545	Dyak_GE17230
Dmel_CG8893	Dyak_GE17231
Dmel_CG16952	Dyak_GE17233
Dmel_CG9056	Dyak_GE16010
Dmel_CG9066	Dyak_GE16009
Dmel_CG15916	Dyak_GE17234
Dmel_CG18102	Dyak_GE17235
Dmel_CG9096	Dyak_GE16008
Dmel_CG8909	Dyak_GE17236
Dmel_CG8916	Dyak_GE17237
Dmel_CG17336	Dyak_GE17238
Dmel_CG33180	Dyak_GE16006
Dmel_CG9126	Dyak_GE16005
Dmel_CG8924	Dyak_GE17239
Dmel_CG8928	Dyak_GE17240
Dmel_CG42252	Dyak_GE16002
Dmel_CG12697	Dyak_GE17241
Dmel_CG9170	Dyak_GE16000
Dmel_CG8931	Dyak_GE17242
Dmel_CG9172	Dyak_GE15999
Dmel_CG9177	Dyak_GE15998
Dmel_CG46312	Dyak_GE28895
Dmel_CG8933	Dyak_GE17244
Dmel_CG8939	Dyak_GE17245
Dmel_CG9209	Dyak_GE15997
Dmel_CG12698	Dyak_GE17246
Dmel_CG12395	Dyak_GE15995
Dmel_CG14948	Dyak_GE17248
Dmel_CG9212	Dyak_GE15994
Dmel_CG9214	Dyak_GE15993
Dmel_CG8958	Dyak_GE17249
Dmel_CG42354	Dyak_GE15992
Dmel_CG42353	Dyak_GE28079
Dmel_CG32577	Dyak_GE15991
Dmel_CG9908	Dyak_GE15986
Dmel_CG12507	Dyak_GE15983
Dmel_CG13956	Dyak_GE15982
Dmel_CG3422	Dyak_GE17253
Dmel_CG3525	Dyak_GE17256
Dmel_CG32576	Dyak_GE15981
Dmel_CG13957	Dyak_GE17260
Dmel_CG9916	Dyak_GE15979
Dmel_CG9917	Dyak_GE15978
Dmel_CG32579	Dyak_GE17261
Dmel_CG3692	Dyak_GE17262
Dmel_CG9919	Dyak_GE15977
Dmel_CG9921	Dyak_GE15976
Dmel_CG12223	Dyak_GE17263
Dmel_CG4200	Dyak_GE17264
Dmel_CG9998	Dyak_GE15975
Dmel_CG32578	Dyak_GE17265
Dmel_CG4211	Dyak_GE17267
Dmel_CG18734	Dyak_GE17268
Dmel_CG9992	Dyak_GE15973
Dmel_CG4239	Dyak_GE17269
Dmel_CG9984	Dyak_GE15972
Dmel_CG4252	Dyak_GE17270
Dmel_CG9981	Dyak_GE15971
Dmel_CG4301	Dyak_GE17271
Dmel_CG4394	Dyak_GE17272
Dmel_CG9968	Dyak_GE15970
Dmel_CG32575	Dyak_GE17273
Dmel_CG9947	Dyak_GE15969
Dmel_CG4420	Dyak_GE28120
Dmel_CG9946	Dyak_GE15968
Dmel_CG34015	Dyak_GE15967
Dmel_CG4429	Dyak_GE17274
Dmel_CG9907	Dyak_GE15966
Dmel_CG9903	Dyak_GE15965
Dmel_CG9901	Dyak_GE15964
Dmel_CG9842	Dyak_GE15961
Dmel_CG9819	Dyak_GE15960
Dmel_CG13014	Dyak_GE17277
Dmel_CG9802	Dyak_GE15959
Dmel_CG4443	Dyak_GE17278
Dmel_CG9784	Dyak_GE28480
Dmel_CG4453	Dyak_GE17279
Dmel_CG18582	Dyak_GE17281
Dmel_CG9782	Dyak_GE15958
Dmel_CG9774	Dyak_GE15957
Dmel_CG4464	Dyak_GE17282
Dmel_CG9742	Dyak_GE15956
Dmel_CG4521	Dyak_GE17283
Dmel_CG42512	Dyak_GE17284
Dmel_CG32573	Dyak_GE17285
Dmel_CG9723	Dyak_GE15955
Dmel_CG18572	Dyak_GE17287
Dmel_CG13012	Dyak_GE15952
Dmel_CG13010	Dyak_GE15654
Dmel_CG13011	Dyak_GE17611
Dmel_CG9703	Dyak_GE15653
Dmel_CG9699	Dyak_GE15652
Dmel_CG9676	Dyak_GE15651
Dmel_CG9675	Dyak_GE15650
Dmel_CG9673	Dyak_GE15649
Dmel_CG4653	Dyak_GE17612
Dmel_CG9672	Dyak_GE15648
Dmel_CG4678	Dyak_GE17613
Dmel_CG13008	Dyak_GE17614
Dmel_CG34325	Dyak_GE15647
Dmel_CG32572	Dyak_GE17616
Dmel_CG9634	Dyak_GE15646
Dmel_CG9623	Dyak_GE15645
Dmel_CG4742	Dyak_GE17623
Dmel_CG9609	Dyak_GE15643
Dmel_CG4756	Dyak_GE17624
Dmel_CG9606	Dyak_GE15642
Dmel_CG4768	Dyak_GE17625
Dmel_CG9132	Dyak_GE15641
Dmel_CG4789	Dyak_GE17627
Dmel_CG9125	Dyak_GE15640
Dmel_CG13005	Dyak_GE17628
Dmel_CG4805	Dyak_GE17629
Dmel_CG4829	Dyak_GE17630
Dmel_CG13004	Dyak_GE15639
Dmel_CG9108	Dyak_GE15638
Dmel_CG13003	Dyak_GE15637
Dmel_CG4872	Dyak_GE17631
Dmel_CG9104	Dyak_GE15636
Dmel_CG4875	Dyak_GE17632
Dmel_CG9099	Dyak_GE15635
Dmel_CG4880	Dyak_GE17633
Dmel_CG13002	Dyak_GE17634
Dmel_CG4928	Dyak_GE17635
Dmel_CG9089	Dyak_GE15632
Dmel_CG13001	Dyak_GE15631
Dmel_CG13000	Dyak_GE15630
Dmel_CG4937	Dyak_GE17636
Dmel_CG9086	Dyak_GE15629
Dmel_CG45002	Dyak_GE15628
Dmel_CG43996	Dyak_GE17639
Dmel_CG43997	Dyak_GE28721
Dmel_CG8949	Dyak_GE15624
Dmel_CG4949	Dyak_GE17640
Dmel_CG8945	Dyak_GE15623
Dmel_CG4991	Dyak_GE17643
Dmel_CG8936	Dyak_GE15621
Dmel_CG5004	Dyak_GE17644
Dmel_CG8923	Dyak_GE15620
Dmel_CG33935	Dyak_GE27297
Dmel_CG8922	Dyak_GE15619
Dmel_CG5010	Dyak_GE17645
Dmel_CG46386	Dyak_GE15617
Dmel_CG5055	Dyak_GE17646
Dmel_CG8918	Dyak_GE15616
Dmel_CG32564	Dyak_GE17649
Dmel_CG32563	Dyak_GE17650
Dmel_CG12995	Dyak_GE15615
Dmel_CG18258	Dyak_GE17651
Dmel_CG5162	Dyak_GE17652
Dmel_CG12998	Dyak_GE17653
Dmel_CG8915	Dyak_GE15607
Dmel_CG42854	Dyak_GE12634
Dmel_CG8675	Dyak_GE15606
Dmel_CG42864	Dyak_GE17658
Dmel_CG8664	Dyak_GE15604
Dmel_CG5445	Dyak_GE17660
Dmel_CG5488	Dyak_GE17661
Dmel_CG5529	Dyak_GE17664
Dmel_CG8611	Dyak_GE15594
Dmel_CG12994	Dyak_GE15593
Dmel_CG5613	Dyak_GE17667
Dmel_CG12993	Dyak_GE15592
Dmel_CG8568	Dyak_GE15591
Dmel_CG43658	Dyak_GE15589
Dmel_CG8527	Dyak_GE15587
Dmel_CG8465	Dyak_GE15586
Dmel_CG12992	Dyak_GE17671
Dmel_CG12991	Dyak_GE17672
Dmel_CG5675	Dyak_GE17673
Dmel_CG8408	Dyak_GE15585
Dmel_CG8326	Dyak_GE15584
Dmel_CG8316	Dyak_GE15583
Dmel_CG5703	Dyak_GE17674
Dmel_CG8289	Dyak_GE15582
Dmel_CG5800	Dyak_GE17675
Dmel_CG32555	Dyak_GE15581
Dmel_CG8211	Dyak_GE15580
Dmel_CG5870	Dyak_GE17676
Dmel_CG12990	Dyak_GE15579
Dmel_CG32556	Dyak_GE15578
Dmel_CG8188	Dyak_GE15576
Dmel_CG5884	Dyak_GE17677
Dmel_CG8173	Dyak_GE15575
Dmel_CG42684	Dyak_GE17682
Dmel_CG6269	Dyak_GE17683
Dmel_CG6352	Dyak_GE17686
Dmel_CG12986	Dyak_GE15571
Dmel_CG8146	Dyak_GE15570
Dmel_CG6398	Dyak_GE17688
Dmel_CG6474	Dyak_GE17689
Dmel_CG8142	Dyak_GE15569
Dmel_CG6492	Dyak_GE17690
Dmel_CG15814	Dyak_GE15568
Dmel_CG6506	Dyak_GE17691
Dmel_CG32554	Dyak_GE15567
Dmel_CG32557	Dyak_GE15565
Dmel_CG6762	Dyak_GE17693
Dmel_CG7846	Dyak_GE15564
Dmel_CG6769	Dyak_GE17694
Dmel_CG42273	Dyak_GE15563
Dmel_CG12985	Dyak_GE17695
Dmel_CG6788	Dyak_GE17696
Dmel_CG6835	Dyak_GE17697
Dmel_CG7772	Dyak_GE15562
Dmel_CG6842	Dyak_GE17698
Dmel_CG6847	Dyak_GE17699
Dmel_CG12348	Dyak_GE15560
Dmel_CG12672	Dyak_GE15559
Dmel_CG6867	Dyak_GE17702
Dmel_CG15373	Dyak_GE17704
Dmel_CG7092	Dyak_GE17705
Dmel_CG7536	Dyak_GE15556
Dmel_CG7098	Dyak_GE17706
Dmel_CG7206	Dyak_GE15554
Dmel_CG7113	Dyak_GE17707
Dmel_CG7122	Dyak_GE17708
Dmel_CG7192	Dyak_GE15553
Dmel_CG7128	Dyak_GE17709
Dmel_CG7135	Dyak_GE17710
Dmel_CG7178	Dyak_GE15552
Dmel_CG43133	Dyak_GE28357
Dmel_CG5659	Dyak_GE15551
Dmel_CG43229	Dyak_GE28928
Dmel_CG5744	Dyak_GE17711
Dmel_CG12611	Dyak_GE15550
Dmel_CG5907	Dyak_GE17713
Dmel_CG15064	Dyak_GE17715
Dmel_CG33639	Dyak_GE15549
Dmel_CG5988	Dyak_GE15548
Dmel_CG15059	Dyak_GE15546
Dmel_CG33542	Dyak_GE17718
Dmel_CG5993	Dyak_GE15539
Dmel_CG6023	Dyak_GE15538
Dmel_CG6123	Dyak_GE15537
Dmel_CG6106	Dyak_GE17722
Dmel_CG6103	Dyak_GE17723
Dmel_CG6205	Dyak_GE15535
Dmel_CG6179	Dyak_GE17724
Dmel_CG6223	Dyak_GE15534
Dmel_CG6186	Dyak_GE17726
Dmel_CG32549	Dyak_GE15532
Dmel_CG6367	Dyak_GE15526
Dmel_CG15046	Dyak_GE15524
Dmel_CG15044	Dyak_GE15521
Dmel_CG15043	Dyak_GE15520
Dmel_CG6394	Dyak_GE15519
Dmel_CG6318	Dyak_GE17730
Dmel_CG6407	Dyak_GE15518
Dmel_CG6461	Dyak_GE15517
Dmel_CG6470	Dyak_GE15516
Dmel_CG6335	Dyak_GE17731
Dmel_CG6531	Dyak_GE15508
Dmel_CG6606	Dyak_GE15507
Dmel_CG6540	Dyak_GE17741
Dmel_CG6617	Dyak_GE15506
Dmel_CG6632	Dyak_GE15505
Dmel_CG6659	Dyak_GE15504
Dmel_CG6551	Dyak_GE17742
Dmel_CG6696	Dyak_GE15503
Dmel_CG6578	Dyak_GE17743
Dmel_CG6816	Dyak_GE15501
Dmel_CG42301	Dyak_GE15497
Dmel_CG6873	Dyak_GE15494
Dmel_CG12609	Dyak_GE15493
Dmel_CG32540	Dyak_GE15490
Dmel_CG6961	Dyak_GE15488
Dmel_CG7001	Dyak_GE17748
Dmel_CG7058	Dyak_GE17749
Dmel_CG42450	Dyak_GE17750
Dmel_CG7101	Dyak_GE17752
Dmel_CG7103	Dyak_GE17753
Dmel_CG34422	Dyak_GE17755
Dmel_CG7322	Dyak_GE15485
Dmel_CG7288	Dyak_GE17756
Dmel_CG32544	Dyak_GE17757
Dmel_CG7326	Dyak_GE15484
Dmel_CG34401	Dyak_GE17760
Dmel_CG7332	Dyak_GE17762
Dmel_CG7358	Dyak_GE15483
Dmel_CG7349	Dyak_GE17763
Dmel_CG7378	Dyak_GE17764
Dmel_CG43759	Dyak_GE17765
Dmel_CG34329	Dyak_GE17767
Dmel_CG14190	Dyak_GE17768
Dmel_CG34330	Dyak_GE27493
Dmel_CG7406	Dyak_GE17771
Dmel_CG7440	Dyak_GE15477
Dmel_CG15883	Dyak_GE15476
Dmel_CG42274	Dyak_GE15475
Dmel_CG7537	Dyak_GE15472
Dmel_CG7556	Dyak_GE15471
Dmel_CG7453	Dyak_GE17774
Dmel_CG33253	Dyak_GE17775
Dmel_CG7635	Dyak_GE17776
Dmel_CG7914	Dyak_GE15470
Dmel_CG14194	Dyak_GE17777
Dmel_CG7990	Dyak_GE15469
Dmel_CG14195	Dyak_GE15466
Dmel_CG7874	Dyak_GE15833
Dmel_CG7876	Dyak_GE15834
Dmel_CG7884	Dyak_GE15835
Dmel_CG14196	Dyak_GE17404
Dmel_CG7889	Dyak_GE15836
Dmel_CG7992	Dyak_GE17403
Dmel_CG7890	Dyak_GE15838
Dmel_CG7893	Dyak_GE15839
Dmel_CG32537	Dyak_GE17400
Dmel_CG32536	Dyak_GE17399
Dmel_CG8028	Dyak_GE17398
Dmel_CG8034	Dyak_GE17397
Dmel_CG8051	Dyak_GE17395
Dmel_CG8062	Dyak_GE17394
Dmel_CG32538	Dyak_GE17393
Dmel_CG12199	Dyak_GE15841
Dmel_CG32533	Dyak_GE17390
Dmel_CG32531	Dyak_GE17389
Dmel_CG12202	Dyak_GE15844
Dmel_CG3291	Dyak_GE17387
Dmel_CG12203	Dyak_GE15845
Dmel_CG12204	Dyak_GE17386
Dmel_CG14199	Dyak_GE17384
Dmel_CG3400	Dyak_GE15846
Dmel_CG14200	Dyak_GE15847
Dmel_CG12233	Dyak_GE17383
Dmel_CG42687	Dyak_GE15848
Dmel_CG12231	Dyak_GE17382
Dmel_CG32532	Dyak_GE17381
Dmel_CG3917	Dyak_GE17380
Dmel_CG12230	Dyak_GE15849
Dmel_CG14217	Dyak_GE17379
Dmel_CG14204	Dyak_GE15850
Dmel_CG14219	Dyak_GE17376
Dmel_CG14205	Dyak_GE15851
Dmel_CG14206	Dyak_GE15852
Dmel_CG14220	Dyak_GE17375
Dmel_CG14207	Dyak_GE15853
Dmel_CG14208	Dyak_GE15855
Dmel_CG14209	Dyak_GE15856
Dmel_CG14210	Dyak_GE15857
Dmel_CG12788	Dyak_GE17373
Dmel_CG17767	Dyak_GE17372
Dmel_CG14221	Dyak_GE17371
Dmel_CG14222	Dyak_GE17370
Dmel_CG14211	Dyak_GE15858
Dmel_CG14212	Dyak_GE15859
Dmel_CG12238	Dyak_GE17369
Dmel_CG14213	Dyak_GE15860
Dmel_CG12237	Dyak_GE17368
Dmel_CG14214	Dyak_GE15861
Dmel_CG12235	Dyak_GE17367
Dmel_CG12234	Dyak_GE17366
Dmel_CG14215	Dyak_GE15862
Dmel_CG14223	Dyak_GE17365
Dmel_CG14216	Dyak_GE15863
Dmel_CG12529	Dyak_GE15864
Dmel_CG14225	Dyak_GE17364
Dmel_CG14226	Dyak_GE17362
Dmel_CG14224	Dyak_GE15866
Dmel_CG14227	Dyak_GE17361
Dmel_CG14228	Dyak_GE17360
Dmel_CG14229	Dyak_GE17359
Dmel_CG12530	Dyak_GE15867
Dmel_CG14231	Dyak_GE17358
Dmel_CG14232	Dyak_GE17357
Dmel_CG14230	Dyak_GE15868
Dmel_CG14233	Dyak_GE17356
Dmel_CG12531	Dyak_GE15869
Dmel_CG12532	Dyak_GE15870
Dmel_CG14235	Dyak_GE17355
Dmel_CG18809	Dyak_GE17354
Dmel_CG33931	Dyak_GE28487
Dmel_CG33932	Dyak_GE15872
Dmel_CG32528	Dyak_GE15874
Dmel_CG12534	Dyak_GE15875
Dmel_CG12703	Dyak_GE15877
Dmel_CG12702	Dyak_GE13456
Dmel_CG12701	Dyak_GE17353
Dmel_CG11940	Dyak_GE17351
Dmel_CG11943	Dyak_GE15878
Dmel_CG15618	Dyak_GE28867
Dmel_CG32529	Dyak_GE15879
Dmel_CG12655	Dyak_GE17348
Dmel_CG9565	Dyak_GE15881
Dmel_CG17003	Dyak_GE17347
Dmel_CG33517	Dyak_GE17345
Dmel_CG9570	Dyak_GE15885
Dmel_CG9571	Dyak_GE17344
Dmel_CG18859	Dyak_GE17343
Dmel_CG9572	Dyak_GE15890
Dmel_CG9575	Dyak_GE17342
Dmel_CG9576	Dyak_GE17340
Dmel_CG9577	Dyak_GE15891
Dmel_CG9581	Dyak_GE17339
Dmel_CG9578	Dyak_GE15892
Dmel_CG9579	Dyak_GE15364
Dmel_CG18000	Dyak_GE15363
Dmel_CG17052	Dyak_GE17864
Dmel_CG17058	Dyak_GE17865
Dmel_CG17068	Dyak_GE15362
Dmel_CG17060	Dyak_GE17866
Dmel_CG17065	Dyak_GE15361
Dmel_CG17063	Dyak_GE15360
Dmel_CG1504	Dyak_GE15359
Dmel_CG1631	Dyak_GE17869
Dmel_CG12679	Dyak_GE15354
Dmel_CG11738	Dyak_GE17874
Dmel_CG1467	Dyak_GE15352
Dmel_CG11734	Dyak_GE17877
Dmel_CG15459	Dyak_GE15351
Dmel_CG15458	Dyak_GE15350
Dmel_CG11748	Dyak_GE17879
Dmel_CG1670	Dyak_GE17880
Dmel_CG15457	Dyak_GE15349
Dmel_CG1668	Dyak_GE17881
Dmel_CG32505	Dyak_GE15348
Dmel_CG15456	Dyak_GE15347
Dmel_CG11710	Dyak_GE15346
Dmel_CG1692	Dyak_GE17883
Dmel_CG1695	Dyak_GE17884
Dmel_CG32506	Dyak_GE17885
Dmel_CG1702	Dyak_GE17886
Dmel_CG1412	Dyak_GE15343
Dmel_CG1812	Dyak_GE17888
Dmel_CG18492	Dyak_GE15342
Dmel_CG42267	Dyak_GE17890
Dmel_CG34145	Dyak_GE15340
Dmel_CG1829	Dyak_GE17892
Dmel_CG1835	Dyak_GE17893
Dmel_CG1338	Dyak_GE15339
Dmel_CG1849	Dyak_GE17894
Dmel_CG1324	Dyak_GE15338
Dmel_CG15452	Dyak_GE15337
Dmel_CG34358	Dyak_GE15333
Dmel_CG1314	Dyak_GE15330
Dmel_CG42707	Dyak_GE15329
Dmel_CG11227	Dyak_GE15327
Dmel_CG12092	Dyak_GE17898
Dmel_CG2071	Dyak_GE15326
Dmel_CG1304	Dyak_GE15325
Dmel_CG11666	Dyak_GE17901
Dmel_CG10998	Dyak_GE15324
Dmel_CG1532	Dyak_GE15322
Dmel_CG1529	Dyak_GE15321
Dmel_CG1740	Dyak_GE17902
Dmel_CG15449	Dyak_GE15320
Dmel_CG1742	Dyak_GE17903
Dmel_CG1753	Dyak_GE17904
Dmel_CG1518	Dyak_GE15319
Dmel_CG32513	Dyak_GE17905
Dmel_CG11566	Dyak_GE17906
Dmel_CG1501	Dyak_GE15315
Dmel_CG15445	Dyak_GE17908
Dmel_CG34120	Dyak_GE17910
Dmel_CG14579	Dyak_GE17912
Dmel_CG1724	Dyak_GE15312
Dmel_CG32521	Dyak_GE15311
Dmel_CG32523	Dyak_GE17914
Dmel_CG1722	Dyak_GE15309
Dmel_CG1494	Dyak_GE17916
Dmel_CG1718	Dyak_GE15308
Dmel_CG1801	Dyak_GE15307
Dmel_CG1489	Dyak_GE17917
Dmel_CG33713	Dyak_GE15306
Dmel_CG33714	Dyak_GE15305
Dmel_CG1696	Dyak_GE15304
Dmel_CG1486	Dyak_GE17918
Dmel_CG1693	Dyak_GE15303
Dmel_CG1484	Dyak_GE17919
Dmel_CG17051	Dyak_GE17920
Dmel_CG1685	Dyak_GE15301
Dmel_CG1391	Dyak_GE17921
Dmel_CG1403	Dyak_GE17923
Dmel_CG1410	Dyak_GE17924
Dmel_CG1414	Dyak_GE17925
Dmel_CG1417	Dyak_GE17926
Dmel_CG1666	Dyak_GE15300
Dmel_CG1424	Dyak_GE17927
Dmel_CG42343	Dyak_GE15296
Dmel_CG14584	Dyak_GE15295
Dmel_CG1644	Dyak_GE15290
Dmel_CG14476	Dyak_GE15288
Dmel_CG17450	Dyak_GE15287
Dmel_CG33502	Dyak_GE15286
Dmel_CG17686	Dyak_GE15285
Dmel_CG14621	Dyak_GE17936
Dmel_CG14615	Dyak_GE15272
Dmel_CG14620	Dyak_GE17937
Dmel_CG14614	Dyak_GE15271
Dmel_CG14619	Dyak_GE17938
Dmel_CG14613	Dyak_GE15270
Dmel_CG14618	Dyak_GE17939
Dmel_CG12576	Dyak_GE15269
Dmel_CG14617	Dyak_GE17940
Dmel_CG14616	Dyak_GE17941
Dmel_CG17600	Dyak_GE17942
Dmel_CG17599	Dyak_GE15266
Dmel_CG17601	Dyak_GE17946
Dmel_CG32499	Dyak_GE15265
Dmel_CG12446	Dyak_GE15263
Dmel_CG9559	Dyak_GE15262
Dmel_CG42346	Dyak_GE17951
Dmel_CG41106	Dyak_GE28449
Dmel_CG40486	Dyak_GE15260
Dmel_CG40485	Dyak_GE15259
Dmel_CG12473	Dyak_GE15258
Dmel_CG12500	Dyak_GE15256
Dmel_CG40305	Dyak_GE15255
Dmel_CG17515	Dyak_GE15254
Dmel_CG13865	Dyak_GE17952
Dmel_CG2893	Dyak_GE17953
Dmel_CG2671	Dyak_GE16527
Dmel_CG2657	Dyak_GE16516
Dmel_CG11371	Dyak_GE16538
Dmel_CG11372	Dyak_GE16549
Dmel_CG11374	Dyak_GE27866
Dmel_CG11450	Dyak_GE16494
Dmel_CG11376	Dyak_GE16560
Dmel_CG11377	Dyak_GE16571
Dmel_CG12178	Dyak_GE16483
Dmel_CG2674	Dyak_GE16582
Dmel_CG13694	Dyak_GE16471
Dmel_CG4822	Dyak_GE16460
Dmel_CG3164	Dyak_GE16449
Dmel_CG2718	Dyak_GE16593
Dmel_CG31976	Dyak_GE16438
Dmel_CG31975	Dyak_GE16427
Dmel_CG31974	Dyak_GE16416
Dmel_CG11454	Dyak_GE16604
Dmel_CG42399	Dyak_GE16405
Dmel_CG3709	Dyak_GE16383
Dmel_CG11455	Dyak_GE16615
Dmel_CG3436	Dyak_GE16626
Dmel_CG33635	Dyak_GE16372
Dmel_CG18497	Dyak_GE16637
Dmel_CG11488	Dyak_GE16648
Dmel_CG11617	Dyak_GE16360
Dmel_CG11490	Dyak_GE16659
Dmel_CG3696	Dyak_GE16349
Dmel_CG11606	Dyak_GE16338
Dmel_CG3645	Dyak_GE16327
Dmel_CG17075	Dyak_GE16316
Dmel_CG3345	Dyak_GE16681
Dmel_CG11604	Dyak_GE16305
Dmel_CG11555	Dyak_GE16692
Dmel_CG17078	Dyak_GE16294
Dmel_CG11561	Dyak_GE16703
Dmel_CG11601	Dyak_GE16283
Dmel_CG3625	Dyak_GE16272
Dmel_CG11592	Dyak_GE16249
Dmel_CG11562	Dyak_GE16714
Dmel_CG3582	Dyak_GE16227
Dmel_CG2720	Dyak_GE16725
Dmel_CG2699	Dyak_GE16736
Dmel_CG4574	Dyak_GE16747
Dmel_CG11907	Dyak_GE16173
Dmel_CG3935	Dyak_GE16769
Dmel_CG4213	Dyak_GE16151
Dmel_CG4033	Dyak_GE16780
Dmel_CG4260	Dyak_GE16139
Dmel_CG4063	Dyak_GE16791
Dmel_CG13690	Dyak_GE16128
Dmel_CG4087	Dyak_GE16802
Dmel_CG11885	Dyak_GE16117
Dmel_CG13692	Dyak_GE16814
Dmel_CG13691	Dyak_GE16825
Dmel_CG4114	Dyak_GE16836
Dmel_CG4280	Dyak_GE16106
Dmel_CG4164	Dyak_GE16847
Dmel_CG4133	Dyak_GE16858
Dmel_CG4297	Dyak_GE16095
Dmel_CG4184	Dyak_GE16869
Dmel_CG4427	Dyak_GE16084
Dmel_CG2762	Dyak_GE16880
Dmel_CG3018	Dyak_GE16073
Dmel_CG11840	Dyak_GE16062
Dmel_CG11822	Dyak_GE16891
Dmel_CG2914	Dyak_GE16051
Dmel_CG11838	Dyak_GE16040
Dmel_CG2789	Dyak_GE16902
Dmel_CG11835	Dyak_GE16029
Dmel_CG2794	Dyak_GE16913
Dmel_CG2863	Dyak_GE16018
Dmel_CG2807	Dyak_GE16924
Dmel_CG13688	Dyak_GE16007
Dmel_CG2813	Dyak_GE16935
Dmel_CG13687	Dyak_GE15996
Dmel_CG2819	Dyak_GE16946
Dmel_CG2851	Dyak_GE15985
Dmel_CG13689	Dyak_GE16968
Dmel_CG13686	Dyak_GE15974
Dmel_CG2826	Dyak_GE16979
Dmel_CG2839	Dyak_GE16990
Dmel_CG17941	Dyak_GE15963
Dmel_CG2830	Dyak_GE17001
Dmel_CG3159	Dyak_GE15953
Dmel_CG3022	Dyak_GE17012
Dmel_CG13948	Dyak_GE17056
Dmel_CG3544	Dyak_GE17067
Dmel_CG3324	Dyak_GE15942
Dmel_CG31658	Dyak_GE17078
Dmel_CG3561	Dyak_GE17089
Dmel_CG3883	Dyak_GE15931
Dmel_CG3639	Dyak_GE17100
Dmel_CG15880	Dyak_GE15920
Dmel_CG3876	Dyak_GE15909
Dmel_CG3642	Dyak_GE29228
Dmel_CG3662	Dyak_GE17121
Dmel_CG3862	Dyak_GE15898
Dmel_CG3365	Dyak_GE15887
Dmel_CG4291	Dyak_GE15876
Dmel_CG3943	Dyak_GE17144
Dmel_CG13949	Dyak_GE17155
Dmel_CG13950	Dyak_GE17166
Dmel_CG4276	Dyak_GE15865
Dmel_CG4258	Dyak_GE15854
Dmel_CG33526	Dyak_GE17177
Dmel_CG3966	Dyak_GE17188
Dmel_CG15824	Dyak_GE15843
Dmel_CG4178	Dyak_GE17210
Dmel_CG4226	Dyak_GE17232
Dmel_CG4341	Dyak_GE17243
Dmel_CG31795	Dyak_GE15821
Dmel_CG4385	Dyak_GE15810
Dmel_CG4426	Dyak_GE17276
Dmel_CG4428	Dyak_GE17286
Dmel_CG4629	Dyak_GE15799
Dmel_CG4644	Dyak_GE15788
Dmel_CG14339	Dyak_GE17297
Dmel_CG14340	Dyak_GE17308
Dmel_CG4710	Dyak_GE15777
Dmel_CG4552	Dyak_GE17319
Dmel_CG4715	Dyak_GE15766
Dmel_CG4577	Dyak_GE17330
Dmel_CG4726	Dyak_GE17341
Dmel_CG4749	Dyak_GE17352
Dmel_CG5041	Dyak_GE15755
Dmel_CG4764	Dyak_GE17363
Dmel_CG33979	Dyak_GE15744
Dmel_CG4775	Dyak_GE17374
Dmel_CG5080	Dyak_GE15733
Dmel_CG4785	Dyak_GE17385
Dmel_CG14341	Dyak_GE17396
Dmel_CG5105	Dyak_GE15722
Dmel_CG31922	Dyak_GE17407
Dmel_CG5118	Dyak_GE15711
Dmel_CG4887	Dyak_GE17418
Dmel_CG4896	Dyak_GE17429
Dmel_CG5126	Dyak_GE15699
Dmel_CG4947	Dyak_GE17440
Dmel_CG5001	Dyak_GE17451
Dmel_CG5139	Dyak_GE15688
Dmel_CG14342	Dyak_GE17484
Dmel_CG42329	Dyak_GE17506
Dmel_CG5397	Dyak_GE17517
Dmel_CG5423	Dyak_GE17528
Dmel_CG5430	Dyak_GE17539
Dmel_CG5440	Dyak_GE17550
Dmel_CG33923	Dyak_GE28980
Dmel_CG33922	Dyak_GE15677
Dmel_CG5450	Dyak_GE17560
Dmel_CG5556	Dyak_GE15666
Dmel_CG5561	Dyak_GE15655
Dmel_CG31924	Dyak_GE15644
Dmel_CG5565	Dyak_GE15633
Dmel_CG31659	Dyak_GE15622
Dmel_CG33126	Dyak_GE15611
Dmel_CG14346	Dyak_GE17571
Dmel_CG5481	Dyak_GE15600
Dmel_CG43401	Dyak_GE28568
Dmel_CG43402	Dyak_GE29199
Dmel_CG31928	Dyak_GE17582
Dmel_CG33128	Dyak_GE17593
Dmel_CG31926	Dyak_GE17604
Dmel_CG31661	Dyak_GE17615
Dmel_CG18131	Dyak_GE15588
Dmel_CG7420	Dyak_GE15577
Dmel_CG18132	Dyak_GE15566
Dmel_CG7428	Dyak_GE15555
Dmel_CG12193	Dyak_GE17626
Dmel_CG4231	Dyak_GE23764
Dmel_CG10869	Dyak_GE15544
Dmel_CG31935	Dyak_GE15533
Dmel_CG14352	Dyak_GE17648
Dmel_CG7361	Dyak_GE15522
Dmel_CG31666	Dyak_GE17659
Dmel_CG17158	Dyak_GE17670
Dmel_CG17660	Dyak_GE15500
Dmel_CG17642	Dyak_GE17681
Dmel_CG17657	Dyak_GE15489
Dmel_CG18317	Dyak_GE15478
Dmel_CG17654	Dyak_GE15467
Dmel_CG31938	Dyak_GE17692
Dmel_CG31937	Dyak_GE17703
Dmel_CG17652	Dyak_GE15456
Dmel_CG17646	Dyak_GE17714
Dmel_CG17712	Dyak_GE15445
Dmel_CG17648	Dyak_GE17725
Dmel_CG31932	Dyak_GE15434
Dmel_CG17650	Dyak_GE15423
Dmel_CG31936	Dyak_GE17747
Dmel_CG31930	Dyak_GE17975
Dmel_CG31929	Dyak_GE15412
Dmel_CG31931	Dyak_GE15401
Dmel_CG31662	Dyak_GE15390
Dmel_CG31933	Dyak_GE15367
Dmel_CG31664	Dyak_GE15356
Dmel_CG15623	Dyak_GE15345
Dmel_CG31665	Dyak_GE17758
Dmel_CG31663	Dyak_GE15334
Dmel_CG15358	Dyak_GE15323
Dmel_CG7337	Dyak_GE17780
Dmel_CG15357	Dyak_GE15313
Dmel_CG33673	Dyak_GE15302
Dmel_CG31670	Dyak_GE15291
Dmel_CG10908	Dyak_GE17801
Dmel_CG15356	Dyak_GE15283
Dmel_CG15362	Dyak_GE17812
Dmel_CG7289	Dyak_GE17823
Dmel_CG4233	Dyak_GE15280
Dmel_CG7291	Dyak_GE17856
Dmel_CG31941	Dyak_GE15275
[truncated: 10,006 more rows]

## Sheet: pseudoobscura_busckii.ffdcjid
D. pseudoobscura	D. busckii
LOC117183371	LOC108601436
LOC4800418	LOC108604553
LOC4800417	LOC108604775
LOC4800416	LOC108603047
LOC4800415	LOC108602114
LOC4800414	LOC108602092
LOC4800413	LOC108602091
LOC4800412	LOC108602075
LOC6896744	LOC108604530
LOC4800410	LOC108604115
LOC6896743	LOC108602297
LOC4800407	LOC108602642
LOC4800405	LOC108603880
LOC6896740	LOC108603881
LOC4800404	LOC108604102
LOC4800403	LOC117134857
LOC6896734	LOC108602521
LOC5495517	LOC108602318
LOC6896733	LOC108602375
LOC6896732	LOC108602326
LOC6896731	LOC108602376
LOC4800401	LOC108601568
LOC4800400	LOC117134621
LOC4800398	LOC108602597
LOC6896726	LOC108603618
LOC4800396	LOC108602767
LOC4800395	LOC108602768
LOC4800394	LOC108602771
LOC4800393	LOC108602306
LOC4800391	LOC108601730
LOC4800390	LOC108601580
LOC4800389	LOC108604393
LOC4800388	LOC108604394
LOC4800387	LOC108604395
LOC4800386	LOC108604370
LOC4800385	LOC108602025
LOC4800384	LOC108604723
LOC4800374	LOC108604616
LOC4800373	LOC108601577
LOC4800381	LOC108602140
LOC4800380	LOC108602169
LOC4800382	LOC108602599
LOC4800372	LOC108601576
LOC4800371	LOC108602286
LOC4800370	LOC108602279
LOC4800369	LOC108602277
LOC4800272	LOC108603739
LOC4800304	LOC108603738
LOC4800238	LOC108603697
LOC4800300	LOC108603396
LOC4800240	LOC108601739
LOC4800242	LOC108602991
LOC4800299	LOC108604214
LOC4800291	LOC108604790
LOC4800253	LOC108604788
LOC4800277	LOC108601968
LOC4800289	LOC108604782
LOC4800248	LOC108604781
LOC4800249	LOC108604392
LOC4800246	LOC108604391
LOC4800250	LOC108601396
LOC6896716	LOC108604317
LOC4800256	LOC108604319
LOC4800255	LOC108604318
LOC4800259	LOC108604315
LOC4800260	LOC108604354
LOC6896715	LOC108603694
LOC4800275	LOC108604142
LOC4800237	LOC108604140
LOC4800235	LOC108602462
LOC6896714	LOC108604772
LOC6896713	LOC108604773
LOC4800265	LOC108604609
LOC4800266	LOC108604610
LOC4800267	LOC108604608
LOC6896711	LOC108601635
LOC4800305	LOC108604348
LOC4800283	LOC108601603
LOC4800269	LOC108603506
LOC4800271	LOC108601863
LOC6896710	LOC108601865
LOC4800286	LOC108601864
LOC4800274	LOC108601884
LOC4800276	LOC108602529
LOC4800281	LOC108604283
LOC4800261	LOC108601920
LOC4800285	LOC108601621
LOC4800284	LOC108604298
LOC4800264	LOC108602278
LOC6896706	LOC108602285
LOC4800295	LOC108604750
LOC6896694	LOC108602465
LOC4800270	LOC108601935
LOC4800268	LOC108604833
LOC4800307	LOC108604831
LOC4800309	LOC108602322
LOC4800310	LOC108601979
LOC4800313	LOC108604353
LOC4800311	LOC108603907
LOC4800316	LOC108602644
LOC4800317	LOC108602068
LOC4800318	LOC108601405
LOC6896687	LOC108602006
LOC6896686	LOC108603543
LOC4800321	LOC108603547
LOC4800324	LOC108603546
LOC4800322	LOC108601652
LOC4800328	LOC108604331
LOC4800330	LOC108604332
LOC6896671	LOC108604425
LOC4800332	LOC108604372
LOC4800334	LOC108604373
LOC4800333	LOC108604124
LOC4800335	LOC108601908
LOC4800336	LOC108604799
LOC4800337	LOC108604797
LOC4800339	LOC108601744
LOC6896664	LOC108601626
LOC4800344	LOC108603827
LOC4800343	LOC108603825
LOC4800345	LOC108603661
LOC4800346	LOC108603660
LOC4800347	LOC108603689
LOC4800348	LOC108603690
LOC6896662	LOC108603691
LOC4800349	LOC108603692
LOC4800351	LOC108604162
LOC4800352	LOC108604150
LOC4800353	LOC108604151
LOC4800354	LOC108602316
LOC4800355	LOC108603924
LOC117183283	LOC108603922
LOC117183373	LOC108601551
LOC4800361	LOC108601922
LOC4800362	LOC108604531
LOC4800363	LOC108601766
LOC4800298	LOC108603493
LOC4800252	LOC108603495
LOC4800263	LOC108603496
LOC6898018	LOC108603491
LOC4800536	LOC108601812
LOC4800535	LOC108601813
LOC6896790	LOC108601717
LOC4800534	LOC108601716
LOC4800532	LOC108601743
LOC4800531	LOC108601962
LOC4800530	LOC108604543
LOC4800529	LOC108604544
LOC4800528	LOC108604524
LOC6896786	LOC108602561
LOC4800526	LOC108601883
LOC4800525	LOC108603767
LOC4800524	LOC108603766
LOC6896785	LOC108602995
LOC4800521	LOC108602998
LOC6896783	LOC108602993
LOC4800516	LOC108602997
LOC4800514	LOC108602990
LOC4800513	LOC108604047
LOC4800512	LOC108604046
LOC4800511	LOC108603034
LOC4800510	LOC108603037
LOC4800509	LOC108603036
LOC4800508	LOC108603035
LOC4800507	LOC108603029
LOC4800506	LOC108603032
LOC4800505	LOC108603030
LOC6896781	LOC108603031
LOC6896780	LOC108601629
LOC4800503	LOC108601755
LOC4800502	LOC108602256
LOC4800500	LOC108601505
LOC6896778	LOC108602823
LOC4800498	LOC108602817
LOC4800497	LOC108602822
LOC4800496	LOC108602821
LOC4800492	LOC108601383
LOC4800495	LOC108602824
LOC4800493	LOC108601382
LOC4800494	LOC108602820
LOC4800491	LOC108601381
LOC4800490	LOC108602816
LOC4800489	LOC108604745
LOC4800487	LOC108603674
LOC4800481	LOC108597144
LOC4800482	LOC108604366
LOC4800480	LOC108604402
LOC4800479	LOC108604403
LOC4800478	LOC108602999
LOC6896774	LOC108602996
LOC4800476	LOC108602987
LOC4800475	LOC108602985
LOC6896769	LOC108601503
LOC6896766	LOC108604407
LOC4800469	LOC108601866
LOC6896763	LOC108604445
LOC4800465	LOC108604405
LOC4800464	LOC108604499
LOC4800463	LOC108604500
LOC4800462	LOC108601685
LOC6896762	LOC108601502
LOC4800460	LOC108602357
LOC4800459	LOC108603617
LOC4800458	LOC108603615
LOC4800457	LOC108601501
LOC4800456	LOC108603614
LOC6896760	LOC108601500
LOC6896759	LOC108604342
LOC6896758	LOC108601872
LOC4800454	LOC108601852
LOC4800453	LOC108604062
LOC4800452	LOC108604064
LOC6896755	LOC108603324
LOC6896754	LOC108604462
LOC4800449	LOC108604463
LOC4800448	LOC108604714
LOC4800447	LOC108601798
LOC4800446	LOC108601796
LOC4800443	LOC108603137
LOC4800441	LOC108604424
LOC4800440	LOC108601888
LOC6896753	LOC108602829
LOC6896752	LOC108603175
LOC4800436	LOC108603177
LOC4800435	LOC108602461
LOC4800433	LOC108601617
LOC4800432	LOC108603983
LOC4800430	LOC108602257
LOC4800429	LOC108602293
LOC4800428	LOC108604441
LOC4800244	LOC108603502
LOC6896751	LOC108602815
LOC6896749	LOC108601494
LOC6896748	LOC108601954
LOC4800424	LOC108602655
LOC4800423	LOC108604637
LOC4800422	LOC108604636
LOC6896745	LOC108602308
LOC4800548	LOC108604519
LOC4800550	LOC108603732
LOC4800551	LOC108601483
LOC6896814	LOC108604666
LOC117183241	LOC117134637
LOC4800563	LOC108601330
LOC6896816	LOC108603458
LOC6896817	LOC108602087
LOC4800569	LOC108601331
LOC4800570	LOC108602191
LOC6896819	LOC108601871
LOC4800572	LOC108602748
LOC4800573	LOC108601792
LOC4800574	LOC108601791
LOC4800576	LOC108603772
LOC4800577	LOC108604261
LOC4800578	LOC108604260
LOC4800579	LOC108603611
LOC6896823	LOC108604738
LOC4800586	LOC108604178
LOC4800587	LOC108604179
LOC4800588	LOC108602392
LOC6896824	LOC108604279
LOC4800590	LOC108601876
LOC4800591	LOC108601874
LOC4800592	LOC108601873
LOC4800594	LOC108604563
LOC4800595	LOC108601958
LOC4800596	LOC108603705
LOC4800597	LOC108603704
LOC6896825	LOC108603706
LOC4800598	LOC108601718
LOC4800599	LOC108601719
LOC6896827	LOC108602602
LOC4800602	LOC108603900
LOC4800603	LOC108603171
LOC4800604	LOC108603172
LOC4800605	LOC108603174
LOC4800606	LOC108604588
LOC4800610	LOC108602841
LOC4800611	LOC108602840
LOC6896829	LOC108604621
LOC4800613	LOC108602440
LOC4800612	LOC108604705
LOC4800616	LOC108603318
LOC4800614	LOC108602018
LOC4800617	LOC108604783
LOC4800620	LOC108604593
LOC4800623	LOC108601828
LOC6896832	LOC108604333
LOC6896836	LOC108602171
LOC4800631	LOC108601976
LOC6896837	LOC108603700
LOC6896838	LOC108604153
LOC4800636	LOC108602340
LOC4800637	LOC108602343
LOC6896845	LOC108602346
LOC4800644	LOC108603802
LOC13036333	LOC108601993
LOC4800651	LOC108603953
LOC4800652	LOC108603952
LOC4800653	LOC108604720
LOC4800654	LOC108603597
LOC4800655	LOC108603598
LOC4800659	LOC108603114
LOC4800658	LOC108603116
LOC4800657	LOC108603118
LOC4800660	LOC108603119
LOC4800662	LOC108601660
LOC4800663	LOC108603342
LOC6896866	LOC108603340
LOC4800664	LOC108603339
LOC4800665	LOC108601751
LOC4800666	LOC108601750
LOC4800668	LOC108604852
LOC4800669	LOC108604746
LOC4800670	LOC108602383
LOC4800671	LOC108603636
LOC4800672	LOC108603637
LOC4800673	LOC108603635
LOC6896869	LOC108604444
LOC13036398	LOC108604271
LOC6896872	LOC108604273
LOC6896874	LOC108604074
LOC4800686	LOC108604072
LOC4800687	LOC108604073
LOC6896875	LOC108606821
LOC4800689	LOC108604166
LOC4800690	LOC108604164
LOC4800692	LOC108604165
LOC13036356	LOC108601561
LOC4800691	LOC108602616
LOC4800693	LOC108601986
LOC4800695	LOC108603725
LOC4800694	LOC108603726
LOC4800696	LOC108603724
LOC4800697	LOC108603727
LOC4800698	LOC108602491
LOC6896878	LOC108602852
LOC117183351	LOC108602857
LOC4800700	LOC108602854
LOC4800702	LOC108603555
LOC4800703	LOC108601358
LOC4800706	LOC108604587
LOC4800707	LOC108602210
LOC4800708	LOC108603756
LOC4800719	LOC108602271
LOC6896886	LOC108603462
LOC4800722	LOC108601735
LOC6896888	LOC108604134
LOC4800724	LOC108604135
LOC4800725	LOC108603964
LOC4800726	LOC108603235
LOC4800727	LOC108603236
LOC4800728	LOC108601723
LOC4800729	LOC108601722
LOC4800730	LOC108602436
LOC6896892	LOC108601608
LOC6896893	LOC108604757
LOC4800733	LOC108601733
LOC4800734	LOC108604528
LOC6896895	LOC108604529
LOC4800735	LOC108604527
LOC4800737	LOC108603762
LOC4800738	LOC108604276
LOC4800739	LOC108604277
LOC4800743	LOC108604386
LOC4800744	LOC108604465
LOC4800745	LOC108604466
LOC4800746	LOC108601991
LOC4800747	LOC108602435
LOC4800748	LOC108604486
LOC4800749	LOC108604201
LOC4800755	LOC108604241
LOC6896902	LOC108603338
LOC117183393	LOC108602497
LOC4800760	LOC108604094
LOC4800763	LOC108604091
LOC4800762	LOC108604095
LOC4800765	LOC108604092
LOC4800764	LOC108601428
LOC6896913	LOC108602610
LOC4800771	LOC108602574
LOC4800773	LOC108602566
LOC4800772	LOC108604291
LOC4800774	LOC108604290
LOC4800775	LOC108604289
LOC4800776	LOC108604561
LOC4800777	LOC108601422
LOC4800778	LOC108604562
LOC4800779	LOC108604560
LOC4800780	LOC108603011
LOC4800781	LOC108603012
LOC4800782	LOC108602366
LOC6896914	LOC108601421
LOC6896916	LOC108603416
LOC4800790	LOC108604200
LOC4800793	LOC108604232
LOC6896919	LOC108604233
LOC4800796	LOC108604234
LOC4800797	LOC108604143
LOC4800798	LOC108604144
LOC4800799	LOC108604741
LOC4800800	LOC108606101
LOC6896920	LOC108603813
LOC4800805	LOC108602193
LOC4800806	LOC108602669
LOC4800807	LOC108601360
LOC4800808	LOC108601631
LOC4800811	LOC108604099
LOC6896921	LOC108603627
LOC4800814	LOC108601658
LOC4800817	LOC108602450
LOC4800816	LOC108602245
LOC4800825	LOC108602945
LOC4800831	LOC108594982
LOC4800835	LOC108603773
LOC4800836	LOC108602630
LOC4800838	LOC108602631
LOC4800837	LOC108602628
LOC6896926	LOC108601949
LOC4800839	LOC108604350
LOC4800841	LOC108604351
LOC4800842	LOC108604349
LOC4800843	LOC108604633
LOC6896929	LOC108602825
LOC4800844	LOC108602826
LOC4800846	LOC108604584
LOC6896930	LOC108603473
LOC4800849	LOC108603475
LOC4800850	LOC108603472
LOC4800851	LOC108603476
LOC4800852	LOC108602625
LOC4800853	LOC108602626
LOC6896931	LOC108603218
LOC4800856	LOC108603221
LOC4800857	LOC108603223
LOC4800858	LOC108603220
LOC4800859	LOC108603219
LOC4800860	LOC108602219
LOC4800861	LOC108601613
LOC4800862	LOC108603013
LOC6896940	LOC108602961
LOC13036455	LOC108602957
LOC6896948	LOC108603519
LOC4800871	LOC108604604
LOC4800872	LOC108604605
LOC4800873	LOC108601410
LOC4800874	LOC108604811
LOC4800876	LOC108598984
LOC4800879	LOC108601448
LOC6896949	LOC108603834
LOC4800881	LOC108603833
LOC4800882	LOC108604635
LOC4800883	LOC108604067
LOC4800885	LOC108601440
LOC4800884	LOC108602194
LOC6896950	LOC108601441
LOC4800887	LOC108601854
LOC4800891	LOC108602139
LOC4800893	LOC108602227
LOC4800894	LOC108602475
LOC4800895	LOC108604357
LOC4800897	LOC108603067
LOC6896955	LOC108603068
LOC6896956	LOC108603196
LOC4800902	LOC108603199
LOC6896958	LOC108603198
LOC6896959	LOC108601810
LOC6896960	LOC108602389
LOC6896962	LOC108602369
LOC4800908	LOC108602234
LOC6896965	LOC108602908
LOC4800923	LOC108602911
LOC4800925	LOC108602913
LOC4800924	LOC108602910
LOC4800926	LOC108601353
LOC4800927	LOC108602909
LOC4800928	LOC108604574
LOC4800930	LOC108601981
LOC4800931	LOC108601982
LOC4800932	LOC108602309
LOC4800933	LOC108602296
LOC4800934	LOC108604016
LOC4800935	LOC108602230
LOC4800936	LOC108604237
LOC4800938	LOC108604236
LOC4800941	LOC108604763
LOC4800943	LOC108604764
LOC4800944	LOC108601642
LOC4800945	LOC108601638
LOC4800946	LOC108601646
LOC4800947	LOC108601645
LOC6896969	LOC108601640
LOC4800950	LOC108601641
LOC4800951	LOC108601637
LOC6896970	LOC108601639
LOC4800953	LOC108603329
LOC4800956	LOC108603330
LOC4800948	LOC108601291
LOC4800955	LOC108601288
LOC4800954	LOC117134623
LOC4800957	LOC108604426
LOC4800958	LOC108604586
LOC6896975	LOC108602971
LOC4800962	LOC108602972
LOC4800961	LOC108602341
LOC4800963	LOC108602348
LOC4800964	LOC108602351
LOC4800965	LOC108601746
LOC4800966	LOC108603070
LOC4800967	LOC108601376
LOC4800972	LOC108602349
LOC4800973	LOC108602345
LOC4800974	LOC108602353
LOC4800975	LOC108604700
LOC4800977	LOC108604447
LOC6896977	LOC108604449
LOC4800978	LOC108604446
LOC4800980	LOC108601605
LOC4800982	LOC108604683
LOC4800981	LOC108604684
LOC4800990	LOC108602900
LOC6896986	LOC108602892
LOC4800992	LOC108602906
LOC4800993	LOC108602904
LOC4800994	LOC108603921
LOC4800995	LOC108603923
LOC4800998	LOC108604450
LOC4800999	LOC108604328
LOC4801000	LOC108604327
LOC4801001	LOC108602208
LOC6899370	LOC108603943
LOC6899369	LOC108603941
LOC4801004	LOC108603733
LOC6896995	LOC108602024
LOC6896996	LOC108601648
LOC4801007	LOC108604477
LOC4801008	LOC108602294
LOC4801009	LOC108604029
LOC4801011	LOC108604030
LOC4801012	LOC108603527
LOC4801013	LOC108603528
LOC6896999	LOC108598485
LOC4801015	LOC108601587
LOC4801019	LOC108601686
LOC4801020	LOC108601860
LOC4801021	LOC108601861
LOC4801022	LOC108603982
LOC4801023	LOC117134687
LOC4801027	LOC108604503
LOC4801028	LOC108602179
LOC4801031	LOC108603233
LOC4801032	LOC108603231
LOC4801033	LOC108603065
LOC4801035	LOC108602093
LOC6897009	LOC108601741
LOC13036450	LOC108603357
LOC13036369	LOC108602584
LOC6897013	LOC108602624
LOC4801041	LOC108602713
LOC6897014	LOC108603568
LOC4801044	LOC108604471
LOC4801045	LOC108601255
LOC4801048	LOC108604218
LOC4801049	LOC108604217
LOC4801050	LOC108601397
LOC4801051	LOC108604534
LOC13036441	LOC108601793
LOC4801053	LOC108604068
LOC4801054	LOC108601803
LOC6897018	LOC108603963
LOC26534253	LOC108603025
LOC6897020	LOC108603028
LOC4801060	LOC108603026
LOC4801063	LOC108601406
LOC4801062	LOC108601407
LOC4801061	LOC108602115
LOC4801067	LOC108603105
LOC4801068	LOC108603102
LOC6897025	LOC108603107
LOC6897026	LOC108603108
LOC4801070	LOC108603110
LOC4801071	LOC108603104
LOC4801072	LOC108603103
LOC6897031	LOC108603111
LOC6897032	LOC108603106
LOC4801077	LOC108602157
LOC4801078	LOC108602155
LOC4801079	LOC108601586
LOC4801080	LOC108604292
LOC4801081	LOC108603927
LOC4801082	LOC108604406
LOC4801083	LOC108603152
LOC6897035	LOC108603150
LOC4801094	LOC108601582
LOC6897044	LOC108603566
LOC4801096	LOC108603565
LOC6897045	LOC108602766
LOC4801100	LOC108602770
LOC4801101	LOC108602762
LOC4801103	LOC108602761
LOC4801104	LOC108602764
LOC4801107	LOC108603433
LOC4801106	LOC108603434
LOC4801109	LOC108603435
LOC4801110	LOC108602464
LOC6897048	LOC108601695
LOC4801113	LOC117134625
LOC4801114	LOC108603552
LOC4801115	LOC108603548
LOC4801116	LOC108602403
LOC4801117	LOC108602409
LOC6897050	LOC108601282
LOC6897051	LOC108602405
LOC6897052	LOC108602407
LOC4801121	LOC108602401
LOC4801123	LOC108604552
LOC4801124	LOC108601286
LOC4801125	LOC108604009
LOC6897053	LOC108604104
LOC4801126	LOC108604103
LOC6897054	LOC108604107
LOC6897055	LOC108604106
LOC4801129	LOC108602931
LOC4801131	LOC108602936
LOC6897057	LOC108602934
LOC6897058	LOC108602932
LOC26533605	LOC108602937
LOC4801132	LOC108601285
LOC6897060	LOC108602938
LOC6897061	LOC108602933
LOC13036374	LOC108602930
LOC4801137	LOC108601283
LOC26533361	LOC108604713
LOC4801140	LOC108604711
LOC6897066	LOC108602364
LOC6899810	LOC108604628
LOC6897067	LOC108601820
LOC6897068	LOC108602540
LOC4801139	LOC108601904
LOC13036472	LOC108601902
LOC6897072	LOC108601777
LOC4801141	LOC108601776
LOC4801142	LOC108602173
LOC4801143	LOC108602162
LOC6897073	LOC108602468
LOC4801145	LOC108604512
LOC4801146	LOC108604513
LOC4801147	LOC108602970
LOC4801148	LOC108602946
LOC4801149	LOC108601804
LOC6897074	LOC108603951
LOC4801151	LOC108601411
LOC6897075	LOC108602579
LOC4801152	LOC108604926
LOC6897077	LOC108604361
LOC6897080	LOC108604192
LOC6897081	LOC108601413
LOC4801156	LOC108604191
LOC4801157	LOC108601984
LOC4801161	LOC108603501
LOC4801162	LOC108603505
LOC6897084	LOC108602806
LOC4801164	LOC108602811
LOC4801165	LOC108603905
LOC4801166	LOC108603904
LOC4801167	LOC108603903
LOC4801168	LOC108604255
LOC4801169	LOC108602192
LOC4801170	LOC108601671
LOC4801171	LOC108604631
LOC4801172	LOC108604632
LOC4801173	LOC108602404
LOC4801174	LOC108602410
LOC4801176	LOC108601281
LOC4801184	LOC108601276
LOC4801185	LOC108601943
LOC4801186	LOC108601275
LOC4801189	LOC108604190
LOC4801190	LOC108603981
LOC6897092	LOC108603812
LOC4801192	LOC108604010
LOC4801193	LOC108604013
LOC4801194	LOC108604011
LOC4801195	LOC108604480
LOC4801196	LOC108602659
LOC4801197	LOC108602463
LOC4801198	LOC108604721
LOC6897104	LOC108604423
LOC6897106	LOC108604422
LOC4801206	LOC108601657
LOC4801207	LOC108601656
LOC4801208	LOC108603873
LOC6897107	LOC108601838
LOC6897112	LOC108604181
LOC4801220	LOC117134634
LOC4801221	LOC108604581
LOC4801222	LOC108604565
LOC4801223	LOC108604564
LOC4801224	LOC108604223
LOC4801225	LOC108602198
LOC4801226	LOC108602117
LOC4801227	LOC108604329
LOC4801230	LOC108604032
LOC4801232	LOC108603414
LOC4801234	LOC108603651
LOC4801237	LOC108602365
LOC4801238	LOC108604033
LOC4801239	LOC108604034
LOC4801240	LOC108604036
LOC4801242	LOC108603165
LOC4801243	LOC108603163
LOC4801244	LOC108603160
LOC4801245	LOC108603162
LOC4801246	LOC108602094
LOC4801247	LOC108601763
LOC4801248	LOC108602505
LOC4801249	LOC108603699
LOC4801250	LOC108603698
LOC6897117	LOC108603394
LOC4801253	LOC108602818
LOC4801257	LOC108604398
LOC6897125	LOC108603684
LOC4801261	LOC108604330
LOC6897128	LOC108602646
LOC4801264	LOC108602055
LOC4801263	LOC108602079
LOC4801266	LOC108601799
LOC4801267	LOC108603204
LOC6897129	LOC108603210
LOC4801269	LOC108603203
LOC6897130	LOC108601390
LOC4801270	LOC108603205
LOC4801271	LOC108603209
LOC4801272	LOC108603206
LOC4801273	LOC108603207
LOC4801274	LOC108601391
LOC4801275	LOC108603743
LOC4801277	LOC108604113
LOC117183220	LOC108601680
LOC4801278	LOC108603624
LOC4801279	LOC108602732
LOC4801280	LOC108601393
LOC4801281	LOC108602737
LOC4801282	LOC108601394
LOC4801283	LOC108603337
LOC4801285	LOC108603852
LOC4801287	LOC108603853
LOC4801288	LOC108603803
LOC4801289	LOC108603804
LOC4801290	LOC108603805
LOC4801291	LOC108603258
LOC4801292	LOC108603256
LOC4801293	LOC108601452
LOC4801294	LOC108603255
LOC4801295	LOC108601454
LOC6897136	LOC108603807
LOC4801297	LOC108603808
LOC4801298	LOC108602011
LOC6897137	LOC108604661
LOC4801301	LOC108604665
LOC4801300	LOC108604664
LOC4801302	LOC108602757
LOC4801307	LOC108602752
LOC4801308	LOC108602750
LOC6897140	LOC108603306
LOC4801310	LOC108603304
LOC6897141	LOC108603534
LOC4801311	LOC108603535
LOC4801312	LOC108604759
LOC6897143	LOC108601372
LOC4801319	LOC108601373
LOC6897147	LOC108602779
LOC4801321	LOC108601363
LOC5687544	LOC108601362
LOC6897149	LOC108601774
LOC4801329	LOC108601361
LOC4801332	LOC108604583
LOC4801333	LOC108602338
LOC4801334	LOC108604084
LOC6897150	LOC108604083
LOC4801336	LOC108604242
LOC4801339	LOC108601267
LOC26532104	LOC108602614
LOC6897151	LOC108602671
LOC4801345	LOC108604679
LOC4801346	LOC108603799
LOC4801349	LOC108603696
LOC4801350	LOC108602332
LOC4801351	LOC108603521
LOC4801352	LOC108603520
LOC4801354	LOC108603518
LOC4801364	LOC108601271
LOC4801365	LOC108603406
LOC4801366	LOC108603408
LOC4801367	LOC108601679
LOC4801369	LOC108603017
LOC4801370	LOC108604523
LOC4801371	LOC108604522
LOC6897158	LOC108603965
LOC4801376	LOC108601420
LOC6897161	LOC108602165
LOC4801378	LOC108604158
LOC4801379	LOC108604443
LOC4801380	LOC108604195
LOC4801384	LOC108603335
LOC6897163	LOC108603334
LOC4801386	LOC108601970
LOC4801387	LOC108601972
LOC4801388	LOC108603075
LOC4801396	LOC108604559
LOC6897169	LOC108603269
LOC6897170	LOC108603270
LOC6897171	LOC108603271
LOC6897172	LOC108603267
LOC6897173	LOC108603266
LOC6897174	LOC108601985
LOC6897176	LOC108601668
LOC4801397	LOC108601669
LOC4801399	LOC108603387
LOC26533060	LOC108602718
LOC4801402	LOC108601558
LOC4801405	LOC108604215
LOC6897177	LOC108602881
LOC4801406	LOC108602877
LOC4801407	LOC108602879
LOC4801409	LOC108602875
LOC6897182	LOC108601846
LOC6897183	LOC108603155
LOC4801412	LOC108601929
LOC4801413	LOC108602217
LOC6897184	LOC108601778
LOC6897185	LOC108601674
LOC4801419	LOC108604556
LOC4801420	LOC108602305
LOC4801421	LOC108602502
LOC6897189	LOC108602301
LOC4801422	LOC108602118
LOC4801423	LOC108602272
LOC4801425	LOC108602178
LOC4801426	LOC108604285
LOC4801427	LOC108604439
LOC4801428	LOC108604440
LOC4801429	LOC108602527
LOC4801430	LOC108603992
LOC4801431	LOC108603989
LOC4801432	LOC108603991
LOC4801433	LOC108603835
LOC4801434	LOC108601403
LOC4801440	LOC108604148
LOC4801437	LOC108604147
LOC4801443	LOC108603403
LOC4801444	LOC108604267
LOC4801445	LOC108604266
LOC4801446	LOC108602425
LOC4801447	LOC108597133
LOC4801448	LOC108603556
LOC26532833	LOC108603405
LOC4801449	LOC108603402
LOC4801450	LOC108601359
LOC4801451	LOC108603404
LOC4801453	LOC108601983
LOC4801454	LOC108602003
LOC4801455	LOC108602002
LOC4801457	LOC108604611
LOC4801458	LOC108602182
LOC6897218	LOC108604251
LOC6897219	LOC108602648
LOC6897221	LOC108603788
LOC6897224	LOC108603365
LOC4801468	LOC108601765
LOC13036449	LOC108602520
LOC4801478	LOC108601879
LOC4801480	LOC108604576
LOC4801484	LOC108604702
LOC4801485	LOC108604551
LOC4801486	LOC108603426
LOC4801487	LOC108604835
LOC4801495	LOC108604250
LOC4801496	LOC108604844
LOC4801497	LOC108604670
LOC4801498	LOC108604742
LOC117184220	LOC108602159
LOC4801501	LOC108601787
LOC4801502	LOC108602593
LOC4801503	LOC108604598
LOC4801504	LOC108604599
LOC4801505	LOC108601881
LOC4801506	LOC108603775
LOC4801507	LOC108603777
LOC4801508	LOC108603778
LOC4801509	LOC108603776
LOC4801510	LOC108602040
LOC4801511	LOC108603949
LOC4801512	LOC108603948
LOC4801513	LOC108601698
LOC4801514	LOC108602146
LOC4801515	LOC108601862
LOC6897241	LOC108604472
LOC4801517	LOC108604473
LOC4801518	LOC108601973
LOC4801521	LOC108604642
LOC4801522	LOC108603046
LOC6897243	LOC108603044
LOC4801524	LOC108603038
LOC4801525	LOC108603045
LOC4801527	LOC108602260
LOC4801530	LOC108604320
LOC4801531	LOC108602099
LOC6897246	LOC108604088
LOC4801534	LOC108602176
LOC4801535	LOC108602107
LOC4801536	LOC108603515
LOC4801538	LOC108603078
LOC4801539	LOC108604132
LOC6897248	LOC108604619
LOC4801543	LOC108601779
LOC4801547	LOC108601654
LOC4801548	LOC108601447
LOC4801550	LOC108602275
LOC4801551	LOC108601446
LOC117185006	LOC108601445
LOC4801553	LOC108604383
LOC4801554	LOC108604384
LOC4801555	LOC108603201
LOC4801556	LOC108603200
LOC4801557	LOC108603197
LOC4801558	LOC108603242
LOC4801559	LOC108603245
LOC4801560	LOC108603246
LOC4801561	LOC108603244
LOC4801562	LOC108601841
LOC4801563	LOC108601842
LOC6897255	LOC108603346
LOC4801568	LOC108603347
LOC4801567	LOC108603349
LOC4801566	LOC108603348
LOC4801565	LOC108603345
LOC4801569	LOC108603344
LOC4801570	LOC108604077
LOC4801571	LOC108603829
LOC4801572	LOC108603182
LOC6897256	LOC108601570
LOC4801574	LOC108603639
LOC6897260	LOC108603638
LOC4801575	LOC108603141
LOC4801576	LOC108603143
LOC4801577	LOC108604278
LOC4801578	LOC108602300
LOC4801579	LOC108604753
LOC4801580	LOC108602596
LOC4801581	LOC108602089
LOC4801583	LOC108601742
LOC4801584	LOC108604209
LOC4801585	LOC108604208
LOC4801589	LOC108602235
LOC4801590	LOC108602498
LOC4801591	LOC108604521
LOC4801593	LOC108604754
LOC4801594	LOC108604168
LOC4801595	LOC108604171
LOC4801597	LOC108604169
LOC4801596	LOC108601725
LOC4801598	LOC108601726
LOC4801599	LOC108604024
LOC4801600	LOC108604488
LOC6897270	LOC108604487
LOC4801602	LOC108602061
LOC4801604	LOC108601885
LOC4801605	LOC108601273
LOC4801606	LOC108601681
LOC4801609	LOC108602299
LOC4801616	LOC108602150
LOC4801617	LOC108602445
LOC4801618	LOC108601868
LOC6897277	LOC108602243
LOC6897279	LOC108602141
LOC4801623	LOC108601757
LOC4801622	LOC108602457
LOC4801624	LOC108604780
LOC6897281	LOC108603468
LOC6897284	LOC108602360
LOC4801629	LOC108602650
LOC4801630	LOC108604061
LOC4801631	LOC108604249
LOC4801632	LOC108604248
LOC4801633	LOC108604247
LOC4801634	LOC108602241
LOC4801636	LOC108604065
LOC6897285	LOC108604066
LOC4801638	LOC108602480
LOC4801642	LOC108602842
LOC4801643	LOC108602839
LOC4801644	LOC108602837
LOC4801647	LOC108604226
LOC4801658	LOC108604227
LOC4801659	LOC108602130
LOC4801660	LOC108602131
LOC4801661	LOC108603477
LOC4801662	LOC108603276
LOC4801663	LOC108603278
LOC4801664	LOC108603277
LOC4801665	LOC108603274
LOC4801666	LOC108603275
LOC4801670	LOC108601623
LOC4801671	LOC108603061
LOC6897297	LOC108603062
LOC4801674	LOC108603059
LOC4801673	LOC108603056
LOC4801676	LOC108603058
LOC4801677	LOC108603057
LOC4801678	LOC108603063
LOC4801679	LOC108602543
LOC4801680	LOC108602132
LOC4801681	LOC108603910
LOC4801683	LOC108601752
LOC4801685	LOC108603138
LOC6897308	LOC108603139
LOC117184915	LOC108604492
LOC4801688	LOC117134855
LOC4801687	LOC108604491
LOC4801689	LOC108604490
LOC4801700	LOC108603595
LOC4801701	LOC108603593
LOC4801704	LOC108603946
LOC4801703	LOC108604761
LOC4801705	LOC108602387
LOC4801706	LOC108603361
LOC4801707	LOC108601837
LOC4801708	LOC108601704
LOC4801709	LOC108601264
LOC4801710	LOC108601950
LOC4801711	LOC108601919
LOC4801713	LOC108603846
LOC4801714	LOC108603847
LOC6897317	LOC108603844
LOC4801716	LOC108601811
LOC4801717	LOC108601699
LOC4801719	LOC108602218
LOC4801718	LOC108601659
LOC6897320	LOC108601490
LOC4801720	LOC108601927
LOC4801721	LOC108601928
LOC4801732	LOC108604429
LOC4801733	LOC108604428
LOC6897329	LOC108603887
LOC4801734	LOC108603885
LOC4801735	LOC108603883
LOC13036553	LOC108600912
LOC4801736	LOC108603884
LOC4801737	LOC108603888
LOC4801738	LOC108603882
LOC4801739	LOC108602634
LOC4801741	LOC108602632
LOC4801742	LOC108602627
LOC4801743	LOC108603771
LOC4801744	LOC108603020
LOC4801745	LOC108603021
LOC4801746	LOC108603619
LOC4801748	LOC108602097
LOC4801749	LOC108601788
LOC4801750	LOC108604758
LOC26532715	LOC108601636
LOC6903901	LOC108601338
LOC13036518	LOC108603157
LOC4801754	LOC108603154
LOC4801755	LOC108603582
LOC4801756	LOC108603581
LOC4801757	LOC108603580
LOC4801758	LOC108604367
LOC4801759	LOC108604059
LOC4801760	LOC108604058
LOC4801761	LOC108604057
LOC6897332	LOC108604060
LOC4801762	LOC108603356
LOC4801763	LOC108604647
LOC4801764	LOC108603169
LOC4801768	LOC108604801
LOC4801769	LOC108604800
LOC4801770	LOC108601851
LOC4801765	LOC108601556
LOC4801771	LOC108603551
LOC4801772	LOC108604526
LOC6897334	LOC108604695
LOC4801774	LOC108604696
LOC6897336	LOC108604515
LOC4801776	LOC108604514
LOC6897337	LOC108602072
LOC4801778	LOC108601724
LOC6897340	LOC108604173
LOC4801781	LOC108604175
LOC4801782	LOC108604176
LOC4801783	LOC108604786
LOC4801784	LOC108602185
LOC4801785	LOC108604163
LOC4801786	LOC108601822
LOC4801787	LOC108601823
LOC4801788	LOC108601721
LOC4801789	LOC108601867
LOC4801790	LOC108603665
LOC4801797	LOC108604469
LOC4801798	LOC108604470
LOC4801800	LOC108602496
LOC6897346	LOC108604161
LOC4801802	LOC108604159
LOC4801804	LOC108604454
LOC4801806	LOC108604455
LOC6897347	LOC108604456
LOC4801807	LOC108602426
LOC4801811	LOC108604479
LOC4801812	LOC108604478
LOC4801813	LOC108604510
LOC4801814	LOC108604508
LOC4801816	LOC108604655
LOC4801817	LOC108604654
LOC4801818	LOC108604652
LOC4801819	LOC108604842
LOC4801820	LOC108602536
LOC4801821	LOC108601263
LOC4801823	LOC108602008
LOC4801822	LOC108602142
LOC4801824	LOC108604045
LOC4801825	LOC108602339
LOC4801826	LOC108602557
LOC4801827	LOC108603113
LOC4801828	LOC108603112
LOC4801829	LOC108602458
LOC4801830	LOC108604727
LOC4801831	LOC108603430
LOC4801832	LOC108603429
LOC4801833	LOC108602161
LOC4801835	LOC108603686
LOC4801836	LOC108601771
LOC4801837	LOC108601770
LOC4801838	LOC108603319
LOC4801839	LOC108602549
LOC4801840	LOC108603015
LOC4801841	LOC108603018
LOC4801842	LOC108603016
LOC6897361	LOC108603322
LOC4801850	LOC108603321
LOC4801852	LOC108603901
LOC4801853	LOC108604618
LOC4801854	LOC108602135
LOC4801855	LOC108601562
LOC4801867	LOC108601789
LOC26533920	LOC108601708
LOC6897368	LOC108601709
LOC6897369	LOC108603740
LOC4801870	LOC108602347
LOC4801871	LOC108604660
LOC4801873	LOC108602755
LOC6897371	LOC108602759
LOC6897373	LOC108602754
LOC4801875	LOC108602753
LOC13036481	LOC108602242
LOC4801877	LOC108604726
LOC4801879	LOC108602255
LOC4801880	LOC108602070
LOC4801881	LOC108602069
LOC4801882	LOC108602063
LOC4801884	LOC108602485
LOC4801885	LOC108602486
LOC4801886	LOC108601456
LOC6897376	LOC108603894
LOC4801889	LOC108601457
LOC4801890	LOC108603899
LOC4801891	LOC108603896
LOC4801892	LOC108603897
LOC4801895	LOC108601459
LOC4801897	LOC108601460
LOC4801898	LOC108601461
LOC4801896	LOC108602195
LOC4801900	LOC108602731
LOC4801899	LOC108602476
LOC6897379	LOC108602525
LOC4801902	LOC108601462
LOC4801903	LOC108602484
LOC4801904	LOC108601463
LOC4801905	LOC108602421
LOC4801906	LOC108602315
LOC4801907	LOC108604591
LOC6897380	LOC108604592
LOC4801909	LOC108601465
LOC4801910	LOC108601418
LOC4801911	LOC108601417
LOC6897381	LOC108602569
LOC4801913	LOC108603443
LOC4801915	LOC108603444
LOC4801916	LOC108603442
LOC4801917	LOC108601416
LOC4801919	LOC108601415
LOC26534035	LOC108605964
LOC4801926	LOC108604483
LOC4801927	LOC108604482
LOC4801928	LOC108602342
LOC4801931	LOC108604517
LOC6897389	LOC108603040
LOC6897390	LOC108602231
LOC4801934	LOC108603763
LOC4801935	LOC108603765
LOC6897393	LOC108604813
LOC4801944	LOC108603525
LOC4801945	LOC108603524
LOC4801946	LOC108603523
LOC4801947	LOC108603522
LOC4801948	LOC108602556
LOC4801949	LOC108603213
LOC4801955	LOC108603990
LOC6897399	LOC108602513
LOC4801956	LOC108603742
LOC6897400	LOC108602893
LOC117183317	LOC108602907
LOC4801960	LOC108602894
LOC4801959	LOC108602898
LOC4801961	LOC108602899
LOC4801962	LOC108602905
LOC4801963	LOC108603125
LOC4801964	LOC108603127
LOC4801965	LOC108603126
LOC4801966	LOC108603123
LOC6897401	LOC108603122
LOC4801968	LOC108603128
LOC6897405	LOC108601844
LOC6897406	LOC108601843
LOC4801969	LOC108601706
LOC4801970	LOC108601939
LOC4801971	LOC108601940
LOC4801974	LOC108603316
LOC4801975	LOC108603945
LOC4801977	LOC108604312
LOC6897407	LOC108601693
LOC4801980	LOC108601694
LOC4801981	LOC108603095
LOC4801982	LOC108602528
LOC4801983	LOC108602154
LOC4801984	LOC108603497
LOC4801985	LOC108604048
LOC4801987	LOC108602206
LOC4801988	LOC108601780
LOC4801989	LOC108601380
LOC4801991	LOC108604765
LOC4801992	LOC108601387
LOC4801993	LOC108603000
LOC4801994	LOC108604532
LOC4801995	LOC108604537
LOC4802003	LOC108601541
LOC4802004	LOC108603079
LOC6897419	LOC108604294
LOC6897420	LOC108603986
LOC6897421	LOC108603987
LOC4802008	LOC108604245
LOC4802009	LOC108604837
LOC4802010	LOC108602550
LOC4802011	LOC108604189
LOC4802012	LOC108604188
LOC4802014	LOC108603094
LOC4802018	LOC108604776
LOC4802019	LOC108601293
LOC6897425	LOC108604421
LOC4802021	LOC108601918
LOC6897427	LOC108603666
LOC26532398	LOC117134690
LOC117183559	LOC117134728
LOC26532710	LOC117134729
LOC4802023	LOC108604804
LOC6897432	LOC108604156
LOC4802025	LOC108604645
LOC4802026	LOC108604644
LOC4802027	LOC108604646
LOC4802028	LOC108601727
LOC4802029	LOC108602122
LOC4802030	LOC108601252
LOC4802031	LOC108601253
LOC6897434	LOC108603194
LOC6897435	LOC108603191
LOC4802036	LOC108603193
LOC6897436	LOC108603192
LOC4802039	LOC108604830
LOC4802041	LOC108603931
LOC6897440	LOC108603928
LOC4802043	LOC117134833
LOC4802044	LOC108603930
LOC4802045	LOC108603424
LOC4802046	LOC108603425
LOC4802047	LOC108603868
LOC4802048	LOC108603420
LOC4802051	LOC108603418
LOC4802052	LOC108603419
LOC4802053	LOC108603608
LOC4802054	LOC108603605
LOC4802056	LOC108603707
LOC4802057	LOC108603709
LOC4802058	LOC108602418
LOC4802059	LOC108603511
LOC4802061	LOC108603514
LOC6897443	LOC108604306
LOC4802063	LOC108604308
LOC4802064	LOC108601836
LOC4802065	LOC108601785
LOC4802066	LOC108601786
LOC4802067	LOC108601684
LOC4802068	LOC108601683
LOC4802069	LOC108604668
LOC4802070	LOC108604669
LOC4802071	LOC108599353
LOC4802072	LOC108602831
LOC4802074	LOC108601239
LOC4802075	LOC108602501
LOC6897446	LOC108604376
LOC4802080	LOC108604288
LOC4802081	LOC108602662
LOC4802083	LOC108603669
LOC4802084	LOC108603667
LOC4802085	LOC108603668
LOC4802087	LOC108604300
LOC4802088	LOC108604299
LOC4802089	LOC108603916
LOC4802090	LOC108603915
LOC6897452	LOC108604571
LOC4802098	LOC108604341
LOC4802099	LOC108603940
LOC6897454	LOC108602019
LOC4802101	LOC108604347
LOC4802102	LOC108604344
LOC4802103	LOC108602519
LOC4802104	LOC108601592
LOC26533261	LOC108602568
LOC4802105	LOC108604323
LOC13036512	LOC108602074
LOC13036540	LOC108603972
LOC4802111	LOC108602056
LOC4802112	LOC108601634
LOC13036531	LOC108602026
LOC13036329	LOC108601469
LOC6903806	LOC108601468
LOC4811816	LOC108601898
LOC4811819	LOC108602469
LOC4811824	LOC108601901
LOC117183982	LOC108604382
LOC13036285	LOC108604339
LOC4802118	LOC108604338
LOC4802119	LOC108601934
LOC6904084	LOC117134691
LOC6904085	LOC108604389
LOC4802120	LOC117134665
LOC117184773	LOC117134677
LOC6897462	LOC108602740
LOC4802128	LOC108607863
LOC13036350	LOC117134712
LOC4802130	LOC108604760
LOC4802131	LOC108603401
LOC4802132	LOC108597515
LOC6897470	LOC108600284
LOC4811790	LOC117135101
LOC4811789	LOC108597516
LOC26531986	LOC108600140
LOC4811728	LOC108603285
LOC4811647	LOC108595614
LOC6899764	LOC108601649
LOC26532891	LOC108598625
LOC26532160	LOC108606026
LOC4811643	LOC108601650
LOC26532957	LOC117134680
LOC6899766	LOC108603397
LOC6899765	LOC117134657
LOC6899762	LOC108601664
LOC26533533	LOC117135100
LOC13036368	LOC117134664
LOC4802136	LOC108604040
LOC4802138	LOC108603797
LOC4802139	LOC108603796
LOC4802140	LOC108602128
LOC4802141	LOC108601531
LOC6897478	LOC108602127
LOC4802143	LOC108601530
LOC4802144	LOC108602125
LOC4802146	LOC108602124
LOC6897479	LOC108602123
LOC4802148	LOC108601529
LOC4802149	LOC108601528
LOC6897480	LOC108601527
LOC4802151	LOC108601526
LOC4802152	LOC108601525
LOC4802153	LOC108601524
LOC6897482	LOC108601522
LOC6897483	LOC108601521
LOC4802155	LOC108601520
LOC13036535	LOC108601519
LOC4802156	LOC108601518
LOC4802157	LOC108601517
LOC6897484	LOC108602333
LOC6897485	LOC108601516
LOC6897486	LOC108604739
LOC4802161	LOC108603376
LOC4802163	LOC108603375
LOC4802162	LOC108603377
LOC4802164	LOC108602455
LOC4802165	LOC108602926
LOC4802166	LOC108602923
LOC4802167	LOC108602922
LOC4802168	LOC108602921
LOC4802169	LOC108602924
LOC4802170	LOC108603693
LOC4802171	LOC108604432
LOC4802172	LOC108604431
LOC6897492	LOC108603573
LOC4802174	LOC108604474
LOC4802175	LOC108604476
LOC117183231	LOC108602694
LOC6897494	LOC108602336
LOC4802179	LOC108601745
LOC4802180	LOC108601297
LOC6897496	LOC108603779
LOC4802183	LOC108601914
LOC4802184	LOC108604230
LOC4802187	LOC108604185
LOC4802188	LOC108604187
LOC4802189	LOC108604186
LOC4802190	LOC108601712
LOC4802193	LOC108601754
LOC4802194	LOC108602738
LOC4802195	LOC108602467
LOC6897506	LOC108602090
LOC117183286	LOC108602222
LOC6897507	LOC108602221
LOC4802198	LOC108602220
LOC4802199	LOC108604719
LOC4802200	LOC108604716
LOC4802201	LOC108604717
LOC4802202	LOC108604791
LOC4802203	LOC108604437
LOC4802205	LOC108602657
LOC4802206	LOC108602565
LOC4802208	LOC108602735
LOC4802209	LOC108602734
LOC4802211	LOC108602397
LOC5384074	LOC108602254
LOC4802212	LOC108602446
LOC4802213	LOC108602517
LOC4802214	LOC108602661
LOC4802210	LOC108602112
LOC4802207	LOC108602420
LOC4802204	LOC108602613
LOC6897511	LOC108603745
LOC6897512	LOC108604686
LOC4802218	LOC108604768
LOC4802227	LOC108601559
LOC4802228	LOC108607709
LOC4802233	LOC108601790
LOC4802234	LOC108601957
LOC4802235	LOC108601609
LOC4802236	LOC108601906
LOC6897519	LOC108601907
LOC4802237	LOC108601855
LOC4802239	LOC108602239
LOC4802241	LOC108603592
LOC6897520	LOC108603609
LOC6897521	LOC108603606
LOC4802245	LOC108602800
LOC4802246	LOC108601317
LOC4802247	LOC108602801
LOC4802248	LOC108602798
LOC4802249	LOC108602796
LOC4802250	LOC108602797
LOC4802251	LOC108604038
LOC4802252	LOC108604037
LOC4802253	LOC108602100
LOC4802254	LOC108602833
LOC4802255	LOC108601543
LOC4802257	LOC108601653
LOC4802260	LOC108602413
LOC4802261	LOC108602598
LOC4802259	LOC108602554
LOC6897536	LOC108601544
LOC4802258	LOC108602047
LOC4802264	LOC108604417
LOC6897538	LOC108604415
LOC4802267	LOC108602371
LOC4802265	LOC108601547
LOC117184116	LOC108602531
LOC4802270	LOC108601548
LOC4802269	LOC108602012
LOC4802268	LOC108601549
LOC4802272	LOC108601550
LOC4802273	LOC108603369
LOC4802274	LOC108603368
LOC4802275	LOC108603370
LOC4802276	LOC108603367
LOC13036451	LOC108602541
LOC4802277	LOC108602212
LOC4802278	LOC108602509
LOC4802289	LOC108604687
LOC4802290	LOC108602172
LOC4802291	LOC108604116
LOC4802292	LOC108603360
LOC4802293	LOC108604056
LOC4802294	LOC108602966
LOC6897554	LOC108602965
LOC4802296	LOC108602968
LOC6897557	LOC108602963
LOC4802301	LOC108602964
LOC4802303	LOC108601492
LOC6897559	LOC108604699
LOC6897560	LOC108604697
LOC6897561	LOC108601830
LOC4802317	LOC108601829
LOC4802318	LOC108596244
LOC4802320	LOC108602917
LOC4802322	LOC108602919
LOC4802305	LOC108603350
LOC4802325	LOC108603260
LOC4802330	LOC108603051
LOC4802332	LOC108603053
LOC4802333	LOC108603052
LOC4802334	LOC108602268
LOC4802338	LOC108602979
LOC4802339	LOC108602978
LOC4802357	LOC108603710
LOC4802361	LOC108603712
LOC4802360	LOC108603711
LOC4802351	LOC108602007
LOC4802363	LOC108602082
LOC4802364	LOC108602864
LOC4802365	LOC108602873
LOC4802366	LOC108602331
LOC4802367	LOC108601894
LOC4802374	LOC108604229
LOC4802376	LOC108604550
LOC4802377	LOC108604381
LOC4802379	LOC108604767
LOC4802380	LOC108602863
LOC4802381	LOC108602874
LOC4802382	LOC108602872
LOC4802384	LOC108598769
LOC6897581	LOC108598768
LOC4802386	LOC108602265
LOC4802387	LOC108602264
LOC4802388	LOC108604639
LOC6897582	LOC108604641
LOC4802390	LOC108604640
LOC4802391	LOC108602057
LOC6897583	LOC108601444
LOC6897589	LOC108604352
LOC4802396	LOC108601309
LOC4802397	LOC108604204
LOC4802402	LOC108601696
LOC4802404	LOC108603968
LOC4802403	LOC108603374
LOC6897592	LOC108601478
LOC4802406	LOC108604321
LOC6897593	LOC108603412
LOC4802409	LOC108603413
LOC4802411	LOC108603411
LOC4802412	LOC108603410
LOC6897594	LOC108603958
LOC4802413	LOC108603957
LOC4802414	LOC108603956
LOC4802415	LOC108602005
LOC4802419	LOC108602884
LOC4802422	LOC108602882
LOC4802423	LOC108603770
LOC4802424	LOC108602249
LOC4802425	LOC108604708
LOC4802427	LOC108604707
LOC117183382	LOC108603450
LOC4802426	LOC108603445
LOC4802429	LOC108603447
LOC4802428	LOC108603449
LOC4802431	LOC108604130
LOC4802432	LOC108603307
LOC4802433	LOC108603308
LOC4802434	LOC108603680
LOC6897599	LOC108603681
LOC6897601	LOC108603831
LOC6897602	LOC108603642
LOC6897603	LOC108603644
LOC4802440	LOC108603645
LOC4802441	LOC108603643
LOC4802442	LOC108603646
LOC4802443	LOC108604270
LOC4802444	LOC108601989
LOC6897604	LOC108602170
LOC4802446	LOC108603679
LOC4802447	LOC108602164
LOC4802448	LOC108601340
LOC4802449	LOC108602205
LOC4802450	LOC108601738
LOC4802451	LOC108601737
LOC4802453	LOC108602583
LOC4802454	LOC108601250
LOC4802456	LOC108601676
LOC4802457	LOC108604453
LOC4802458	LOC108604137
LOC4802459	LOC108605362
LOC4802461	LOC108604121
LOC4802463	LOC108604152
LOC4802464	LOC108604812
LOC4802465	LOC108601670
LOC4802468	LOC108604704
LOC4802469	LOC108604703
LOC4802470	LOC117134658
LOC6897608	LOC117134659
LOC6897609	LOC108603313
LOC26533564	LOC108601601
LOC4802475	LOC108603280
LOC6897612	LOC108603281
LOC6897613	LOC108602442
LOC4802478	LOC108604125
LOC4802479	LOC108604129
LOC4802481	LOC108604678
LOC4802482	LOC108604622
LOC4802483	LOC108604624
LOC4802484	LOC108604623
LOC6897619	LOC108602914
LOC4802487	LOC108604258
LOC4802489	LOC108601938
LOC4802490	LOC108601937
LOC6897624	LOC108603714
LOC4802492	LOC108602871
LOC6897625	LOC108604751
LOC4802494	LOC108604096
LOC4802495	LOC108604098
LOC4802496	LOC108604097
LOC4802497	LOC108602696
LOC4802499	LOC108602701
LOC4802505	LOC108601960
LOC4802506	LOC108602119
LOC4802507	LOC108602098
LOC4802508	LOC108604680
LOC6897637	LOC108603262
LOC117184958	LOC108604625
LOC4802516	LOC108601254
LOC4802517	LOC108601897
LOC4802518	LOC108603049
LOC4802521	LOC108603048
LOC4802523	LOC108604825
LOC4802524	LOC108604615
LOC4802525	LOC108604614
LOC4802527	LOC108603073
LOC6897644	LOC108604725
LOC4802530	LOC108603438
LOC4802531	LOC108603439
LOC6897645	LOC108603441
LOC4802533	LOC108603437
LOC4802534	LOC108601713
LOC4802536	LOC108604193
LOC4802537	LOC108604194
LOC4802535	LOC108604710
LOC4802547	LOC108604595
LOC4802548	LOC108603532
LOC4802549	LOC108603533
LOC4802550	LOC108603531
LOC4802551	LOC108604694
LOC4802552	LOC108604693
LOC4802553	LOC108604691
LOC6897650	LOC108603328
LOC4802559	LOC108603326
LOC4802560	LOC108603325
LOC4802561	LOC108604821
LOC4802562	LOC108604762
LOC4802563	LOC108604756
LOC4802567	LOC108603723
LOC4802568	LOC108601850
LOC4802569	LOC108603100
LOC4802570	LOC108603869
LOC4802572	LOC108603870
LOC4802573	LOC108601661
LOC4802576	LOC108603510
LOC4802577	LOC108603509
LOC4802578	LOC108604545
LOC6897655	LOC108604546
LOC4802582	LOC108598980
LOC4802586	LOC108603851
LOC4802587	LOC108603850
LOC4802588	LOC108601832
LOC4802589	LOC108604485
LOC4802590	LOC108602105
LOC4802591	LOC108602250
LOC4802597	LOC108606790
LOC4802598	LOC108602004
LOC4802599	LOC108602553
LOC4802605	LOC108604359
LOC4802606	LOC108602417
LOC4802607	LOC108601915
LOC4802609	LOC108601916
LOC4802608	LOC108602380
LOC4802610	LOC108602393
LOC4802611	LOC108602022
LOC6897670	LOC108598986
LOC4802618	LOC108602160
LOC6897671	LOC108604520
LOC4802621	LOC108602181
LOC4802622	LOC108604145
LOC6897672	LOC108604146
LOC4802624	LOC108602136
LOC4802625	LOC108603224
LOC4802627	LOC108601905
LOC4802628	LOC108602110
LOC4802629	LOC108602108
LOC6897677	LOC108603806
LOC4802631	LOC108604070
LOC4802632	LOC108604071
LOC4802633	LOC108603713
LOC4802637	LOC117134631
LOC4802642	LOC108601909
LOC4802643	LOC108602303
LOC4802641	LOC108601437
LOC4802644	LOC108602232
LOC4802645	LOC108602044
LOC4802646	LOC108602043
LOC6897680	LOC108602042
LOC4802647	LOC108603810
LOC4802648	LOC108603811
LOC4802649	LOC108601729
LOC4802650	LOC108604826
LOC4802651	LOC108601944
LOC4802652	LOC108602640
LOC6897693	LOC108596311
LOC4802654	LOC108596312
LOC6897698	LOC108602860
LOC4802664	LOC108602859
LOC4802666	LOC108602158
LOC4802667	LOC108603793
LOC4802668	LOC108603792
LOC4802669	LOC108602228
LOC6897701	LOC108602229
LOC6897703	LOC108602590
LOC4802672	LOC108601899
LOC4802673	LOC108604222
LOC4802678	LOC108601748
LOC4802679	LOC108603736
LOC4802680	LOC108603734
LOC4802681	LOC108604282
LOC6897737	LOC108599008
LOC6897738	LOC108598974
LOC4802691	LOC108604076
LOC4802692	LOC108602481
LOC4802693	LOC108601514
LOC4802694	LOC108604838
LOC4802695	LOC108602810
LOC4802696	LOC108604735
LOC4802697	LOC108604734
LOC4802698	LOC108603781
LOC4802699	LOC108603782
LOC4802700	LOC108603783
LOC4802701	LOC108603784
LOC4802702	LOC108602976
LOC6897746	LOC108601472
LOC4802704	LOC108602980
LOC6897747	LOC108602984
LOC4802707	LOC108603876
LOC4802708	LOC108603874
LOC4802709	LOC108602429
LOC4802712	LOC108602233
LOC4802713	LOC108603423
LOC4802717	LOC108602807
LOC4802716	LOC108602814
LOC4802719	LOC108602813
LOC4802718	LOC108602812
LOC4802720	LOC108602805
LOC4802721	LOC108602808
LOC4802722	LOC108603601
LOC4802723	LOC108603602
LOC6897763	LOC108603603
LOC4802725	LOC108603600
LOC4802729	LOC108603092
LOC4802730	LOC108603091
LOC4802731	LOC108604434
LOC4802732	LOC108601237
LOC4802733	LOC108603296
LOC4802734	LOC108603294
LOC4802738	LOC108603717
LOC4802739	LOC108603716
LOC4802740	LOC108602382
LOC4802741	LOC108604580
LOC4802742	LOC108604579
LOC6897776	LOC108604420
LOC4802743	LOC108604419
LOC4802744	LOC108601824
LOC4802745	LOC108604207
LOC6897777	LOC108604055
LOC6897778	LOC108604054
LOC4802748	LOC108602719
LOC4802749	LOC108602361
LOC4802750	LOC108601924
LOC4802751	LOC108601926
LOC4802754	LOC108602216
LOC4802755	LOC108601896
LOC4802756	LOC108604643
LOC4802757	LOC108603042
LOC4802758	LOC108603212
LOC4802760	LOC108601342
LOC4802761	LOC108601886
LOC13036445	LOC108601887
LOC4802762	LOC108602693
LOC4802763	LOC108602224
LOC4802765	LOC108602223
LOC4802764	LOC108601329
LOC6897780	LOC108601328
LOC6897781	LOC108601327
LOC4802767	LOC108602526
LOC4802768	LOC108604014
LOC4802769	LOC108604015
LOC4802770	LOC108604634
LOC4802771	LOC108604388
LOC4802772	LOC108604305
LOC4802774	LOC108604573
LOC4802775	LOC108604572
LOC6897782	LOC108601917
LOC4802776	LOC108602605
LOC4802777	LOC108603950
LOC6897783	LOC108602356
LOC6897786	LOC108604017
LOC6897787	LOC108604566
LOC6897790	LOC108603701
LOC6897793	LOC108601762
LOC6897794	LOC108603801
LOC6897798	LOC108603826
LOC6897807	LOC117134692
LOC4802794	LOC108603866
LOC4802795	LOC108603864
LOC4802797	LOC108604041
LOC4802798	LOC108602121
LOC4802799	LOC108604202
LOC4802800	LOC108604601
LOC4802801	LOC108604603
LOC4802802	LOC108602792
LOC4802803	LOC108602787
LOC4802804	LOC108602783
LOC4802805	LOC108602791
LOC4802807	LOC108602789
LOC4802808	LOC108602786
LOC26534216	LOC108602781
LOC4802810	LOC108602784
LOC4802812	LOC108602782
LOC4802813	LOC108602209
LOC4802814	LOC108604356
LOC4802815	LOC108604355
LOC4802816	LOC108602325
LOC4802817	LOC108603237
LOC4802818	LOC108603239
LOC6904114	LOC108603238
LOC4802820	LOC108602302
LOC4802822	LOC108604774
LOC4802823	LOC108604089
LOC6897818	LOC108604090
LOC6897819	LOC108601663
LOC6897820	LOC108604442
LOC6897821	LOC108603919
LOC6897823	LOC108604435
LOC4802832	LOC108603217
LOC4802833	LOC108603253
LOC4802834	LOC108602086
LOC4802835	LOC108604340
LOC4802836	LOC108601714
LOC4802837	LOC108603216
LOC4802838	LOC108603254
LOC4802839	LOC108602000
LOC4802840	LOC108604303
LOC4802841	LOC108604304
LOC4802848	LOC108604006
LOC4802850	LOC108604007
LOC4802851	LOC108604008
LOC4802852	LOC108604766
LOC4802853	LOC108602867
LOC4802854	LOC108602866
LOC6903723	LOC108602324
LOC6897829	LOC108601758
LOC6903724	LOC108602473
LOC4802860	LOC108601728
LOC13036310	LOC108602858
LOC4802863	LOC108601795
LOC4802864	LOC108601794
LOC6899286	LOC108604172
LOC6899285	LOC108604626
LOC6899287	LOC108601839
LOC6897832	LOC108601249
LOC4802870	LOC108602149
LOC4802871	LOC108602148
LOC4802872	LOC108603539
LOC4802873	LOC108603541
LOC4802874	LOC108603542
LOC4802875	LOC108603540
LOC6897835	LOC108601700
LOC6897836	LOC108604374
LOC4802878	LOC108602490
LOC4802879	LOC108602202
LOC4802880	LOC108604213
LOC4802881	LOC108604212
LOC4802882	LOC108604262
LOC4802883	LOC108603144
LOC4802886	LOC108601251
LOC4802887	LOC108603392
LOC4802888	LOC108602488
LOC4802889	LOC108601955
LOC4802890	LOC108602103
LOC4802891	LOC108601598
LOC4802892	LOC108601992
LOC4802893	LOC108601672
LOC4802895	LOC108603843
LOC4802896	LOC108603841
LOC4802897	LOC108603842
LOC4802898	LOC108604120
LOC6903964	LOC108603452
LOC6903962	LOC108603451
LOC4802901	LOC108601538
LOC4802902	LOC108602927
LOC4802903	LOC108602928
LOC4802905	LOC108602929
LOC117183221	LOC108603823
LOC4802908	LOC108603824
LOC4802909	LOC108595079
LOC4802910	LOC108601539
LOC4802911	LOC108603673
LOC4802914	LOC108603132
LOC4802917	LOC108601688
LOC4802918	LOC108601689
LOC4802919	LOC108602479
LOC6897848	LOC108602427
LOC4802923	LOC108604210
LOC6897850	LOC108604676
LOC4802927	LOC108604677
LOC6897851	LOC108603984
LOC4802930	LOC108603312
LOC4802931	LOC108604547
LOC4802933	LOC108602041
LOC4802934	LOC108603737
LOC4802935	LOC108602152
LOC4802936	LOC108604752
LOC4802956	LOC117134644
LOC5495505	LOC108602727
LOC5384073	LOC108602726
LOC6897863	LOC108602729
LOC4802957	LOC108601245
LOC6897864	LOC117134624
LOC4802961	LOC108601632
LOC4802962	LOC108601651
LOC6897865	LOC108604301
LOC6897868	LOC108604364
LOC6897869	LOC117134929
LOC4802968	LOC108601619
LOC4802969	LOC108602274
LOC6897873	LOC108601814
LOC4802970	LOC108602591
LOC4802973	LOC108602067
LOC4802977	LOC108602111
LOC4802979	LOC108602433
LOC4802980	LOC108602060
LOC4802981	LOC108601678
LOC4802975	LOC108601677
LOC4802974	LOC108602443
LOC4802982	LOC108602266
LOC4802978	LOC108603993
LOC6897878	LOC108603994
LOC6897879	LOC108604000
LOC6897882	LOC108603576
LOC4802988	LOC108603621
LOC4802990	LOC108603623
LOC4802991	LOC108604690
LOC4802993	LOC108601988
LOC4802994	LOC108604570
LOC4803001	LOC108604568
LOC4803002	LOC108604569
LOC4803003	LOC108603082
LOC4803005	LOC108603083
LOC4803006	LOC108603090
LOC4803007	LOC108603089
LOC6897886	LOC108603088
LOC4803004	LOC108603561
LOC6897888	LOC108603558
LOC4803011	LOC108603559
LOC4803013	LOC108603630
LOC4803015	LOC117134834
LOC6897890	LOC108603634
LOC4803026	LOC108602046
LOC4803028	LOC108603863
LOC4803029	LOC108603354
LOC4803030	LOC108603352
LOC4803031	LOC108603353
LOC4803033	LOC108604002
LOC4803032	LOC108604001
LOC4803034	LOC108602414
LOC4803035	LOC108601964
LOC4803036	LOC108601732
LOC4803037	LOC108601731
LOC4803038	LOC108603856
LOC4803040	LOC108603857
LOC4803044	LOC108604082
LOC4803045	LOC108604675
LOC4803046	LOC108604674
LOC6897899	LOC108594276
LOC4803053	LOC108602983
LOC4803054	LOC108602982
LOC6897904	LOC108603728
LOC4803060	LOC108603730
LOC4803061	LOC108601942
LOC6897906	LOC108599948
LOC4803062	LOC108603891
LOC6897907	LOC108602269
[truncated: 5,950 more rows]

## Sheet: pseudoobscura_sechellia.ffdcjid
D. pseudoobscura	D. sechellia
LOC117183371	LOC6612753
LOC4800419	LOC6612752
LOC4800418	LOC6612819
LOC4800417	LOC6612820
LOC4800416	LOC6612821
LOC4800415	LOC6612822
LOC4800414	LOC6612824
LOC4800413	LOC6612825
LOC4800412	LOC6612826
LOC6896744	LOC6612827
LOC4800410	LOC6612828
LOC6896743	LOC6612829
LOC6896742	LOC6606367
LOC4800407	LOC6612831
LOC4800405	LOC6612832
LOC6896740	LOC6612833
LOC4800404	LOC6612834
LOC4800403	LOC6612836
LOC6896734	LOC6612845
LOC6896733	LOC116801473
LOC6896732	LOC6612846
LOC6896731	LOC6612847
LOC4800401	LOC6612848
LOC4800400	LOC6612849
LOC4800398	LOC6612853
LOC6896726	LOC6612854
LOC4800396	LOC6612856
LOC4800395	LOC6612857
LOC4800394	LOC6612859
LOC4800393	LOC6612860
LOC4800392	LOC6612861
LOC4800391	LOC6612862
LOC4800390	LOC6612863
LOC4800389	LOC6612864
LOC4800388	LOC6612865
LOC4800387	LOC6612866
LOC4800386	LOC6612867
LOC4800385	LOC6612868
LOC4800384	LOC6612869
LOC4800374	LOC6612870
LOC4800373	LOC6612872
LOC4800381	LOC6612873
LOC4800380	LOC6612874
LOC4800382	LOC6612875
LOC4800379	LOC6612876
LOC6896722	LOC6612877
LOC4800372	LOC6612882
LOC4800371	LOC6612883
LOC4800370	LOC6612886
LOC4800369	LOC6612887
LOC4800272	LOC6612770
LOC4800304	LOC6612769
LOC4800238	LOC6612768
LOC4800300	LOC6612766
LOC4800240	LOC6612763
LOC4800242	LOC6612762
LOC4800243	LOC6612759
LOC4800299	LOC6612757
LOC4800293	LOC6612816
LOC4800303	LOC6612815
LOC6896717	LOC6612814
LOC4800291	LOC6612813
LOC4800253	LOC6612812
LOC4800277	LOC6612811
LOC4800289	LOC6612810
LOC4800248	LOC6612809
LOC4800249	LOC6612808
LOC4800246	LOC6612807
LOC4800250	LOC6612806
LOC6896716	LOC6612805
LOC4800256	LOC6612804
LOC4800255	LOC6612802
LOC4800259	LOC6612801
LOC4800260	LOC6612800
LOC6896715	LOC6612798
LOC4800275	LOC6612797
LOC4800237	LOC6612795
LOC4800235	LOC6612794
LOC6896714	LOC6612793
LOC6896713	LOC6612792
LOC4800265	LOC6612791
LOC4800266	LOC6612789
LOC4800267	LOC6612788
LOC6896712	LOC6612787
LOC6896711	LOC6612786
LOC4800305	LOC6612785
LOC4800283	LOC6612784
LOC4800269	LOC6612783
LOC4800271	LOC6612782
LOC6896710	LOC6612781
LOC4800286	LOC6612780
LOC4800274	LOC6612779
LOC4800278	LOC6612778
LOC4800276	LOC6612777
LOC4800280	LOC6612776
LOC6896708	LOC6610952
LOC4800234	LOC6612775
LOC6896707	LOC6610951
LOC4800281	LOC6612774
LOC4800261	LOC6612773
LOC4800285	LOC6612772
LOC4800284	LOC6612771
LOC4800264	LOC6612889
LOC6896706	LOC6612890
LOC4800236	LOC6612896
LOC4800295	LOC6612897
LOC6896694	LOC6612898
LOC4800270	LOC6612899
LOC4800268	LOC6612900
LOC4800307	LOC6612901
LOC4800309	LOC6612907
LOC4800310	LOC6612908
LOC4800313	LOC6612910
LOC4800311	LOC6612913
LOC4800312	LOC6612914
LOC6896689	LOC6612915
LOC4800315	LOC116801570
LOC4800316	LOC6612916
LOC4800317	LOC6612917
LOC6896688	LOC6616473
LOC4800318	LOC6612918
LOC6896687	LOC6612919
LOC6896686	LOC6612920
LOC4800321	LOC6612921
LOC4800324	LOC6612922
LOC4800322	LOC6612924
LOC6896684	LOC6612925
LOC13036467	LOC116801073
LOC6896683	LOC6612926
LOC4800323	LOC6612927
LOC4800325	LOC6612928
LOC4800326	LOC6612929
LOC6896676	LOC116803586
LOC13036386	LOC6612936
LOC6896675	LOC6607813
LOC6896671	LOC6612937
LOC4800332	LOC6612939
LOC4800334	LOC6612940
LOC4800333	LOC6612941
LOC4800335	LOC6612942
LOC4800336	LOC6612943
LOC4800337	LOC6612944
LOC4800339	LOC6612945
LOC4800340	LOC6612947
LOC6896664	LOC6612948
LOC4800344	LOC6612950
LOC4800343	LOC6612952
LOC4800345	LOC6612954
LOC4800346	LOC6612955
LOC4800347	LOC6612956
LOC4800348	LOC6612957
LOC6896662	LOC6612958
LOC4800349	LOC6612959
LOC4800351	LOC6612961
LOC4800352	LOC6607139
LOC4800353	LOC6607140
LOC4800354	LOC6607141
LOC4800355	LOC6607142
LOC4800357	LOC6607143
LOC4800356	LOC6607144
LOC4800358	LOC6607145
LOC4800359	LOC6607146
LOC117183373	LOC6607148
LOC4800361	LOC6607149
LOC4800362	LOC6607150
LOC4800363	LOC6607825
LOC4800367	LOC6607821
LOC6896656	LOC6607820
LOC4800368	LOC6607819
LOC4800233	LOC6607818
LOC4800301	LOC6607817
LOC4800251	LOC6607816
LOC4800247	LOC6607815
LOC4800298	LOC6619259
LOC4800252	LOC6619258
LOC4800263	LOC6619257
LOC6898018	LOC6619255
LOC4800536	LOC6619253
LOC4800535	LOC6619252
LOC6896790	LOC6619251
LOC4800534	LOC6619250
LOC4800532	LOC6619248
LOC4800531	LOC6619247
LOC4800530	LOC6619246
LOC4800529	LOC6619245
LOC4800528	LOC6619243
LOC6896787	LOC6619241
LOC6896786	LOC6606638
LOC4800526	LOC6606639
LOC4800525	LOC6606640
LOC4800524	LOC6606641
LOC6896785	LOC6606643
LOC4800521	LOC6606646
LOC6896783	LOC6606647
LOC4800516	LOC6620514
LOC4800514	LOC6620512
LOC4800513	LOC6620510
LOC4800512	LOC6620509
LOC4800511	LOC6612735
LOC4800510	LOC6612734
LOC4800509	LOC6612733
LOC4800508	LOC6612732
LOC4800507	LOC6612731
LOC4800506	LOC6612729
LOC4800505	LOC6612728
LOC6896781	LOC6612727
LOC6896780	LOC6612726
LOC4800503	LOC6612725
LOC4800502	LOC6612724
LOC4800501	LOC6612722
LOC4800500	LOC6612721
LOC6896778	LOC6612720
LOC4800498	LOC6612719
LOC4800497	LOC6612718
LOC4800496	LOC6612716
LOC4800492	LOC6612715
LOC4800495	LOC6612714
LOC4800493	LOC6612713
LOC4800494	LOC6612712
LOC4800491	LOC6612711
LOC4800490	LOC6612710
LOC4800489	LOC6612709
LOC4800481	LOC6612700
LOC4800482	LOC6612698
LOC4800480	LOC6612697
LOC4800479	LOC6612695
LOC4800478	LOC6612694
LOC6896774	LOC6612693
LOC4800476	LOC6612692
LOC4800475	LOC6612691
LOC4800468	LOC6612681
LOC6896763	LOC6612680
LOC4800465	LOC6612679
LOC4800464	LOC6612675
LOC4800463	LOC6612676
LOC4800462	LOC6612677
LOC6896762	LOC6612678
LOC4800460	LOC6612672
LOC4800459	LOC6612671
LOC4800458	LOC6612670
LOC4800457	LOC6612669
LOC4800456	LOC6612668
LOC6896760	LOC6612667
LOC6896759	LOC116801805
LOC6896758	LOC6621926
LOC4800454	LOC6607107
LOC4800453	LOC6607775
LOC4800452	LOC6607776
LOC6896756	LOC6607777
LOC6896755	LOC6607778
LOC6896754	LOC6607780
LOC4800449	LOC6607781
LOC4800447	LOC6607783
LOC4800446	LOC6607784
LOC4800443	LOC6607786
LOC4800442	LOC6607788
LOC4800441	LOC6607789
LOC4800440	LOC6607790
LOC4800439	LOC6607792
LOC6896753	LOC116801643
LOC6896752	LOC6607793
LOC4800436	LOC6607794
LOC4800435	LOC6607795
LOC4800433	LOC6607797
LOC4800432	LOC6607798
LOC4800430	LOC6607800
LOC4800429	LOC6607801
LOC4800428	LOC6621670
LOC4800244	LOC6607803
LOC6896751	LOC6607805
LOC6896749	LOC6607806
LOC6896748	LOC6621778
LOC4800424	LOC6621779
LOC4800423	LOC6619622
LOC4800422	LOC6619621
LOC4800421	LOC6607569
LOC6896745	LOC6607571
LOC26532323	LOC6606128
LOC13036366	LOC116801736
LOC4800544	LOC6607575
LOC4800543	LOC6607577
LOC4800547	LOC6607579
LOC6896802	LOC6607580
LOC6896804	LOC6607581
LOC4800548	LOC6607582
LOC4800549	LOC6607583
LOC4800550	LOC6607585
LOC4800555	LOC6607589
LOC6896807	LOC6618806
LOC6896808	LOC6607590
LOC6896809	LOC6607592
LOC4800558	LOC6607594
LOC6896811	LOC6607595
LOC4800560	LOC6607596
LOC5495514	LOC6607597
LOC6896814	LOC6607598
LOC117183241	LOC6607599
LOC4800563	LOC6607601
LOC6896816	LOC6607603
LOC6896817	LOC6607604
LOC4800569	LOC6607605
LOC4800570	LOC6620989
LOC6896819	LOC6607610
LOC4800572	LOC6607611
LOC4800573	LOC6607612
LOC4800574	LOC6607613
LOC4800575	LOC6607615
LOC4800576	LOC6607616
LOC4800577	LOC6607528
LOC4800578	LOC6607529
LOC4800579	LOC6607530
LOC6896823	LOC6607536
LOC4800586	LOC6607537
LOC4800587	LOC6607538
LOC4800588	LOC6607539
LOC6896824	LOC6612666
LOC4800590	LOC6607109
LOC4800591	LOC6607110
LOC4800592	LOC6607111
LOC4800594	LOC6607114
LOC4800595	LOC6607115
LOC4800596	LOC6607116
LOC4800597	LOC6621750
LOC6896825	LOC6620886
LOC4800598	LOC6620890
LOC4800599	LOC6620889
LOC6896826	LOC6620892
LOC6896827	LOC6607124
LOC4800601	LOC6607125
LOC4800602	LOC6607126
LOC4800603	LOC6607127
LOC4800604	LOC6607128
LOC4800605	LOC6607129
LOC4800606	LOC6607132
LOC4800607	LOC6607459
LOC4800608	LOC6607458
LOC4800609	LOC6607457
LOC4800610	LOC6607456
LOC4800611	LOC6607455
LOC6896829	LOC6607454
LOC4800613	LOC6607453
LOC4800612	LOC6607452
LOC4800616	LOC6607451
LOC4800614	LOC6607450
LOC6896830	LOC6607447
LOC4800617	LOC6607446
LOC4800620	LOC6607445
LOC4800623	LOC6612612
LOC6896832	LOC6612610
LOC4800625	LOC6612609
LOC4800626	LOC6612608
LOC4800627	LOC6612607
LOC6896833	LOC116801717
LOC6896834	LOC6612606
LOC6896836	LOC6612604
LOC4800631	LOC6612603
LOC6896837	LOC6612602
LOC6896838	LOC6612601
LOC6896842	LOC6612597
LOC6896843	LOC6612596
LOC4800635	LOC6612594
LOC4800636	LOC6618781
LOC4800637	LOC6618780
LOC6896845	LOC6618772
[truncated: 9,609 more rows]

## Sheet: pseudoobscura_simulans.ffdcjid
D. pseudoobscura	D. simulans
[truncated: 9,844 more rows]

[truncated: 7 more sheets: pseudoobscura_yakuba.ffdcjid, sechellia_busckii.ffdcjid, sechellia_simulans.ffdcjid, sechellia_yakuba.ffdcjid, simulans_busckii.ffdcjid, simulans_yakuba.ffdcjid, yakuba_busckii.ffdcjid]
